# Supplementary material for: Genetic Sequencing of a Bacterial Pneumonia Vaccine Produced in 1916
Source: Vaccines (Basel). 2025 May 2;13(5):491. doi: 10.3390/vaccines13050491 (PMC12115763; doi:10.3390/vaccines13050491)
Supplement: Supplementary file 1 [file vaccines-13-00491-s001.zip]

Archive with 16 entries (16 files):
- SupplementalFigureS1_WGA.pdf
- SupplementalFigureS2_MiSeqMeta.pdf
- SupplementalTableS10_Hicap.pdf
- SupplementalTableS11_MLST.pdf
- SupplementalTableS12_Hinfluenzae_megares_Alignment.xlsx
- SupplementalTableS13_Spyogenes_megares_Alignment.xlsx
- SupplementalTableS14_Efaecium_megares_Alignment.xlsx
- SupplementalTableS1_RealtimePCR.pdf
- SupplementalTableS2_Sequence.pdf
- SupplementalTableS3_AlignHinfluenza.xlsx
- SupplementalTableS4_AlignSpneumoniae.xlsx
- SupplementalTableS5_AlignSpyogenes.xlsx
- SupplementalTableS6_AlignEnterococcusFaecium.xlsx
- SupplementalTableS7_HinfluenzaeSnps.xlsx
- SupplementalTableS8_SpyogenesSnps.xlsx
- SupplementalTableS9_EfaeciumSnps.xlsx
