# Supplementary material for: Genetic Sequencing of a Bacterial Pneumonia Vaccine Produced in 1916
Source: Vaccines (Basel). 2025 May 2;13(5):491. doi: 10.3390/vaccines13050491 (PMC12115763; doi:10.3390/vaccines13050491)
Supplement: Supplementary file 1 [file vaccines-13-00491-s001.zip › SupplementalTableS12_Hinfluenzae_megares_Alignment.xlsx]

## Sheet: Hinfluenzae_samtoolsCons_megare
Supplemental Table 12. The H. influenzae consensus genome blast hits of resistance genes related to antimicrobial drugs, biocides, and metals from MEGARes V3.0 database
query acc.ver	subject acc.ver	% identity	alignment length	mismatches	gap opens	q. start	q. end	s. start	s. end	evalue	bit score
Hinfluenzae_consensus	MEG_3203|Drugs|Fluoroquinolones|Fluoroquinolone-resistant_DNA_topoisomerases|GYRA|RequiresSNPConfirmation	95.46	2643	120	0	768908	771550	1	2643	0	4272
Hinfluenzae_consensus	MEG_3977|Drugs|MLS|Macrolide-resistant_23S_rRNA_mutation|MLS23S|RequiresSNPConfirmation	86.619	2922	344	39	1559573	1562469	2	2901	0	3241
Hinfluenzae_consensus	MEG_3977|Drugs|MLS|Macrolide-resistant_23S_rRNA_mutation|MLS23S|RequiresSNPConfirmation	86.671	2926	337	43	1503235	1506133	2	2901	0	3236
Hinfluenzae_consensus	MEG_3977|Drugs|MLS|Macrolide-resistant_23S_rRNA_mutation|MLS23S|RequiresSNPConfirmation	86.642	2927	336	44	96063	98961	2	2901	0	3232
Hinfluenzae_consensus	MEG_3977|Drugs|MLS|Macrolide-resistant_23S_rRNA_mutation|MLS23S|RequiresSNPConfirmation	86.628	2924	341	40	39276	42173	2	2901	0	3230
Hinfluenzae_consensus	MEG_3977|Drugs|MLS|Macrolide-resistant_23S_rRNA_mutation|MLS23S|RequiresSNPConfirmation	86.437	2927	342	44	320657	323555	2	2901	0	3203
Hinfluenzae_consensus	MEG_3977|Drugs|MLS|Macrolide-resistant_23S_rRNA_mutation|MLS23S|RequiresSNPConfirmation	87.189	2818	313	39	128663	131457	2	2794	0	3197
Hinfluenzae_consensus	MEG_8249|Drugs|MLS|Macrolide-resistant_23S_rRNA_mutation|MLS23S|RequiresSNPConfirmation	86.505	2927	338	48	1559573	1562469	2	2901	0	3214
Hinfluenzae_consensus	MEG_8249|Drugs|MLS|Macrolide-resistant_23S_rRNA_mutation|MLS23S|RequiresSNPConfirmation	86.5	2926	341	44	39276	42173	2	2901	0	3206
Hinfluenzae_consensus	MEG_8249|Drugs|MLS|Macrolide-resistant_23S_rRNA_mutation|MLS23S|RequiresSNPConfirmation	86.523	2931	332	52	1503235	1506133	2	2901	0	3205
Hinfluenzae_consensus	MEG_8249|Drugs|MLS|Macrolide-resistant_23S_rRNA_mutation|MLS23S|RequiresSNPConfirmation	86.455	2931	334	50	96063	98961	2	2901	0	3197
Hinfluenzae_consensus	MEG_8249|Drugs|MLS|Macrolide-resistant_23S_rRNA_mutation|MLS23S|RequiresSNPConfirmation	87.032	2830	307	48	128663	131462	2	2801	0	3171
Hinfluenzae_consensus	MEG_8249|Drugs|MLS|Macrolide-resistant_23S_rRNA_mutation|MLS23S|RequiresSNPConfirmation	86.289	2932	337	52	320657	323555	2	2901	0	3168
Hinfluenzae_consensus	MEG_5408|Drugs|betalactams|Penicillin_binding_protein|PBP3|RequiresSNPConfirmation	95.908	1833	75	0	234941	236773	1	1833	0	3009
Hinfluenzae_consensus	MEG_8251|Drugs|MLS|Macrolide-resistant_23S_rRNA_mutation|MLS23S|RequiresSNPConfirmation	83.254	2932	422	61	1559569	1562470	2	2894	0	2682
Hinfluenzae_consensus	MEG_8251|Drugs|MLS|Macrolide-resistant_23S_rRNA_mutation|MLS23S|RequiresSNPConfirmation	83.135	2935	422	65	96059	98962	2	2894	0	2649
Hinfluenzae_consensus	MEG_8251|Drugs|MLS|Macrolide-resistant_23S_rRNA_mutation|MLS23S|RequiresSNPConfirmation	83.129	2934	424	63	1503231	1506134	2	2894	0	2645
Hinfluenzae_consensus	MEG_8251|Drugs|MLS|Macrolide-resistant_23S_rRNA_mutation|MLS23S|RequiresSNPConfirmation	83.049	2932	430	59	320653	323556	2	2894	0	2641
Hinfluenzae_consensus	MEG_8251|Drugs|MLS|Macrolide-resistant_23S_rRNA_mutation|MLS23S|RequiresSNPConfirmation	83.42	2871	406	62	128659	131499	2	2832	0	2641
Hinfluenzae_consensus	MEG_8251|Drugs|MLS|Macrolide-resistant_23S_rRNA_mutation|MLS23S|RequiresSNPConfirmation	83.083	2932	428	60	39272	42174	2	2894	0	2639
Hinfluenzae_consensus	MEG_8252|Drugs|MLS|Macrolide-resistant_23S_rRNA_mutation|MLS23S|RequiresSNPConfirmation	83.22	2932	423	61	1559569	1562470	2	2894	0	2676
Hinfluenzae_consensus	MEG_8252|Drugs|MLS|Macrolide-resistant_23S_rRNA_mutation|MLS23S|RequiresSNPConfirmation	83.101	2935	423	65	96059	98962	2	2894	0	2643
Hinfluenzae_consensus	MEG_8252|Drugs|MLS|Macrolide-resistant_23S_rRNA_mutation|MLS23S|RequiresSNPConfirmation	83.095	2934	425	63	1503231	1506134	2	2894	0	2639
Hinfluenzae_consensus	MEG_8252|Drugs|MLS|Macrolide-resistant_23S_rRNA_mutation|MLS23S|RequiresSNPConfirmation	83.015	2932	431	59	320653	323556	2	2894	0	2636
Hinfluenzae_consensus	MEG_8252|Drugs|MLS|Macrolide-resistant_23S_rRNA_mutation|MLS23S|RequiresSNPConfirmation	83.386	2871	407	62	128659	131499	2	2832	0	2636
Hinfluenzae_consensus	MEG_8252|Drugs|MLS|Macrolide-resistant_23S_rRNA_mutation|MLS23S|RequiresSNPConfirmation	83.049	2932	429	60	39272	42174	2	2894	0	2634
Hinfluenzae_consensus	MEG_8250|Drugs|MLS|Macrolide-resistant_23S_rRNA_mutation|MLS23S|RequiresSNPConfirmation	83.157	2933	424	62	1559569	1562470	2	2895	0	2667
Hinfluenzae_consensus	MEG_8250|Drugs|MLS|Macrolide-resistant_23S_rRNA_mutation|MLS23S|RequiresSNPConfirmation	83.038	2936	424	66	96059	98962	2	2895	0	2634
Hinfluenzae_consensus	MEG_8250|Drugs|MLS|Macrolide-resistant_23S_rRNA_mutation|MLS23S|RequiresSNPConfirmation	83.032	2935	426	64	1503231	1506134	2	2895	0	2632
Hinfluenzae_consensus	MEG_8250|Drugs|MLS|Macrolide-resistant_23S_rRNA_mutation|MLS23S|RequiresSNPConfirmation	82.953	2933	432	60	320653	323556	2	2895	0	2627
Hinfluenzae_consensus	MEG_8250|Drugs|MLS|Macrolide-resistant_23S_rRNA_mutation|MLS23S|RequiresSNPConfirmation	83.322	2872	408	63	128659	131499	2	2833	0	2625
Hinfluenzae_consensus	MEG_8250|Drugs|MLS|Macrolide-resistant_23S_rRNA_mutation|MLS23S|RequiresSNPConfirmation	82.987	2933	430	61	39272	42174	2	2895	0	2623
Hinfluenzae_consensus	MEG_8254|Drugs|MLS|Macrolide-resistant_23S_rRNA_mutation|MLS23S|RequiresSNPConfirmation	82.885	2939	427	68	1559569	1562470	9	2908	0	2623
Hinfluenzae_consensus	MEG_8254|Drugs|MLS|Macrolide-resistant_23S_rRNA_mutation|MLS23S|RequiresSNPConfirmation	82.767	2942	427	72	96059	98962	9	2908	0	2590
Hinfluenzae_consensus	MEG_8254|Drugs|MLS|Macrolide-resistant_23S_rRNA_mutation|MLS23S|RequiresSNPConfirmation	82.761	2941	429	70	1503231	1506134	9	2908	0	2586
Hinfluenzae_consensus	MEG_8254|Drugs|MLS|Macrolide-resistant_23S_rRNA_mutation|MLS23S|RequiresSNPConfirmation	82.681	2939	435	66	320653	323556	9	2908	0	2582
Hinfluenzae_consensus	MEG_8254|Drugs|MLS|Macrolide-resistant_23S_rRNA_mutation|MLS23S|RequiresSNPConfirmation	83.044	2878	411	69	128659	131499	9	2846	0	2580
Hinfluenzae_consensus	MEG_8254|Drugs|MLS|Macrolide-resistant_23S_rRNA_mutation|MLS23S|RequiresSNPConfirmation	82.715	2939	433	67	39272	42174	9	2908	0	2579
Hinfluenzae_consensus	MEG_8253|Drugs|MLS|Macrolide-resistant_23S_rRNA_mutation|MLS23S|RequiresSNPConfirmation	82.885	2939	427	68	1559569	1562470	2	2901	0	2623
Hinfluenzae_consensus	MEG_8253|Drugs|MLS|Macrolide-resistant_23S_rRNA_mutation|MLS23S|RequiresSNPConfirmation	82.767	2942	427	72	96059	98962	2	2901	0	2590
Hinfluenzae_consensus	MEG_8253|Drugs|MLS|Macrolide-resistant_23S_rRNA_mutation|MLS23S|RequiresSNPConfirmation	82.761	2941	429	70	1503231	1506134	2	2901	0	2586
Hinfluenzae_consensus	MEG_8253|Drugs|MLS|Macrolide-resistant_23S_rRNA_mutation|MLS23S|RequiresSNPConfirmation	82.681	2939	435	66	320653	323556	2	2901	0	2582
Hinfluenzae_consensus	MEG_8253|Drugs|MLS|Macrolide-resistant_23S_rRNA_mutation|MLS23S|RequiresSNPConfirmation	83.044	2878	411	69	128659	131499	2	2839	0	2580
Hinfluenzae_consensus	MEG_8253|Drugs|MLS|Macrolide-resistant_23S_rRNA_mutation|MLS23S|RequiresSNPConfirmation	82.715	2939	433	67	39272	42174	2	2901	0	2579
Hinfluenzae_consensus	MEG_2889|Metals|Multi-metal_resistance|Multi-metal_ABC_efflux_pumps|FBPB	96.121	1521	59	0	281403	282923	1	1521	0	2529
Hinfluenzae_consensus	MEG_3978|Drugs|MLS|Macrolide-resistant_23S_rRNA_mutation|MLS23S|RequiresSNPConfirmation	85.989	2234	269	32	321209	323423	2331	123	0	2385
Hinfluenzae_consensus	MEG_3978|Drugs|MLS|Macrolide-resistant_23S_rRNA_mutation|MLS23S|RequiresSNPConfirmation	86.092	2229	265	33	129215	131423	2331	128	0	2381
Hinfluenzae_consensus	MEG_3978|Drugs|MLS|Macrolide-resistant_23S_rRNA_mutation|MLS23S|RequiresSNPConfirmation	85.984	2226	272	30	1560125	1562332	2331	128	0	2377
Hinfluenzae_consensus	MEG_3978|Drugs|MLS|Macrolide-resistant_23S_rRNA_mutation|MLS23S|RequiresSNPConfirmation	86.008	2237	263	33	96615	98829	2331	123	0	2372
Hinfluenzae_consensus	MEG_3978|Drugs|MLS|Macrolide-resistant_23S_rRNA_mutation|MLS23S|RequiresSNPConfirmation	85.97	2231	264	36	39828	42036	2331	128	0	2362
Hinfluenzae_consensus	MEG_3978|Drugs|MLS|Macrolide-resistant_23S_rRNA_mutation|MLS23S|RequiresSNPConfirmation	85.874	2237	266	34	1503787	1506001	2331	123	0	2357
Hinfluenzae_consensus	MEG_3978|Drugs|MLS|Macrolide-resistant_23S_rRNA_mutation|MLS23S|RequiresSNPConfirmation	81.892	370	47	13	1559747	1560114	2991	2640	8.41e-77	296
Hinfluenzae_consensus	MEG_3978|Drugs|MLS|Macrolide-resistant_23S_rRNA_mutation|MLS23S|RequiresSNPConfirmation	81.892	370	47	13	96237	96604	2991	2640	8.41e-77	296
Hinfluenzae_consensus	MEG_3978|Drugs|MLS|Macrolide-resistant_23S_rRNA_mutation|MLS23S|RequiresSNPConfirmation	81.892	370	47	14	1503409	1503776	2991	2640	3.02e-76	294
Hinfluenzae_consensus	MEG_3978|Drugs|MLS|Macrolide-resistant_23S_rRNA_mutation|MLS23S|RequiresSNPConfirmation	81.892	370	47	13	320831	321198	2991	2640	3.02e-76	294
Hinfluenzae_consensus	MEG_3978|Drugs|MLS|Macrolide-resistant_23S_rRNA_mutation|MLS23S|RequiresSNPConfirmation	81.572	369	50	11	39450	39817	2991	2640	1.09e-75	292
Hinfluenzae_consensus	MEG_3978|Drugs|MLS|Macrolide-resistant_23S_rRNA_mutation|MLS23S|RequiresSNPConfirmation	81.671	371	46	15	128837	129204	2991	2640	3.91e-75	291
Hinfluenzae_consensus	MEG_2890|Metals|Multi-metal_resistance|Multi-metal_ABC_efflux_pumps|FBPB	96.062	1422	56	0	281502	282923	1	1422	0	2359
Hinfluenzae_consensus	MEG_3267|Multi-compound|Drug_and_biocide_resistance|Drug_and_biocide_MATE_efflux_pumps|HMRM	96.631	1395	47	0	462020	463414	1	1395	0	2357
Hinfluenzae_consensus	MEG_3268|Multi-compound|Drug_and_biocide_resistance|Drug_and_biocide_MATE_efflux_pumps|HMRM	96.487	1395	49	0	462020	463414	1	1395	0	2346
Hinfluenzae_consensus	MEG_3184|Drugs|Fluoroquinolones|Fluoroquinolone-resistant_DNA_topoisomerases|GYRA|RequiresSNPConfirmation	81.908	2620	458	15	768908	771519	1	2612	0	2254
Hinfluenzae_consensus	MEG_6|Drugs|Aminoglycosides|Aminoglycoside-resistant_16S_ribosomal_subunit_protein|A16S|RequiresSNPConfirmation	90.675	1555	121	22	318636	320177	1	1544	0	2056
Hinfluenzae_consensus	MEG_6|Drugs|Aminoglycosides|Aminoglycoside-resistant_16S_ribosomal_subunit_protein|A16S|RequiresSNPConfirmation	90.488	1556	126	20	1557310	1558853	1	1546	0	2041
Hinfluenzae_consensus	MEG_6|Drugs|Aminoglycosides|Aminoglycoside-resistant_16S_ribosomal_subunit_protein|A16S|RequiresSNPConfirmation	90.103	1556	128	23	37257	38798	1	1544	0	2021
Hinfluenzae_consensus	MEG_6|Drugs|Aminoglycosides|Aminoglycoside-resistant_16S_ribosomal_subunit_protein|A16S|RequiresSNPConfirmation	90.032	1555	131	22	1501215	1502756	1	1544	0	2015
Hinfluenzae_consensus	MEG_6|Drugs|Aminoglycosides|Aminoglycoside-resistant_16S_ribosomal_subunit_protein|A16S|RequiresSNPConfirmation	88.996	1554	149	20	93801	95342	1	1544	0	1951
Hinfluenzae_consensus	MEG_6|Drugs|Aminoglycosides|Aminoglycoside-resistant_16S_ribosomal_subunit_protein|A16S|RequiresSNPConfirmation	90.165	1332	112	17	126617	127939	223	1544	0	1727
Hinfluenzae_consensus	MEG_6|Drugs|Aminoglycosides|Aminoglycoside-resistant_16S_ribosomal_subunit_protein|A16S|RequiresSNPConfirmation	96.45	169	4	2	126397	126563	1	169	8.47e-72	279
Hinfluenzae_consensus	MEG_7310|Drugs|Elfamycins|EF-Tu_inhibition|TUFAB|RequiresSNPConfirmation	96.596	1175	40	0	1474386	1475560	1175	1	0	1984
Hinfluenzae_consensus	MEG_7310|Drugs|Elfamycins|EF-Tu_inhibition|TUFAB|RequiresSNPConfirmation	96.657	658	22	0	1517208	1517865	528	1185	0	1101
Hinfluenzae_consensus	MEG_7310|Drugs|Elfamycins|EF-Tu_inhibition|TUFAB|RequiresSNPConfirmation	96.901	484	15	0	1516681	1517164	1	484	0	822
Hinfluenzae_consensus	MEG_2|Drugs|Aminoglycosides|Aminoglycoside-resistant_16S_ribosomal_subunit_protein|A16S|RequiresSNPConfirmation	87.799	1549	171	18	318639	320177	1544	4	0	1807
Hinfluenzae_consensus	MEG_2|Drugs|Aminoglycosides|Aminoglycoside-resistant_16S_ribosomal_subunit_protein|A16S|RequiresSNPConfirmation	87.605	1549	174	18	37260	38798	1544	4	0	1803
Hinfluenzae_consensus	MEG_2|Drugs|Aminoglycosides|Aminoglycoside-resistant_16S_ribosomal_subunit_protein|A16S|RequiresSNPConfirmation	87.54	1549	175	18	1501218	1502756	1544	4	0	1799
Hinfluenzae_consensus	MEG_2|Drugs|Aminoglycosides|Aminoglycoside-resistant_16S_ribosomal_subunit_protein|A16S|RequiresSNPConfirmation	87.685	1551	173	18	1557313	1558853	1544	2	0	1797
Hinfluenzae_consensus	MEG_2|Drugs|Aminoglycosides|Aminoglycoside-resistant_16S_ribosomal_subunit_protein|A16S|RequiresSNPConfirmation	86.581	1550	188	20	93804	95342	1544	4	0	1738
Hinfluenzae_consensus	MEG_2|Drugs|Aminoglycosides|Aminoglycoside-resistant_16S_ribosomal_subunit_protein|A16S|RequiresSNPConfirmation	87.829	1331	147	15	126617	127939	1327	4	0	1557
Hinfluenzae_consensus	MEG_2|Drugs|Aminoglycosides|Aminoglycoside-resistant_16S_ribosomal_subunit_protein|A16S|RequiresSNPConfirmation	90.798	163	13	2	126400	126561	1544	1383	1.87e-53	219
Hinfluenzae_consensus	MEG_6147|Drugs|Aminoglycosides|Aminoglycoside-resistant_16S_ribosomal_subunit_protein|RRSH|RequiresSNPConfirmation	87.742	1550	170	16	318639	320177	2	1542	0	1801
Hinfluenzae_consensus	MEG_6147|Drugs|Aminoglycosides|Aminoglycoside-resistant_16S_ribosomal_subunit_protein|RRSH|RequiresSNPConfirmation	87.548	1550	173	16	37260	38798	2	1542	0	1797
Hinfluenzae_consensus	MEG_6147|Drugs|Aminoglycosides|Aminoglycoside-resistant_16S_ribosomal_subunit_protein|RRSH|RequiresSNPConfirmation	87.484	1550	174	16	1501218	1502756	2	1542	0	1796
Hinfluenzae_consensus	MEG_6147|Drugs|Aminoglycosides|Aminoglycoside-resistant_16S_ribosomal_subunit_protein|RRSH|RequiresSNPConfirmation	87.613	1550	172	16	1557313	1558851	2	1542	0	1788
Hinfluenzae_consensus	MEG_6147|Drugs|Aminoglycosides|Aminoglycoside-resistant_16S_ribosomal_subunit_protein|RRSH|RequiresSNPConfirmation	86.405	1552	187	20	93804	95342	2	1542	0	1722
Hinfluenzae_consensus	MEG_6147|Drugs|Aminoglycosides|Aminoglycoside-resistant_16S_ribosomal_subunit_protein|RRSH|RequiresSNPConfirmation	87.622	1333	146	15	126617	127939	219	1542	0	1541
Hinfluenzae_consensus	MEG_6147|Drugs|Aminoglycosides|Aminoglycoside-resistant_16S_ribosomal_subunit_protein|RRSH|RequiresSNPConfirmation	91.975	162	13	0	126400	126561	2	163	8.65e-57	230
Hinfluenzae_consensus	MEG_3251|Drugs|Fluoroquinolones|Fluoroquinolone-resistant_DNA_topoisomerases|GYRC|RequiresSNPConfirmation	80.617	2270	415	23	683518	685778	1	2254	0	1779
Hinfluenzae_consensus	MEG_1490|Drugs|Cationic_antimicrobial_peptides|Cationic_peptide-resistant_16S_ribosomal_subunit_protein|CAP16S|RequiresSNPConfirmation	87.363	1551	174	18	318639	320177	2	1542	0	1768
Hinfluenzae_consensus	MEG_1490|Drugs|Cationic_antimicrobial_peptides|Cationic_peptide-resistant_16S_ribosomal_subunit_protein|CAP16S|RequiresSNPConfirmation	87.17	1551	177	18	37260	38798	2	1542	0	1764
Hinfluenzae_consensus	MEG_1490|Drugs|Cationic_antimicrobial_peptides|Cationic_peptide-resistant_16S_ribosomal_subunit_protein|CAP16S|RequiresSNPConfirmation	87.105	1551	178	18	1501218	1502756	2	1542	0	1762
Hinfluenzae_consensus	MEG_1490|Drugs|Cationic_antimicrobial_peptides|Cationic_peptide-resistant_16S_ribosomal_subunit_protein|CAP16S|RequiresSNPConfirmation	87.234	1551	176	18	1557313	1558851	2	1542	0	1755
Hinfluenzae_consensus	MEG_1490|Drugs|Cationic_antimicrobial_peptides|Cationic_peptide-resistant_16S_ribosomal_subunit_protein|CAP16S|RequiresSNPConfirmation	86.027	1553	191	22	93804	95342	2	1542	0	1688
Hinfluenzae_consensus	MEG_1490|Drugs|Cationic_antimicrobial_peptides|Cationic_peptide-resistant_16S_ribosomal_subunit_protein|CAP16S|RequiresSNPConfirmation	87.181	1334	150	17	126617	127939	219	1542	0	1507
Hinfluenzae_consensus	MEG_1490|Drugs|Cationic_antimicrobial_peptides|Cationic_peptide-resistant_16S_ribosomal_subunit_protein|CAP16S|RequiresSNPConfirmation	91.975	162	13	0	126400	126561	2	163	8.65e-57	230
Hinfluenzae_consensus	MEG_6146|Drugs|Aminoglycosides|Aminoglycoside-resistant_16S_ribosomal_subunit_protein|RRSC|RequiresSNPConfirmation	87.234	1551	176	18	318639	320177	2	1542	0	1757
Hinfluenzae_consensus	MEG_6146|Drugs|Aminoglycosides|Aminoglycoside-resistant_16S_ribosomal_subunit_protein|RRSC|RequiresSNPConfirmation	86.976	1551	180	18	37260	38798	2	1542	0	1748
Hinfluenzae_consensus	MEG_6146|Drugs|Aminoglycosides|Aminoglycoside-resistant_16S_ribosomal_subunit_protein|RRSC|RequiresSNPConfirmation	86.847	1551	182	18	1501218	1502756	2	1542	0	1740
Hinfluenzae_consensus	MEG_6146|Drugs|Aminoglycosides|Aminoglycoside-resistant_16S_ribosomal_subunit_protein|RRSC|RequiresSNPConfirmation	86.976	1551	180	18	1557313	1558851	2	1542	0	1733
Hinfluenzae_consensus	MEG_6146|Drugs|Aminoglycosides|Aminoglycoside-resistant_16S_ribosomal_subunit_protein|RRSC|RequiresSNPConfirmation	85.898	1553	193	22	93804	95342	2	1542	0	1677
Hinfluenzae_consensus	MEG_6146|Drugs|Aminoglycosides|Aminoglycoside-resistant_16S_ribosomal_subunit_protein|RRSC|RequiresSNPConfirmation	87.106	1334	151	17	126617	127939	219	1542	0	1502
Hinfluenzae_consensus	MEG_6146|Drugs|Aminoglycosides|Aminoglycoside-resistant_16S_ribosomal_subunit_protein|RRSC|RequiresSNPConfirmation	90.741	162	15	0	126400	126561	2	163	1.87e-53	219
Hinfluenzae_consensus	MEG_2888|Metals|Multi-metal_resistance|Multi-metal_ABC_efflux_pumps|FBPA	95.896	999	41	0	280287	281285	1	999	0	1653
Hinfluenzae_consensus	MEG_2891|Metals|Multi-metal_resistance|Multi-metal_ABC_efflux_pumps|FBPC	93.184	1071	73	0	282910	283980	1	1071	0	1604
Hinfluenzae_consensus	MEG_2892|Metals|Multi-metal_resistance|Multi-metal_ABC_efflux_pumps|FBPC	92.614	1056	78	0	282925	283980	1	1056	0	1548
Hinfluenzae_consensus	MEG_7|Drugs|Aminoglycosides|Aminoglycoside-resistant_16S_ribosomal_subunit_protein|A16S|RequiresSNPConfirmation	83.879	1557	204	45	37265	38797	8	1541	0	1458
Hinfluenzae_consensus	MEG_7|Drugs|Aminoglycosides|Aminoglycoside-resistant_16S_ribosomal_subunit_protein|A16S|RequiresSNPConfirmation	83.879	1557	204	45	1557318	1558850	8	1541	0	1448
Hinfluenzae_consensus	MEG_7|Drugs|Aminoglycosides|Aminoglycoside-resistant_16S_ribosomal_subunit_protein|A16S|RequiresSNPConfirmation	83.751	1557	206	45	318644	320176	8	1541	0	1439
Hinfluenzae_consensus	MEG_7|Drugs|Aminoglycosides|Aminoglycoside-resistant_16S_ribosomal_subunit_protein|A16S|RequiresSNPConfirmation	83.548	1556	211	43	1501223	1502755	8	1541	0	1439
Hinfluenzae_consensus	MEG_7|Drugs|Aminoglycosides|Aminoglycoside-resistant_16S_ribosomal_subunit_protein|A16S|RequiresSNPConfirmation	85.627	1315	157	30	94043	95341	243	1541	0	1356
Hinfluenzae_consensus	MEG_7|Drugs|Aminoglycosides|Aminoglycoside-resistant_16S_ribosomal_subunit_protein|A16S|RequiresSNPConfirmation	85.54	1314	160	28	126640	127938	243	1541	0	1356
Hinfluenzae_consensus	MEG_4|Drugs|Aminoglycosides|Aminoglycoside-resistant_16S_ribosomal_subunit_protein|A16S|RequiresSNPConfirmation	83.408	1555	215	41	37265	38797	14	1547	0	1419
Hinfluenzae_consensus	MEG_4|Drugs|Aminoglycosides|Aminoglycoside-resistant_16S_ribosomal_subunit_protein|A16S|RequiresSNPConfirmation	83.462	1554	216	39	1557318	1558850	14	1547	0	1415
Hinfluenzae_consensus	MEG_4|Drugs|Aminoglycosides|Aminoglycoside-resistant_16S_ribosomal_subunit_protein|A16S|RequiresSNPConfirmation	83.129	1553	223	37	1501223	1502755	14	1547	0	1406
Hinfluenzae_consensus	MEG_4|Drugs|Aminoglycosides|Aminoglycoside-resistant_16S_ribosomal_subunit_protein|A16S|RequiresSNPConfirmation	83.28	1555	217	41	318644	320176	14	1547	0	1400
Hinfluenzae_consensus	MEG_4|Drugs|Aminoglycosides|Aminoglycoside-resistant_16S_ribosomal_subunit_protein|A16S|RequiresSNPConfirmation	85.236	1314	164	28	94043	95341	249	1547	0	1328
Hinfluenzae_consensus	MEG_4|Drugs|Aminoglycosides|Aminoglycoside-resistant_16S_ribosomal_subunit_protein|A16S|RequiresSNPConfirmation	85.149	1313	167	26	126640	127938	249	1547	0	1328
Hinfluenzae_consensus	MEG_7846|Metals|Zinc_resistance|Zinc_resistance_protein|ZEVB	93.689	919	56	2	786974	787891	1	918	0	1399
Hinfluenzae_consensus	MEG_7846|Metals|Zinc_resistance|Zinc_resistance_protein|ZEVB	100	30	0	0	197124	197153	526	555	1.55e-04	56.5
Hinfluenzae_consensus	MEG_6123|Drugs|Rifampin|Rifampin-resistant_beta-subunit_of_RNA_polymerase_RpoB|RPOB|RequiresSNPConfirmation	72.725	4066	1038	57	1397958	1401989	4029	1	0	1389
Hinfluenzae_consensus	MEG_7312|Drugs|Elfamycins|EF-Tu_inhibition|TUFAB|RequiresSNPConfirmation	85.399	1178	160	10	1474388	1475559	1173	2	0	1247
Hinfluenzae_consensus	MEG_7312|Drugs|Elfamycins|EF-Tu_inhibition|TUFAB|RequiresSNPConfirmation	84.483	638	89	8	1517221	1517853	541	1173	2.63e-176	627
Hinfluenzae_consensus	MEG_7312|Drugs|Elfamycins|EF-Tu_inhibition|TUFAB|RequiresSNPConfirmation	88.174	482	55	2	1516682	1517162	2	482	1.60e-163	584
Hinfluenzae_consensus	MEG_3992|Drugs|MLS|Macrolide-resistant_23S_rRNA_mutation|MLS23S|RequiresSNPConfirmation	76.267	2427	487	67	96434	98831	404	2770	0	1223
Hinfluenzae_consensus	MEG_3992|Drugs|MLS|Macrolide-resistant_23S_rRNA_mutation|MLS23S|RequiresSNPConfirmation	76.226	2427	488	67	1503606	1506003	404	2770	0	1221
Hinfluenzae_consensus	MEG_3992|Drugs|MLS|Macrolide-resistant_23S_rRNA_mutation|MLS23S|RequiresSNPConfirmation	76.116	2420	486	67	129034	131422	404	2762	0	1203
Hinfluenzae_consensus	MEG_3992|Drugs|MLS|Macrolide-resistant_23S_rRNA_mutation|MLS23S|RequiresSNPConfirmation	80.417	1006	181	14	322428	323425	1773	2770	0	761
Hinfluenzae_consensus	MEG_3992|Drugs|MLS|Macrolide-resistant_23S_rRNA_mutation|MLS23S|RequiresSNPConfirmation	80.361	998	180	14	41046	42035	1773	2762	0	747
Hinfluenzae_consensus	MEG_3992|Drugs|MLS|Macrolide-resistant_23S_rRNA_mutation|MLS23S|RequiresSNPConfirmation	80.18	999	180	16	1561342	1562331	1773	2762	0	741
Hinfluenzae_consensus	MEG_3992|Drugs|MLS|Macrolide-resistant_23S_rRNA_mutation|MLS23S|RequiresSNPConfirmation	74.963	1358	290	45	321028	322362	404	1734	3.44e-165	590
Hinfluenzae_consensus	MEG_3992|Drugs|MLS|Macrolide-resistant_23S_rRNA_mutation|MLS23S|RequiresSNPConfirmation	74.945	1357	290	44	1559944	1561276	404	1734	3.44e-165	590
Hinfluenzae_consensus	MEG_3992|Drugs|MLS|Macrolide-resistant_23S_rRNA_mutation|MLS23S|RequiresSNPConfirmation	74.816	1358	291	44	39647	40980	404	1734	5.76e-163	582
Hinfluenzae_consensus	MEG_6135|Drugs|Rifampin|Rifampin-resistant_beta-subunit_of_RNA_polymerase_RpoB|RPOB|RequiresSNPConfirmation	73.56	3056	765	34	1397958	1400993	4029	997	0	1197
Hinfluenzae_consensus	MEG_4223|Drugs|Oxazolidinone|Oxazolidinone-resistant_23S_rRNA_mutation|O23S|RequiresSNPConfirmation	76.02	2427	490	72	321028	323418	418	2788	0	1195
Hinfluenzae_consensus	MEG_4223|Drugs|Oxazolidinone|Oxazolidinone-resistant_23S_rRNA_mutation|O23S|RequiresSNPConfirmation	75.916	2429	497	72	1559944	1562337	418	2793	0	1194
Hinfluenzae_consensus	MEG_4223|Drugs|Oxazolidinone|Oxazolidinone-resistant_23S_rRNA_mutation|O23S|RequiresSNPConfirmation	75.956	2433	490	74	39647	42041	418	2793	0	1190
Hinfluenzae_consensus	MEG_4223|Drugs|Oxazolidinone|Oxazolidinone-resistant_23S_rRNA_mutation|O23S|RequiresSNPConfirmation	75.979	2427	491	74	96434	98824	418	2788	0	1182
Hinfluenzae_consensus	MEG_4223|Drugs|Oxazolidinone|Oxazolidinone-resistant_23S_rRNA_mutation|O23S|RequiresSNPConfirmation	75.905	2432	493	74	129034	131428	418	2793	0	1179
Hinfluenzae_consensus	MEG_4223|Drugs|Oxazolidinone|Oxazolidinone-resistant_23S_rRNA_mutation|O23S|RequiresSNPConfirmation	75.906	2428	491	76	1503606	1505996	418	2788	0	1175
Hinfluenzae_consensus	MEG_6094|Drugs|Rifampin|Rifampin-resistant_beta-subunit_of_RNA_polymerase_RpoB|RPOB|RequiresSNPConfirmation	73.527	3056	766	34	1397958	1400993	4029	997	0	1190
Hinfluenzae_consensus	MEG_6130|Drugs|Rifampin|Rifampin-resistant_beta-subunit_of_RNA_polymerase_RpoB|RPOB|RequiresSNPConfirmation	73.072	3060	773	43	1397958	1400993	4029	997	0	1110
Hinfluenzae_consensus	MEG_6122|Drugs|Rifampin|Rifampin-resistant_beta-subunit_of_RNA_polymerase_RpoB|RPOB|RequiresSNPConfirmation	73.039	3060	774	43	1397958	1400993	4029	997	0	1105
Hinfluenzae_consensus	MEG_7845|Metals|Zinc_resistance|Zinc_resistance_protein|ZEVA	94.364	621	35	0	786351	786971	1	621	0	963
Hinfluenzae_consensus	MEG_7302|Drugs|Elfamycins|EF-Tu_inhibition|TUFAB|RequiresSNPConfirmation	80.936	1175	218	6	1474388	1475559	1173	2	0	959
Hinfluenzae_consensus	MEG_7302|Drugs|Elfamycins|EF-Tu_inhibition|TUFAB|RequiresSNPConfirmation	84.342	479	73	2	1516682	1517159	2	479	7.78e-132	479
Hinfluenzae_consensus	MEG_7301|Drugs|Elfamycins|EF-Tu_inhibition|TUFAB|RequiresSNPConfirmation	80.779	1181	221	6	1474388	1475565	1218	41	0	953
Hinfluenzae_consensus	MEG_7301|Drugs|Elfamycins|EF-Tu_inhibition|TUFAB|RequiresSNPConfirmation	84.134	479	74	2	1516682	1517159	47	524	3.62e-130	473
Hinfluenzae_consensus	MEG_8680|Drugs|Aminoglycosides|Aminoglycoside-resistant_16S_ribosomal_subunit_protein|RRS|RequiresSNPConfirmation	80.182	1317	215	39	37508	38804	250	1540	0	950
Hinfluenzae_consensus	MEG_8680|Drugs|Aminoglycosides|Aminoglycoside-resistant_16S_ribosomal_subunit_protein|RRS|RequiresSNPConfirmation	80.182	1317	215	39	318887	320183	250	1540	0	946
Hinfluenzae_consensus	MEG_8680|Drugs|Aminoglycosides|Aminoglycoside-resistant_16S_ribosomal_subunit_protein|RRS|RequiresSNPConfirmation	80.122	1308	219	36	94052	95341	250	1534	0	939
Hinfluenzae_consensus	MEG_8680|Drugs|Aminoglycosides|Aminoglycoside-resistant_16S_ribosomal_subunit_protein|RRS|RequiresSNPConfirmation	79.879	1317	219	40	1501466	1502762	250	1540	0	937
Hinfluenzae_consensus	MEG_8680|Drugs|Aminoglycosides|Aminoglycoside-resistant_16S_ribosomal_subunit_protein|RRS|RequiresSNPConfirmation	80.061	1309	218	36	126649	127938	250	1534	0	937
Hinfluenzae_consensus	MEG_8680|Drugs|Aminoglycosides|Aminoglycoside-resistant_16S_ribosomal_subunit_protein|RRS|RequiresSNPConfirmation	80.046	1308	220	35	1557561	1558850	250	1534	0	937
Hinfluenzae_consensus	MEG_3|Drugs|Aminoglycosides|Aminoglycoside-resistant_16S_ribosomal_subunit_protein|A16S|RequiresSNPConfirmation	80.229	1310	214	38	37508	38797	250	1534	0	948
Hinfluenzae_consensus	MEG_3|Drugs|Aminoglycosides|Aminoglycoside-resistant_16S_ribosomal_subunit_protein|A16S|RequiresSNPConfirmation	80.229	1310	214	38	318887	320176	250	1534	0	944
Hinfluenzae_consensus	MEG_3|Drugs|Aminoglycosides|Aminoglycoside-resistant_16S_ribosomal_subunit_protein|A16S|RequiresSNPConfirmation	80.122	1308	219	36	94052	95341	250	1534	0	939
Hinfluenzae_consensus	MEG_3|Drugs|Aminoglycosides|Aminoglycoside-resistant_16S_ribosomal_subunit_protein|A16S|RequiresSNPConfirmation	80.061	1309	218	36	126649	127938	250	1534	0	937
Hinfluenzae_consensus	MEG_3|Drugs|Aminoglycosides|Aminoglycoside-resistant_16S_ribosomal_subunit_protein|A16S|RequiresSNPConfirmation	80.046	1308	220	35	1557561	1558850	250	1534	0	937
Hinfluenzae_consensus	MEG_3|Drugs|Aminoglycosides|Aminoglycoside-resistant_16S_ribosomal_subunit_protein|A16S|RequiresSNPConfirmation	79.924	1310	218	39	1501466	1502755	250	1534	0	935
Hinfluenzae_consensus	MEG_7316|Drugs|Elfamycins|EF-Tu_inhibition|TUFAB|RequiresSNPConfirmation	80.546	1172	216	8	1474395	1475560	1217	52	0	926
Hinfluenzae_consensus	MEG_7316|Drugs|Elfamycins|EF-Tu_inhibition|TUFAB|RequiresSNPConfirmation	81.692	650	107	8	1517216	1517859	587	1230	4.55e-149	536
Hinfluenzae_consensus	MEG_7316|Drugs|Elfamycins|EF-Tu_inhibition|TUFAB|RequiresSNPConfirmation	80.527	493	94	2	1516665	1517157	38	528	1.35e-104	388
Hinfluenzae_consensus	MEG_7315|Drugs|Elfamycins|EF-Tu_inhibition|TUFAB|RequiresSNPConfirmation	80.444	1171	217	8	1474395	1475559	1166	2	0	918
Hinfluenzae_consensus	MEG_7315|Drugs|Elfamycins|EF-Tu_inhibition|TUFAB|RequiresSNPConfirmation	81.385	650	109	8	1517216	1517859	536	1179	9.85e-146	525
Hinfluenzae_consensus	MEG_7315|Drugs|Elfamycins|EF-Tu_inhibition|TUFAB|RequiresSNPConfirmation	80.882	476	91	0	1516682	1517157	2	477	4.85e-104	387
Hinfluenzae_consensus	MEG_7317|Drugs|Elfamycins|EF-Tu_inhibition|TUFAB|RequiresSNPConfirmation	80.239	1174	228	4	1474388	1475559	1173	2	0	915
Hinfluenzae_consensus	MEG_7317|Drugs|Elfamycins|EF-Tu_inhibition|TUFAB|RequiresSNPConfirmation	82.672	479	81	2	1516682	1517159	2	479	1.71e-118	435
Hinfluenzae_consensus	MEG_6145|Drugs|Aminoglycosides|Aminoglycoside-resistant_16S_ribosomal_subunit_protein|RRSA|RequiresSNPConfirmation	79.695	1310	211	43	318887	320176	1278	4	0	896
Hinfluenzae_consensus	MEG_6145|Drugs|Aminoglycosides|Aminoglycoside-resistant_16S_ribosomal_subunit_protein|RRSA|RequiresSNPConfirmation	79.618	1310	212	43	37508	38797	1278	4	0	894
Hinfluenzae_consensus	MEG_6145|Drugs|Aminoglycosides|Aminoglycoside-resistant_16S_ribosomal_subunit_protein|RRSA|RequiresSNPConfirmation	79.511	1308	217	40	1557561	1558850	1278	4	0	889
Hinfluenzae_consensus	MEG_6145|Drugs|Aminoglycosides|Aminoglycoside-resistant_16S_ribosomal_subunit_protein|RRSA|RequiresSNPConfirmation	79.526	1309	215	41	126649	127938	1278	4	0	889
Hinfluenzae_consensus	MEG_6145|Drugs|Aminoglycosides|Aminoglycoside-resistant_16S_ribosomal_subunit_protein|RRSA|RequiresSNPConfirmation	79.466	1310	214	40	1501466	1502755	1278	4	0	887
Hinfluenzae_consensus	MEG_6145|Drugs|Aminoglycosides|Aminoglycoside-resistant_16S_ribosomal_subunit_protein|RRSA|RequiresSNPConfirmation	79.495	1307	219	39	94052	95341	1278	4	0	885
Hinfluenzae_consensus	MEG_9|Drugs|Aminoglycosides|Aminoglycoside-resistant_16S_ribosomal_subunit_protein|A16S|RequiresSNPConfirmation	79.695	1310	211	43	318887	320176	251	1525	0	896
Hinfluenzae_consensus	MEG_9|Drugs|Aminoglycosides|Aminoglycoside-resistant_16S_ribosomal_subunit_protein|A16S|RequiresSNPConfirmation	79.618	1310	212	43	37508	38797	251	1525	0	894
Hinfluenzae_consensus	MEG_9|Drugs|Aminoglycosides|Aminoglycoside-resistant_16S_ribosomal_subunit_protein|A16S|RequiresSNPConfirmation	79.526	1309	215	41	126649	127938	251	1525	0	889
Hinfluenzae_consensus	MEG_9|Drugs|Aminoglycosides|Aminoglycoside-resistant_16S_ribosomal_subunit_protein|A16S|RequiresSNPConfirmation	79.511	1308	217	40	1557561	1558850	251	1525	0	889
Hinfluenzae_consensus	MEG_9|Drugs|Aminoglycosides|Aminoglycoside-resistant_16S_ribosomal_subunit_protein|A16S|RequiresSNPConfirmation	79.466	1310	214	40	1501466	1502755	251	1525	0	887
Hinfluenzae_consensus	MEG_9|Drugs|Aminoglycosides|Aminoglycoside-resistant_16S_ribosomal_subunit_protein|A16S|RequiresSNPConfirmation	79.495	1307	219	39	94052	95341	251	1525	0	885
Hinfluenzae_consensus	MEG_8443|Drugs|Pleuromutilin|Pleuromutilin-resistant_23S_rRNA_mutation|P23S|RequiresSNPConfirmation	73.949	2403	516	83	1503635	1506001	427	2755	0	889
Hinfluenzae_consensus	MEG_8443|Drugs|Pleuromutilin|Pleuromutilin-resistant_23S_rRNA_mutation|P23S|RequiresSNPConfirmation	73.929	2405	513	86	96463	98829	427	2755	0	880
Hinfluenzae_consensus	MEG_8443|Drugs|Pleuromutilin|Pleuromutilin-resistant_23S_rRNA_mutation|P23S|RequiresSNPConfirmation	77.502	1009	201	18	322419	323423	1769	2755	9.58e-166	592
Hinfluenzae_consensus	MEG_8443|Drugs|Pleuromutilin|Pleuromutilin-resistant_23S_rRNA_mutation|P23S|RequiresSNPConfirmation	77.341	993	203	13	1561342	1562332	1778	2750	2.68e-161	577
Hinfluenzae_consensus	MEG_8443|Drugs|Pleuromutilin|Pleuromutilin-resistant_23S_rRNA_mutation|P23S|RequiresSNPConfirmation	77.291	1004	202	17	41037	42036	1769	2750	1.25e-159	571
Hinfluenzae_consensus	MEG_8443|Drugs|Pleuromutilin|Pleuromutilin-resistant_23S_rRNA_mutation|P23S|RequiresSNPConfirmation	77.191	1004	203	17	130424	131423	1769	2750	4.49e-159	569
Hinfluenzae_consensus	MEG_5|Drugs|Aminoglycosides|Aminoglycoside-resistant_16S_ribosomal_subunit_protein|A16S|RequiresSNPConfirmation	79.432	1303	217	38	318887	320172	236	1504	0	876
Hinfluenzae_consensus	MEG_5|Drugs|Aminoglycosides|Aminoglycoside-resistant_16S_ribosomal_subunit_protein|A16S|RequiresSNPConfirmation	79.355	1303	218	38	37508	38793	236	1504	0	874
Hinfluenzae_consensus	MEG_5|Drugs|Aminoglycosides|Aminoglycoside-resistant_16S_ribosomal_subunit_protein|A16S|RequiresSNPConfirmation	79.263	1302	221	36	126649	127934	236	1504	0	869
Hinfluenzae_consensus	MEG_5|Drugs|Aminoglycosides|Aminoglycoside-resistant_16S_ribosomal_subunit_protein|A16S|RequiresSNPConfirmation	79.247	1301	223	35	1557561	1558846	236	1504	0	869
Hinfluenzae_consensus	MEG_5|Drugs|Aminoglycosides|Aminoglycoside-resistant_16S_ribosomal_subunit_protein|A16S|RequiresSNPConfirmation	79.231	1300	225	34	94052	95337	236	1504	0	865
Hinfluenzae_consensus	MEG_5|Drugs|Aminoglycosides|Aminoglycoside-resistant_16S_ribosomal_subunit_protein|A16S|RequiresSNPConfirmation	79.125	1303	221	35	1501466	1502751	236	1504	0	861
Hinfluenzae_consensus	MEG_3987|Drugs|MLS|Macrolide-resistant_23S_rRNA_mutation|MLS23S|RequiresSNPConfirmation	80.389	1183	196	30	97664	98829	1618	2781	0	872
Hinfluenzae_consensus	MEG_3987|Drugs|MLS|Macrolide-resistant_23S_rRNA_mutation|MLS23S|RequiresSNPConfirmation	80.304	1183	197	30	1504836	1506001	1618	2781	0	870
Hinfluenzae_consensus	MEG_3987|Drugs|MLS|Macrolide-resistant_23S_rRNA_mutation|MLS23S|RequiresSNPConfirmation	82.406	1006	155	20	322429	323423	1787	2781	0	867
Hinfluenzae_consensus	MEG_3987|Drugs|MLS|Macrolide-resistant_23S_rRNA_mutation|MLS23S|RequiresSNPConfirmation	80.204	1177	199	29	130263	131423	1618	2776	0	865
Hinfluenzae_consensus	MEG_3987|Drugs|MLS|Macrolide-resistant_23S_rRNA_mutation|MLS23S|RequiresSNPConfirmation	79.785	1212	208	33	40842	42036	1585	2776	0	856
Hinfluenzae_consensus	MEG_3987|Drugs|MLS|Macrolide-resistant_23S_rRNA_mutation|MLS23S|RequiresSNPConfirmation	82.218	1001	156	20	1561343	1562332	1787	2776	0	852
Hinfluenzae_consensus	MEG_12|Drugs|Aminoglycosides|Aminoglycoside-resistant_16S_ribosomal_subunit_protein|A16S|RequiresSNPConfirmation	79.219	1280	211	43	318887	320146	210	1454	0	850
Hinfluenzae_consensus	MEG_12|Drugs|Aminoglycosides|Aminoglycoside-resistant_16S_ribosomal_subunit_protein|A16S|RequiresSNPConfirmation	79.141	1280	212	43	37508	38767	210	1454	0	848
Hinfluenzae_consensus	MEG_12|Drugs|Aminoglycosides|Aminoglycoside-resistant_16S_ribosomal_subunit_protein|A16S|RequiresSNPConfirmation	79.046	1279	215	41	126649	127908	210	1454	0	843
Hinfluenzae_consensus	MEG_12|Drugs|Aminoglycosides|Aminoglycoside-resistant_16S_ribosomal_subunit_protein|A16S|RequiresSNPConfirmation	79.03	1278	217	40	1557561	1558820	210	1454	0	843
Hinfluenzae_consensus	MEG_12|Drugs|Aminoglycosides|Aminoglycoside-resistant_16S_ribosomal_subunit_protein|A16S|RequiresSNPConfirmation	78.984	1280	214	40	1501466	1502725	210	1454	0	841
Hinfluenzae_consensus	MEG_12|Drugs|Aminoglycosides|Aminoglycoside-resistant_16S_ribosomal_subunit_protein|A16S|RequiresSNPConfirmation	79.013	1277	219	39	94052	95311	210	1454	0	839
Hinfluenzae_consensus	MEG_11|Drugs|Aminoglycosides|Aminoglycoside-resistant_16S_ribosomal_subunit_protein|A16S|RequiresSNPConfirmation	79.787	1222	200	35	318887	320093	216	1405	0	846
Hinfluenzae_consensus	MEG_11|Drugs|Aminoglycosides|Aminoglycoside-resistant_16S_ribosomal_subunit_protein|A16S|RequiresSNPConfirmation	79.705	1222	201	35	37508	38714	216	1405	0	845
Hinfluenzae_consensus	MEG_11|Drugs|Aminoglycosides|Aminoglycoside-resistant_16S_ribosomal_subunit_protein|A16S|RequiresSNPConfirmation	79.607	1221	204	33	126649	127855	216	1405	0	839
Hinfluenzae_consensus	MEG_11|Drugs|Aminoglycosides|Aminoglycoside-resistant_16S_ribosomal_subunit_protein|A16S|RequiresSNPConfirmation	79.59	1220	206	32	1557561	1558767	216	1405	0	839
Hinfluenzae_consensus	MEG_11|Drugs|Aminoglycosides|Aminoglycoside-resistant_16S_ribosomal_subunit_protein|A16S|RequiresSNPConfirmation	79.573	1219	208	31	94052	95258	216	1405	0	835
Hinfluenzae_consensus	MEG_11|Drugs|Aminoglycosides|Aminoglycoside-resistant_16S_ribosomal_subunit_protein|A16S|RequiresSNPConfirmation	79.46	1222	204	32	1501466	1502672	216	1405	0	832
Hinfluenzae_consensus	MEG_3991|Drugs|MLS|Macrolide-resistant_23S_rRNA_mutation|MLS23S|RequiresSNPConfirmation	81.356	1003	171	15	322429	323423	1125	131	0	811
Hinfluenzae_consensus	MEG_3991|Drugs|MLS|Macrolide-resistant_23S_rRNA_mutation|MLS23S|RequiresSNPConfirmation	81.043	997	173	15	1561343	1562331	1125	137	0	789
Hinfluenzae_consensus	MEG_3991|Drugs|MLS|Macrolide-resistant_23S_rRNA_mutation|MLS23S|RequiresSNPConfirmation	80.957	1003	175	15	97835	98829	1125	131	0	784
Hinfluenzae_consensus	MEG_3991|Drugs|MLS|Macrolide-resistant_23S_rRNA_mutation|MLS23S|RequiresSNPConfirmation	80.943	997	174	15	130434	131422	1125	137	0	782
Hinfluenzae_consensus	MEG_3991|Drugs|MLS|Macrolide-resistant_23S_rRNA_mutation|MLS23S|RequiresSNPConfirmation	80.943	997	174	15	41047	42035	1125	137	0	778
Hinfluenzae_consensus	MEG_3991|Drugs|MLS|Macrolide-resistant_23S_rRNA_mutation|MLS23S|RequiresSNPConfirmation	80.758	1003	177	15	1505007	1506001	1125	131	0	774
Hinfluenzae_consensus	MEG_3991|Drugs|MLS|Macrolide-resistant_23S_rRNA_mutation|MLS23S|RequiresSNPConfirmation	75.846	1064	219	29	1503606	1504638	2542	1486	5.93e-143	516
Hinfluenzae_consensus	MEG_3991|Drugs|MLS|Macrolide-resistant_23S_rRNA_mutation|MLS23S|RequiresSNPConfirmation	75.797	1066	216	32	1559944	1560976	2542	1486	9.92e-141	508
Hinfluenzae_consensus	MEG_3991|Drugs|MLS|Macrolide-resistant_23S_rRNA_mutation|MLS23S|RequiresSNPConfirmation	75.635	1063	223	28	321028	322060	2542	1486	3.57e-140	507
Hinfluenzae_consensus	MEG_3991|Drugs|MLS|Macrolide-resistant_23S_rRNA_mutation|MLS23S|RequiresSNPConfirmation	75.658	1064	221	29	39647	40679	2542	1486	3.57e-140	507
Hinfluenzae_consensus	MEG_3991|Drugs|MLS|Macrolide-resistant_23S_rRNA_mutation|MLS23S|RequiresSNPConfirmation	75.658	1064	221	29	96434	97466	2542	1486	1.28e-139	505
Hinfluenzae_consensus	MEG_3991|Drugs|MLS|Macrolide-resistant_23S_rRNA_mutation|MLS23S|RequiresSNPConfirmation	75.61	1066	217	33	129034	130065	2542	1486	5.97e-138	499
Hinfluenzae_consensus	MEG_3988|Drugs|MLS|Macrolide-resistant_23S_rRNA_mutation|MLS23S|RequiresSNPConfirmation	81.132	1007	169	20	1561342	1562337	1774	2770	0	795
Hinfluenzae_consensus	MEG_3988|Drugs|MLS|Macrolide-resistant_23S_rRNA_mutation|MLS23S|RequiresSNPConfirmation	81.033	1007	170	20	97834	98829	1774	2770	0	785
Hinfluenzae_consensus	MEG_3988|Drugs|MLS|Macrolide-resistant_23S_rRNA_mutation|MLS23S|RequiresSNPConfirmation	80.915	1006	173	18	322428	323423	1774	2770	0	785
Hinfluenzae_consensus	MEG_3988|Drugs|MLS|Macrolide-resistant_23S_rRNA_mutation|MLS23S|RequiresSNPConfirmation	80.933	1007	171	20	130433	131428	1774	2770	0	784
Hinfluenzae_consensus	MEG_3988|Drugs|MLS|Macrolide-resistant_23S_rRNA_mutation|MLS23S|RequiresSNPConfirmation	80.834	1007	172	20	41046	42041	1774	2770	0	774
Hinfluenzae_consensus	MEG_3988|Drugs|MLS|Macrolide-resistant_23S_rRNA_mutation|MLS23S|RequiresSNPConfirmation	80.636	1007	174	20	1505006	1506001	1774	2770	0	765
Hinfluenzae_consensus	MEG_3976|Drugs|MLS|Macrolide-resistant_23S_rRNA_mutation|MLS23S|RequiresSNPConfirmation	81.014	1006	171	18	1561343	1562337	1857	2853	0	791
Hinfluenzae_consensus	MEG_3976|Drugs|MLS|Macrolide-resistant_23S_rRNA_mutation|MLS23S|RequiresSNPConfirmation	80.872	1009	167	20	322429	323423	1857	2853	0	780
Hinfluenzae_consensus	MEG_3976|Drugs|MLS|Macrolide-resistant_23S_rRNA_mutation|MLS23S|RequiresSNPConfirmation	81.076	1004	164	20	97835	98824	1857	2848	0	780
Hinfluenzae_consensus	MEG_3976|Drugs|MLS|Macrolide-resistant_23S_rRNA_mutation|MLS23S|RequiresSNPConfirmation	80.872	1009	167	20	130434	131428	1857	2853	0	778
Hinfluenzae_consensus	MEG_3976|Drugs|MLS|Macrolide-resistant_23S_rRNA_mutation|MLS23S|RequiresSNPConfirmation	80.976	1004	165	20	1505007	1505996	1857	2848	0	776
Hinfluenzae_consensus	MEG_3976|Drugs|MLS|Macrolide-resistant_23S_rRNA_mutation|MLS23S|RequiresSNPConfirmation	80.872	1009	167	20	41047	42041	1857	2853	0	774
Hinfluenzae_consensus	MEG_6963|Drugs|Tetracyclines|Tetracycline-resistant_16S_ribosomal_subunit_protein|TET16S|RequiresSNPConfirmation	78.175	1315	211	59	318887	320175	1265	1	0	774
Hinfluenzae_consensus	MEG_6963|Drugs|Tetracyclines|Tetracycline-resistant_16S_ribosomal_subunit_protein|TET16S|RequiresSNPConfirmation	78.116	1316	210	61	126649	127937	1265	1	0	774
Hinfluenzae_consensus	MEG_6963|Drugs|Tetracyclines|Tetracycline-resistant_16S_ribosomal_subunit_protein|TET16S|RequiresSNPConfirmation	78.241	1319	203	64	94052	95340	1265	1	0	774
Hinfluenzae_consensus	MEG_6963|Drugs|Tetracyclines|Tetracycline-resistant_16S_ribosomal_subunit_protein|TET16S|RequiresSNPConfirmation	78.116	1316	210	61	1557561	1558849	1265	1	0	773
Hinfluenzae_consensus	MEG_6963|Drugs|Tetracyclines|Tetracycline-resistant_16S_ribosomal_subunit_protein|TET16S|RequiresSNPConfirmation	77.964	1316	212	61	1501466	1502754	1265	1	0	767
Hinfluenzae_consensus	MEG_6963|Drugs|Tetracyclines|Tetracycline-resistant_16S_ribosomal_subunit_protein|TET16S|RequiresSNPConfirmation	78.023	1315	213	59	37508	38796	1265	1	0	767
Hinfluenzae_consensus	MEG_3980|Drugs|MLS|Macrolide-resistant_23S_rRNA_mutation|MLS23S|RequiresSNPConfirmation	78.392	1194	227	28	322258	323434	1812	2991	0	769
Hinfluenzae_consensus	MEG_3980|Drugs|MLS|Macrolide-resistant_23S_rRNA_mutation|MLS23S|RequiresSNPConfirmation	78.559	1194	225	28	1504836	1506012	1812	2991	0	767
Hinfluenzae_consensus	MEG_3980|Drugs|MLS|Macrolide-resistant_23S_rRNA_mutation|MLS23S|RequiresSNPConfirmation	78.476	1194	226	28	97664	98840	1812	2991	0	761
Hinfluenzae_consensus	MEG_3980|Drugs|MLS|Macrolide-resistant_23S_rRNA_mutation|MLS23S|RequiresSNPConfirmation	77.974	1244	237	33	130215	131439	1766	2991	0	756
Hinfluenzae_consensus	MEG_3980|Drugs|MLS|Macrolide-resistant_23S_rRNA_mutation|MLS23S|RequiresSNPConfirmation	78.326	1195	226	30	40876	42052	1812	2991	0	749
Hinfluenzae_consensus	MEG_3980|Drugs|MLS|Macrolide-resistant_23S_rRNA_mutation|MLS23S|RequiresSNPConfirmation	78.057	1194	231	28	1561172	1562348	1812	2991	0	743
Hinfluenzae_consensus	MEG_3980|Drugs|MLS|Macrolide-resistant_23S_rRNA_mutation|MLS23S|RequiresSNPConfirmation	74.57	755	176	15	321056	321800	488	1236	6.45e-83	316
Hinfluenzae_consensus	MEG_3980|Drugs|MLS|Macrolide-resistant_23S_rRNA_mutation|MLS23S|RequiresSNPConfirmation	74.603	756	174	17	1503634	1504378	488	1236	6.45e-83	316
Hinfluenzae_consensus	MEG_3980|Drugs|MLS|Macrolide-resistant_23S_rRNA_mutation|MLS23S|RequiresSNPConfirmation	74.437	755	177	15	39675	40419	488	1236	2.32e-82	315
Hinfluenzae_consensus	MEG_3980|Drugs|MLS|Macrolide-resistant_23S_rRNA_mutation|MLS23S|RequiresSNPConfirmation	74.437	755	177	15	129062	129806	488	1236	2.32e-82	315
Hinfluenzae_consensus	MEG_3980|Drugs|MLS|Macrolide-resistant_23S_rRNA_mutation|MLS23S|RequiresSNPConfirmation	74.437	755	177	15	96462	97206	488	1236	8.35e-82	313
Hinfluenzae_consensus	MEG_3980|Drugs|MLS|Macrolide-resistant_23S_rRNA_mutation|MLS23S|RequiresSNPConfirmation	74.437	755	177	15	1559972	1560716	488	1236	8.35e-82	313
Hinfluenzae_consensus	MEG_7309|Drugs|Elfamycins|EF-Tu_inhibition|TUFAB|RequiresSNPConfirmation	81.236	922	168	5	1474641	1475559	921	2	0	767
Hinfluenzae_consensus	MEG_7309|Drugs|Elfamycins|EF-Tu_inhibition|TUFAB|RequiresSNPConfirmation	83.716	479	76	2	1516682	1517159	2	479	7.83e-127	462
Hinfluenzae_consensus	MEG_3982|Drugs|MLS|Macrolide-resistant_23S_rRNA_mutation|MLS23S|RequiresSNPConfirmation	78.308	1194	228	28	322258	323434	1811	2990	0	763
Hinfluenzae_consensus	MEG_3982|Drugs|MLS|Macrolide-resistant_23S_rRNA_mutation|MLS23S|RequiresSNPConfirmation	78.476	1194	226	28	1504836	1506012	1811	2990	0	761
Hinfluenzae_consensus	MEG_3982|Drugs|MLS|Macrolide-resistant_23S_rRNA_mutation|MLS23S|RequiresSNPConfirmation	78.392	1194	227	28	97664	98840	1811	2990	0	756
Hinfluenzae_consensus	MEG_3982|Drugs|MLS|Macrolide-resistant_23S_rRNA_mutation|MLS23S|RequiresSNPConfirmation	77.894	1244	238	33	130215	131439	1765	2990	0	750
Hinfluenzae_consensus	MEG_3982|Drugs|MLS|Macrolide-resistant_23S_rRNA_mutation|MLS23S|RequiresSNPConfirmation	78.243	1195	227	30	40876	42052	1811	2990	0	743
Hinfluenzae_consensus	MEG_3982|Drugs|MLS|Macrolide-resistant_23S_rRNA_mutation|MLS23S|RequiresSNPConfirmation	77.973	1194	232	28	1561172	1562348	1811	2990	0	737
Hinfluenzae_consensus	MEG_3982|Drugs|MLS|Macrolide-resistant_23S_rRNA_mutation|MLS23S|RequiresSNPConfirmation	74.437	755	177	15	321056	321800	488	1236	3.00e-81	311
Hinfluenzae_consensus	MEG_3982|Drugs|MLS|Macrolide-resistant_23S_rRNA_mutation|MLS23S|RequiresSNPConfirmation	74.471	756	175	17	1503634	1504378	488	1236	3.00e-81	311
Hinfluenzae_consensus	MEG_3982|Drugs|MLS|Macrolide-resistant_23S_rRNA_mutation|MLS23S|RequiresSNPConfirmation	74.305	755	178	15	39675	40419	488	1236	1.08e-80	309
Hinfluenzae_consensus	MEG_3982|Drugs|MLS|Macrolide-resistant_23S_rRNA_mutation|MLS23S|RequiresSNPConfirmation	74.305	755	178	15	129062	129806	488	1236	1.08e-80	309
Hinfluenzae_consensus	MEG_3982|Drugs|MLS|Macrolide-resistant_23S_rRNA_mutation|MLS23S|RequiresSNPConfirmation	74.305	755	178	15	96462	97206	488	1236	3.88e-80	307
Hinfluenzae_consensus	MEG_3982|Drugs|MLS|Macrolide-resistant_23S_rRNA_mutation|MLS23S|RequiresSNPConfirmation	74.305	755	178	15	1559972	1560716	488	1236	3.88e-80	307
Hinfluenzae_consensus	MEG_3990|Drugs|MLS|Macrolide-resistant_23S_rRNA_mutation|MLS23S|RequiresSNPConfirmation	78.425	1219	213	38	97664	98853	1836	3033	0	756
Hinfluenzae_consensus	MEG_3990|Drugs|MLS|Macrolide-resistant_23S_rRNA_mutation|MLS23S|RequiresSNPConfirmation	78.107	1215	224	34	322258	323447	1836	3033	0	754
Hinfluenzae_consensus	MEG_3990|Drugs|MLS|Macrolide-resistant_23S_rRNA_mutation|MLS23S|RequiresSNPConfirmation	78.243	1218	217	36	1504836	1506025	1836	3033	0	749
Hinfluenzae_consensus	MEG_3990|Drugs|MLS|Macrolide-resistant_23S_rRNA_mutation|MLS23S|RequiresSNPConfirmation	77.897	1208	225	32	1561172	1562354	1836	3026	0	736
Hinfluenzae_consensus	MEG_3990|Drugs|MLS|Macrolide-resistant_23S_rRNA_mutation|MLS23S|RequiresSNPConfirmation	78.133	1221	213	42	40876	42065	1836	3033	0	734
Hinfluenzae_consensus	MEG_3990|Drugs|MLS|Macrolide-resistant_23S_rRNA_mutation|MLS23S|RequiresSNPConfirmation	77.906	1213	230	30	130263	131452	1836	3033	0	734
Hinfluenzae_consensus	MEG_3990|Drugs|MLS|Macrolide-resistant_23S_rRNA_mutation|MLS23S|RequiresSNPConfirmation	73.352	1077	229	43	39646	40678	479	1541	3.80e-95	357
Hinfluenzae_consensus	MEG_3990|Drugs|MLS|Macrolide-resistant_23S_rRNA_mutation|MLS23S|RequiresSNPConfirmation	73.352	1077	229	42	1503605	1504637	479	1541	1.37e-94	355
Hinfluenzae_consensus	MEG_3990|Drugs|MLS|Macrolide-resistant_23S_rRNA_mutation|MLS23S|RequiresSNPConfirmation	73.352	1077	229	44	1559943	1560975	479	1541	1.77e-93	351
Hinfluenzae_consensus	MEG_3990|Drugs|MLS|Macrolide-resistant_23S_rRNA_mutation|MLS23S|RequiresSNPConfirmation	73.166	1077	231	43	96433	97465	479	1541	1.06e-90	342
Hinfluenzae_consensus	MEG_3990|Drugs|MLS|Macrolide-resistant_23S_rRNA_mutation|MLS23S|RequiresSNPConfirmation	73.048	1076	233	43	129033	130064	479	1541	1.38e-89	339
Hinfluenzae_consensus	MEG_3990|Drugs|MLS|Macrolide-resistant_23S_rRNA_mutation|MLS23S|RequiresSNPConfirmation	74.844	799	168	25	321027	321800	479	1269	2.30e-87	331
Hinfluenzae_consensus	MEG_6964|Drugs|Tetracyclines|Tetracycline-resistant_16S_ribosomal_subunit_protein|TET16S|RequiresSNPConfirmation	78.498	1172	208	31	37508	38664	242	1384	0	736
Hinfluenzae_consensus	MEG_6964|Drugs|Tetracyclines|Tetracycline-resistant_16S_ribosomal_subunit_protein|TET16S|RequiresSNPConfirmation	78.498	1172	208	31	318887	320043	242	1384	0	732
Hinfluenzae_consensus	MEG_6964|Drugs|Tetracyclines|Tetracycline-resistant_16S_ribosomal_subunit_protein|TET16S|RequiresSNPConfirmation	78.346	1173	208	33	1501466	1502622	242	1384	0	732
Hinfluenzae_consensus	MEG_6964|Drugs|Tetracyclines|Tetracycline-resistant_16S_ribosomal_subunit_protein|TET16S|RequiresSNPConfirmation	78.328	1172	210	30	126649	127805	242	1384	0	725
Hinfluenzae_consensus	MEG_6964|Drugs|Tetracyclines|Tetracycline-resistant_16S_ribosomal_subunit_protein|TET16S|RequiresSNPConfirmation	78.395	1171	211	30	94052	95208	242	1384	0	723
Hinfluenzae_consensus	MEG_6964|Drugs|Tetracyclines|Tetracycline-resistant_16S_ribosomal_subunit_protein|TET16S|RequiresSNPConfirmation	78.365	1174	206	33	1557561	1558717	242	1384	0	723
Hinfluenzae_consensus	MEG_3993|Drugs|MLS|Macrolide-resistant_23S_rRNA_mutation|MLS23S|RequiresSNPConfirmation	77.619	1193	241	23	322258	323434	1803	2985	0	723
Hinfluenzae_consensus	MEG_3993|Drugs|MLS|Macrolide-resistant_23S_rRNA_mutation|MLS23S|RequiresSNPConfirmation	77.787	1193	239	23	97664	98840	1803	2985	0	721
Hinfluenzae_consensus	MEG_3993|Drugs|MLS|Macrolide-resistant_23S_rRNA_mutation|MLS23S|RequiresSNPConfirmation	77.517	1192	244	21	1561172	1562348	1803	2985	0	717
Hinfluenzae_consensus	MEG_3993|Drugs|MLS|Macrolide-resistant_23S_rRNA_mutation|MLS23S|RequiresSNPConfirmation	77.619	1193	241	23	1504836	1506012	1803	2985	0	712
Hinfluenzae_consensus	MEG_3993|Drugs|MLS|Macrolide-resistant_23S_rRNA_mutation|MLS23S|RequiresSNPConfirmation	77.536	1193	242	23	40876	42052	1803	2985	0	704
Hinfluenzae_consensus	MEG_3993|Drugs|MLS|Macrolide-resistant_23S_rRNA_mutation|MLS23S|RequiresSNPConfirmation	77.368	1193	244	23	130263	131439	1803	2985	0	697
Hinfluenzae_consensus	MEG_3993|Drugs|MLS|Macrolide-resistant_23S_rRNA_mutation|MLS23S|RequiresSNPConfirmation	72.842	1031	236	29	129062	130064	490	1504	1.39e-84	322
Hinfluenzae_consensus	MEG_3993|Drugs|MLS|Macrolide-resistant_23S_rRNA_mutation|MLS23S|RequiresSNPConfirmation	72.947	1035	229	35	321056	322059	490	1504	1.39e-84	322
Hinfluenzae_consensus	MEG_3993|Drugs|MLS|Macrolide-resistant_23S_rRNA_mutation|MLS23S|RequiresSNPConfirmation	72.999	1037	225	39	1503634	1504637	490	1504	1.79e-83	318
Hinfluenzae_consensus	MEG_3993|Drugs|MLS|Macrolide-resistant_23S_rRNA_mutation|MLS23S|RequiresSNPConfirmation	72.806	1037	227	38	39675	40678	490	1504	3.88e-80	307
Hinfluenzae_consensus	MEG_3993|Drugs|MLS|Macrolide-resistant_23S_rRNA_mutation|MLS23S|RequiresSNPConfirmation	72.754	1035	231	35	96462	97465	490	1504	3.88e-80	307
Hinfluenzae_consensus	MEG_3993|Drugs|MLS|Macrolide-resistant_23S_rRNA_mutation|MLS23S|RequiresSNPConfirmation	72.71	1037	228	38	1559972	1560975	490	1504	1.81e-78	302
Hinfluenzae_consensus	MEG_3984|Drugs|MLS|Macrolide-resistant_23S_rRNA_mutation|MLS23S|RequiresSNPConfirmation	77.582	1191	244	20	1561172	1562348	1817	2998	0	721
Hinfluenzae_consensus	MEG_3984|Drugs|MLS|Macrolide-resistant_23S_rRNA_mutation|MLS23S|RequiresSNPConfirmation	77.498	1191	245	20	322258	323434	1817	2998	0	715
Hinfluenzae_consensus	MEG_3984|Drugs|MLS|Macrolide-resistant_23S_rRNA_mutation|MLS23S|RequiresSNPConfirmation	77.666	1191	243	20	97664	98840	1817	2998	0	713
Hinfluenzae_consensus	MEG_3984|Drugs|MLS|Macrolide-resistant_23S_rRNA_mutation|MLS23S|RequiresSNPConfirmation	77.498	1191	245	20	1504836	1506012	1817	2998	0	704
Hinfluenzae_consensus	MEG_3984|Drugs|MLS|Macrolide-resistant_23S_rRNA_mutation|MLS23S|RequiresSNPConfirmation	77.414	1191	246	20	40876	42052	1817	2998	0	697
Hinfluenzae_consensus	MEG_3984|Drugs|MLS|Macrolide-resistant_23S_rRNA_mutation|MLS23S|RequiresSNPConfirmation	76.948	1232	257	24	130223	131439	1779	2998	0	689
Hinfluenzae_consensus	MEG_3984|Drugs|MLS|Macrolide-resistant_23S_rRNA_mutation|MLS23S|RequiresSNPConfirmation	72.507	1033	244	27	129062	130064	496	1518	3.88e-80	307
Hinfluenzae_consensus	MEG_3984|Drugs|MLS|Macrolide-resistant_23S_rRNA_mutation|MLS23S|RequiresSNPConfirmation	72.367	1035	243	29	321056	322059	496	1518	8.41e-77	296
Hinfluenzae_consensus	MEG_3984|Drugs|MLS|Macrolide-resistant_23S_rRNA_mutation|MLS23S|RequiresSNPConfirmation	72.271	1035	244	29	39675	40678	496	1518	1.41e-74	289
Hinfluenzae_consensus	MEG_3984|Drugs|MLS|Macrolide-resistant_23S_rRNA_mutation|MLS23S|RequiresSNPConfirmation	72.271	1035	244	29	1559972	1560975	496	1518	5.06e-74	287
Hinfluenzae_consensus	MEG_3984|Drugs|MLS|Macrolide-resistant_23S_rRNA_mutation|MLS23S|RequiresSNPConfirmation	72.174	1035	245	29	1503634	1504637	496	1518	6.55e-73	283
Hinfluenzae_consensus	MEG_3984|Drugs|MLS|Macrolide-resistant_23S_rRNA_mutation|MLS23S|RequiresSNPConfirmation	72.077	1035	246	29	96462	97465	496	1518	3.05e-71	278
Hinfluenzae_consensus	MEG_1|Drugs|Aminoglycosides|Aminoglycoside-resistant_16S_ribosomal_subunit_protein|A16S|RequiresSNPConfirmation	77.297	1295	239	44	37496	38760	238	1507	0	721
Hinfluenzae_consensus	MEG_1|Drugs|Aminoglycosides|Aminoglycoside-resistant_16S_ribosomal_subunit_protein|A16S|RequiresSNPConfirmation	77.332	1297	235	46	94040	95304	238	1507	0	717
Hinfluenzae_consensus	MEG_1|Drugs|Aminoglycosides|Aminoglycoside-resistant_16S_ribosomal_subunit_protein|A16S|RequiresSNPConfirmation	77.125	1294	243	44	1501454	1502718	238	1507	0	717
Hinfluenzae_consensus	MEG_1|Drugs|Aminoglycosides|Aminoglycoside-resistant_16S_ribosomal_subunit_protein|A16S|RequiresSNPConfirmation	77.22	1295	240	44	318875	320139	238	1507	0	710
Hinfluenzae_consensus	MEG_1|Drugs|Aminoglycosides|Aminoglycoside-resistant_16S_ribosomal_subunit_protein|A16S|RequiresSNPConfirmation	77.083	1296	240	45	126637	127901	238	1507	0	706
Hinfluenzae_consensus	MEG_1|Drugs|Aminoglycosides|Aminoglycoside-resistant_16S_ribosomal_subunit_protein|A16S|RequiresSNPConfirmation	77.066	1295	242	45	1557549	1558813	238	1507	0	702
Hinfluenzae_consensus	MEG_3985|Drugs|MLS|Macrolide-resistant_23S_rRNA_mutation|MLS23S|RequiresSNPConfirmation	76.894	1307	267	32	97550	98840	1698	2985	0	719
Hinfluenzae_consensus	MEG_3985|Drugs|MLS|Macrolide-resistant_23S_rRNA_mutation|MLS23S|RequiresSNPConfirmation	77.544	1189	246	19	322258	323434	1806	2985	0	719
Hinfluenzae_consensus	MEG_3985|Drugs|MLS|Macrolide-resistant_23S_rRNA_mutation|MLS23S|RequiresSNPConfirmation	77.582	1191	242	22	1561172	1562348	1806	2985	0	719
Hinfluenzae_consensus	MEG_3985|Drugs|MLS|Macrolide-resistant_23S_rRNA_mutation|MLS23S|RequiresSNPConfirmation	77.582	1191	242	22	1504836	1506012	1806	2985	0	708
Hinfluenzae_consensus	MEG_3985|Drugs|MLS|Macrolide-resistant_23S_rRNA_mutation|MLS23S|RequiresSNPConfirmation	77.498	1191	243	22	40876	42052	1806	2985	0	701
Hinfluenzae_consensus	MEG_3985|Drugs|MLS|Macrolide-resistant_23S_rRNA_mutation|MLS23S|RequiresSNPConfirmation	76.948	1232	255	26	130223	131439	1768	2985	0	688
Hinfluenzae_consensus	MEG_3985|Drugs|MLS|Macrolide-resistant_23S_rRNA_mutation|MLS23S|RequiresSNPConfirmation	72.701	1033	242	26	129062	130064	485	1507	1.79e-83	318
Hinfluenzae_consensus	MEG_3985|Drugs|MLS|Macrolide-resistant_23S_rRNA_mutation|MLS23S|RequiresSNPConfirmation	72.56	1035	241	28	321056	322059	485	1507	3.88e-80	307
Hinfluenzae_consensus	MEG_3985|Drugs|MLS|Macrolide-resistant_23S_rRNA_mutation|MLS23S|RequiresSNPConfirmation	72.464	1035	242	28	39675	40678	485	1507	6.50e-78	300
Hinfluenzae_consensus	MEG_3985|Drugs|MLS|Macrolide-resistant_23S_rRNA_mutation|MLS23S|RequiresSNPConfirmation	72.464	1035	242	28	1559972	1560975	485	1507	2.34e-77	298
Hinfluenzae_consensus	MEG_3985|Drugs|MLS|Macrolide-resistant_23S_rRNA_mutation|MLS23S|RequiresSNPConfirmation	72.367	1035	243	28	1503634	1504637	485	1507	3.02e-76	294
Hinfluenzae_consensus	MEG_3985|Drugs|MLS|Macrolide-resistant_23S_rRNA_mutation|MLS23S|RequiresSNPConfirmation	72.271	1035	244	28	96462	97465	485	1507	1.41e-74	289
Hinfluenzae_consensus	MEG_8679|Drugs|Oxazolidinone|Oxazolidinone-resistant_23S_rRNA_mutation|RRL|RequiresSNPConfirmation	77.471	1194	241	25	322258	323434	1834	3016	0	712
Hinfluenzae_consensus	MEG_8679|Drugs|Oxazolidinone|Oxazolidinone-resistant_23S_rRNA_mutation|RRL|RequiresSNPConfirmation	77.638	1194	239	25	97664	98840	1834	3016	0	710
Hinfluenzae_consensus	MEG_8679|Drugs|Oxazolidinone|Oxazolidinone-resistant_23S_rRNA_mutation|RRL|RequiresSNPConfirmation	77.368	1193	244	23	1561172	1562348	1834	3016	0	706
Hinfluenzae_consensus	MEG_8679|Drugs|Oxazolidinone|Oxazolidinone-resistant_23S_rRNA_mutation|RRL|RequiresSNPConfirmation	77.387	1194	242	25	1504836	1506012	1834	3016	0	695
Hinfluenzae_consensus	MEG_8679|Drugs|Oxazolidinone|Oxazolidinone-resistant_23S_rRNA_mutation|RRL|RequiresSNPConfirmation	77.387	1194	242	25	40876	42052	1834	3016	0	693
Hinfluenzae_consensus	MEG_8679|Drugs|Oxazolidinone|Oxazolidinone-resistant_23S_rRNA_mutation|RRL|RequiresSNPConfirmation	77.219	1194	244	25	130263	131439	1834	3016	0	686
Hinfluenzae_consensus	MEG_8679|Drugs|Oxazolidinone|Oxazolidinone-resistant_23S_rRNA_mutation|RRL|RequiresSNPConfirmation	72.881	767	181	23	129314	130064	780	1535	2.39e-62	248
Hinfluenzae_consensus	MEG_8679|Drugs|Oxazolidinone|Oxazolidinone-resistant_23S_rRNA_mutation|RRL|RequiresSNPConfirmation	72.49	767	185	22	321308	322059	780	1535	6.69e-58	233
Hinfluenzae_consensus	MEG_8679|Drugs|Oxazolidinone|Oxazolidinone-resistant_23S_rRNA_mutation|RRL|RequiresSNPConfirmation	72.396	768	184	24	39927	40678	780	1535	1.12e-55	226
Hinfluenzae_consensus	MEG_8679|Drugs|Oxazolidinone|Oxazolidinone-resistant_23S_rRNA_mutation|RRL|RequiresSNPConfirmation	72.396	768	184	24	1560224	1560975	780	1535	4.02e-55	224
Hinfluenzae_consensus	MEG_8679|Drugs|Oxazolidinone|Oxazolidinone-resistant_23S_rRNA_mutation|RRL|RequiresSNPConfirmation	72.266	768	185	24	1503886	1504637	780	1535	5.21e-54	220
Hinfluenzae_consensus	MEG_8679|Drugs|Oxazolidinone|Oxazolidinone-resistant_23S_rRNA_mutation|RRL|RequiresSNPConfirmation	72.135	768	186	24	96714	97465	780	1535	2.42e-52	215
Hinfluenzae_consensus	MEG_3983|Drugs|MLS|Macrolide-resistant_23S_rRNA_mutation|MLS23S|RequiresSNPConfirmation	79.3	1029	191	20	322431	323448	1114	97	0	710
Hinfluenzae_consensus	MEG_3983|Drugs|MLS|Macrolide-resistant_23S_rRNA_mutation|MLS23S|RequiresSNPConfirmation	79.223	1030	190	22	1505009	1506026	1114	97	0	701
Hinfluenzae_consensus	MEG_3983|Drugs|MLS|Macrolide-resistant_23S_rRNA_mutation|MLS23S|RequiresSNPConfirmation	79.58	999	180	22	1561345	1562331	1114	128	0	701
Hinfluenzae_consensus	MEG_3983|Drugs|MLS|Macrolide-resistant_23S_rRNA_mutation|MLS23S|RequiresSNPConfirmation	79.223	1030	190	22	97837	98854	1114	97	0	699
Hinfluenzae_consensus	MEG_3983|Drugs|MLS|Macrolide-resistant_23S_rRNA_mutation|MLS23S|RequiresSNPConfirmation	79.479	999	181	22	130436	131422	1114	128	0	695
Hinfluenzae_consensus	MEG_3983|Drugs|MLS|Macrolide-resistant_23S_rRNA_mutation|MLS23S|RequiresSNPConfirmation	79.479	999	181	22	41049	42035	1114	128	0	691
Hinfluenzae_consensus	MEG_3975|Drugs|MLS|Macrolide-resistant_23S_rRNA_mutation|MLS23S|RequiresSNPConfirmation	77.471	1194	241	25	97664	98840	1821	3003	0	699
Hinfluenzae_consensus	MEG_3975|Drugs|MLS|Macrolide-resistant_23S_rRNA_mutation|MLS23S|RequiresSNPConfirmation	77.219	1194	244	25	322258	323434	1821	3003	0	695
Hinfluenzae_consensus	MEG_3975|Drugs|MLS|Macrolide-resistant_23S_rRNA_mutation|MLS23S|RequiresSNPConfirmation	77.303	1194	243	25	1504836	1506012	1821	3003	0	689
Hinfluenzae_consensus	MEG_3975|Drugs|MLS|Macrolide-resistant_23S_rRNA_mutation|MLS23S|RequiresSNPConfirmation	77.136	1194	245	25	1561172	1562348	1821	3003	0	689
Hinfluenzae_consensus	MEG_3975|Drugs|MLS|Macrolide-resistant_23S_rRNA_mutation|MLS23S|RequiresSNPConfirmation	77.2	1193	246	23	130263	131439	1821	3003	0	686
Hinfluenzae_consensus	MEG_3975|Drugs|MLS|Macrolide-resistant_23S_rRNA_mutation|MLS23S|RequiresSNPConfirmation	77.174	1196	241	28	40876	42052	1821	3003	0	676
Hinfluenzae_consensus	MEG_3975|Drugs|MLS|Macrolide-resistant_23S_rRNA_mutation|MLS23S|RequiresSNPConfirmation	72.111	1047	235	43	129062	130064	490	1523	1.42e-69	272
Hinfluenzae_consensus	MEG_3975|Drugs|MLS|Macrolide-resistant_23S_rRNA_mutation|MLS23S|RequiresSNPConfirmation	71.989	1046	239	41	321056	322059	490	1523	1.83e-68	268
Hinfluenzae_consensus	MEG_3975|Drugs|MLS|Macrolide-resistant_23S_rRNA_mutation|MLS23S|RequiresSNPConfirmation	71.931	1051	231	45	39675	40678	490	1523	1.43e-64	255
Hinfluenzae_consensus	MEG_3975|Drugs|MLS|Macrolide-resistant_23S_rRNA_mutation|MLS23S|RequiresSNPConfirmation	71.797	1046	241	41	96462	97465	490	1523	1.43e-64	255
Hinfluenzae_consensus	MEG_3975|Drugs|MLS|Macrolide-resistant_23S_rRNA_mutation|MLS23S|RequiresSNPConfirmation	71.797	1046	241	41	1503634	1504637	490	1523	1.43e-64	255
Hinfluenzae_consensus	MEG_3975|Drugs|MLS|Macrolide-resistant_23S_rRNA_mutation|MLS23S|RequiresSNPConfirmation	71.931	1051	231	45	1559972	1560975	490	1523	1.85e-63	252
Hinfluenzae_consensus	MEG_3979|Drugs|MLS|Macrolide-resistant_23S_rRNA_mutation|MLS23S|RequiresSNPConfirmation	78.884	1004	191	20	322431	323423	1109	116	0	669
Hinfluenzae_consensus	MEG_3979|Drugs|MLS|Macrolide-resistant_23S_rRNA_mutation|MLS23S|RequiresSNPConfirmation	78.806	1005	190	21	97837	98829	1109	116	0	658
Hinfluenzae_consensus	MEG_3979|Drugs|MLS|Macrolide-resistant_23S_rRNA_mutation|MLS23S|RequiresSNPConfirmation	78.607	1005	192	22	1505009	1506001	1109	116	0	649
Hinfluenzae_consensus	MEG_3979|Drugs|MLS|Macrolide-resistant_23S_rRNA_mutation|MLS23S|RequiresSNPConfirmation	78.7	1000	190	21	41049	42036	1109	121	0	649
Hinfluenzae_consensus	MEG_3979|Drugs|MLS|Macrolide-resistant_23S_rRNA_mutation|MLS23S|RequiresSNPConfirmation	78.478	999	194	19	1561345	1562332	1109	121	3.37e-180	640
Hinfluenzae_consensus	MEG_3979|Drugs|MLS|Macrolide-resistant_23S_rRNA_mutation|MLS23S|RequiresSNPConfirmation	78.378	999	195	19	130436	131423	1109	121	4.36e-179	636
Hinfluenzae_consensus	MEG_10|Drugs|Aminoglycosides|Aminoglycoside-resistant_16S_ribosomal_subunit_protein|A16S|RequiresSNPConfirmation	76.555	1190	237	34	94044	95213	239	1406	0	662
Hinfluenzae_consensus	MEG_10|Drugs|Aminoglycosides|Aminoglycoside-resistant_16S_ribosomal_subunit_protein|A16S|RequiresSNPConfirmation	76.574	1191	235	36	318879	320048	239	1406	0	662
Hinfluenzae_consensus	MEG_10|Drugs|Aminoglycosides|Aminoglycoside-resistant_16S_ribosomal_subunit_protein|A16S|RequiresSNPConfirmation	76.406	1191	237	36	126641	127810	239	1406	0	656
Hinfluenzae_consensus	MEG_10|Drugs|Aminoglycosides|Aminoglycoside-resistant_16S_ribosomal_subunit_protein|A16S|RequiresSNPConfirmation	76.406	1191	237	36	1557553	1558722	239	1406	0	654
Hinfluenzae_consensus	MEG_10|Drugs|Aminoglycosides|Aminoglycoside-resistant_16S_ribosomal_subunit_protein|A16S|RequiresSNPConfirmation	76.322	1191	238	36	37500	38669	239	1406	0	651
Hinfluenzae_consensus	MEG_10|Drugs|Aminoglycosides|Aminoglycoside-resistant_16S_ribosomal_subunit_protein|A16S|RequiresSNPConfirmation	75.926	1188	248	35	1501458	1502627	239	1406	1.21e-179	638
Hinfluenzae_consensus	MEG_3986|Drugs|MLS|Macrolide-resistant_23S_rRNA_mutation|MLS23S|RequiresSNPConfirmation	78.543	1002	193	22	322428	323416	1818	2810	0	649
Hinfluenzae_consensus	MEG_3986|Drugs|MLS|Macrolide-resistant_23S_rRNA_mutation|MLS23S|RequiresSNPConfirmation	78.443	1002	194	22	130433	131421	1818	2810	0	641
Hinfluenzae_consensus	MEG_3986|Drugs|MLS|Macrolide-resistant_23S_rRNA_mutation|MLS23S|RequiresSNPConfirmation	78.443	1002	194	22	41046	42034	1818	2810	1.21e-179	638
Hinfluenzae_consensus	MEG_3986|Drugs|MLS|Macrolide-resistant_23S_rRNA_mutation|MLS23S|RequiresSNPConfirmation	78.486	1004	190	25	1505006	1505994	1818	2810	1.21e-179	638
Hinfluenzae_consensus	MEG_3986|Drugs|MLS|Macrolide-resistant_23S_rRNA_mutation|MLS23S|RequiresSNPConfirmation	78.443	1002	194	22	97834	98822	1818	2810	4.36e-179	636
Hinfluenzae_consensus	MEG_3986|Drugs|MLS|Macrolide-resistant_23S_rRNA_mutation|MLS23S|RequiresSNPConfirmation	78.222	1001	198	20	1561342	1562330	1818	2810	5.64e-178	632
Hinfluenzae_consensus	MEG_3994|Drugs|MLS|Macrolide-resistant_23S_rRNA_mutation|MLS23S|RequiresSNPConfirmation	76.318	1195	228	45	322258	323423	1831	2999	2.03e-177	630
Hinfluenzae_consensus	MEG_3994|Drugs|MLS|Macrolide-resistant_23S_rRNA_mutation|MLS23S|RequiresSNPConfirmation	76.471	1190	223	49	130263	131422	1831	2993	2.63e-176	627
Hinfluenzae_consensus	MEG_3994|Drugs|MLS|Macrolide-resistant_23S_rRNA_mutation|MLS23S|RequiresSNPConfirmation	76.402	1195	227	47	1504836	1506001	1831	2999	9.44e-176	625
Hinfluenzae_consensus	MEG_3994|Drugs|MLS|Macrolide-resistant_23S_rRNA_mutation|MLS23S|RequiresSNPConfirmation	76.421	1196	225	49	97664	98829	1831	2999	1.22e-174	621
Hinfluenzae_consensus	MEG_3994|Drugs|MLS|Macrolide-resistant_23S_rRNA_mutation|MLS23S|RequiresSNPConfirmation	76.198	1189	228	45	40876	42035	1831	2993	1.23e-169	604
Hinfluenzae_consensus	MEG_3994|Drugs|MLS|Macrolide-resistant_23S_rRNA_mutation|MLS23S|RequiresSNPConfirmation	75.903	1191	228	51	1561172	1562331	1831	2993	2.66e-166	593
Hinfluenzae_consensus	MEG_5323|Drugs|Pleuromutilin|Pleuromutilin-resistant_23S_rRNA_mutation|P23S|RequiresSNPConfirmation	77.547	1011	197	26	1505008	1506003	1786	2781	1.24e-164	588
Hinfluenzae_consensus	MEG_5323|Drugs|Pleuromutilin|Pleuromutilin-resistant_23S_rRNA_mutation|P23S|RequiresSNPConfirmation	77.448	1011	198	26	97836	98831	1786	2781	2.07e-162	580
Hinfluenzae_consensus	MEG_5323|Drugs|Pleuromutilin|Pleuromutilin-resistant_23S_rRNA_mutation|P23S|RequiresSNPConfirmation	77.349	1011	199	26	322430	323425	1786	2781	2.07e-162	580
Hinfluenzae_consensus	MEG_5323|Drugs|Pleuromutilin|Pleuromutilin-resistant_23S_rRNA_mutation|P23S|RequiresSNPConfirmation	77.345	1002	199	24	1561344	1562331	1786	2773	2.68e-161	577
Hinfluenzae_consensus	MEG_5323|Drugs|Pleuromutilin|Pleuromutilin-resistant_23S_rRNA_mutation|P23S|RequiresSNPConfirmation	77.368	1003	197	26	130435	131422	1786	2773	9.64e-161	575
Hinfluenzae_consensus	MEG_5323|Drugs|Pleuromutilin|Pleuromutilin-resistant_23S_rRNA_mutation|P23S|RequiresSNPConfirmation	77.368	1003	197	26	41048	42035	1786	2773	1.25e-159	571
Hinfluenzae_consensus	MEG_8|Drugs|Aminoglycosides|Aminoglycoside-resistant_16S_ribosomal_subunit_protein|A16S|RequiresSNPConfirmation	74.472	1516	292	56	318642	320143	6	1440	1.25e-159	571
Hinfluenzae_consensus	MEG_8|Drugs|Aminoglycosides|Aminoglycoside-resistant_16S_ribosomal_subunit_protein|A16S|RequiresSNPConfirmation	74.472	1516	292	57	1557316	1558817	6	1440	1.25e-159	571
Hinfluenzae_consensus	MEG_8|Drugs|Aminoglycosides|Aminoglycoside-resistant_16S_ribosomal_subunit_protein|A16S|RequiresSNPConfirmation	74.34	1516	294	57	37263	38764	6	1440	5.80e-158	566
Hinfluenzae_consensus	MEG_8|Drugs|Aminoglycosides|Aminoglycoside-resistant_16S_ribosomal_subunit_protein|A16S|RequiresSNPConfirmation	75.255	1277	252	39	94043	95308	217	1440	1.63e-153	551
Hinfluenzae_consensus	MEG_8|Drugs|Aminoglycosides|Aminoglycoside-resistant_16S_ribosomal_subunit_protein|A16S|RequiresSNPConfirmation	75.117	1278	252	41	126640	127905	217	1440	2.10e-152	547
Hinfluenzae_consensus	MEG_8|Drugs|Aminoglycosides|Aminoglycoside-resistant_16S_ribosomal_subunit_protein|A16S|RequiresSNPConfirmation	75.293	1024	215	27	1501709	1502722	445	1440	1.01e-125	459
Hinfluenzae_consensus	MEG_3989|Drugs|MLS|Macrolide-resistant_23S_rRNA_mutation|MLS23S|RequiresSNPConfirmation	75.919	1142	239	36	41048	42171	1777	2900	2.09e-157	564
Hinfluenzae_consensus	MEG_3989|Drugs|MLS|Macrolide-resistant_23S_rRNA_mutation|MLS23S|RequiresSNPConfirmation	77.075	1012	203	29	1505008	1506004	1777	2774	7.51e-157	562
Hinfluenzae_consensus	MEG_3989|Drugs|MLS|Macrolide-resistant_23S_rRNA_mutation|MLS23S|RequiresSNPConfirmation	77.075	1012	203	29	97836	98832	1777	2774	2.70e-156	560
Hinfluenzae_consensus	MEG_3989|Drugs|MLS|Macrolide-resistant_23S_rRNA_mutation|MLS23S|RequiresSNPConfirmation	76.954	1011	206	27	322430	323426	1777	2774	2.70e-156	560
Hinfluenzae_consensus	MEG_3989|Drugs|MLS|Macrolide-resistant_23S_rRNA_mutation|MLS23S|RequiresSNPConfirmation	76.969	1003	202	29	130435	131422	1777	2765	4.52e-154	553
Hinfluenzae_consensus	MEG_3989|Drugs|MLS|Macrolide-resistant_23S_rRNA_mutation|MLS23S|RequiresSNPConfirmation	79.31	319	58	8	1561344	1561658	1777	2091	6.73e-53	217
Hinfluenzae_consensus	MEG_8230|Drugs|Lipopeptides|Colistin-resistant_mutant|LPSA	95.522	335	15	0	1289301	1289635	342	8	2.72e-151	544
Hinfluenzae_consensus	MEG_6099|Drugs|Rifampin|Rifampin-resistant_beta-subunit_of_RNA_polymerase_RpoB|RPOB|RequiresSNPConfirmation	75.953	1023	240	5	1397958	1398977	4062	3043	9.78e-151	542
Hinfluenzae_consensus	MEG_6108|Drugs|Rifampin|Rifampin-resistant_beta-subunit_of_RNA_polymerase_RpoB|RPOB|RequiresSNPConfirmation	75.899	1029	230	17	1397958	1398977	4071	3052	2.12e-147	531
Hinfluenzae_consensus	MEG_6107|Drugs|Rifampin|Rifampin-resistant_beta-subunit_of_RNA_polymerase_RpoB|RPOB|RequiresSNPConfirmation	75.439	1026	240	9	1397958	1398977	4029	3010	9.92e-141	508
Hinfluenzae_consensus	MEG_3740|Drugs|Multi-drug_resistance|MDR_23S_rRNA_mutation|MDR23S|RequiresSNPConfirmation	76.409	958	185	36	97836	98770	1781	2720	2.16e-132	481
Hinfluenzae_consensus	MEG_3740|Drugs|Multi-drug_resistance|MDR_23S_rRNA_mutation|MDR23S|RequiresSNPConfirmation	76.28	957	188	34	322430	323364	1781	2720	2.16e-132	481
Hinfluenzae_consensus	MEG_3740|Drugs|Multi-drug_resistance|MDR_23S_rRNA_mutation|MDR23S|RequiresSNPConfirmation	76.409	958	185	36	1505008	1505942	1781	2720	2.16e-132	481
Hinfluenzae_consensus	MEG_3740|Drugs|Multi-drug_resistance|MDR_23S_rRNA_mutation|MDR23S|RequiresSNPConfirmation	76.126	955	193	31	1561344	1562278	1781	2720	2.80e-131	477
Hinfluenzae_consensus	MEG_3740|Drugs|Multi-drug_resistance|MDR_23S_rRNA_mutation|MDR23S|RequiresSNPConfirmation	76.33	959	184	38	41048	41982	1781	2720	1.01e-130	475
Hinfluenzae_consensus	MEG_3740|Drugs|Multi-drug_resistance|MDR_23S_rRNA_mutation|MDR23S|RequiresSNPConfirmation	76.176	957	189	34	130435	131369	1781	2720	1.01e-130	475
Hinfluenzae_consensus	MEG_3981|Drugs|MLS|Macrolide-resistant_23S_rRNA_mutation|MLS23S|RequiresSNPConfirmation	76.162	839	176	20	97834	98657	2011	1182	1.33e-114	422
Hinfluenzae_consensus	MEG_3981|Drugs|MLS|Macrolide-resistant_23S_rRNA_mutation|MLS23S|RequiresSNPConfirmation	74.802	1012	206	31	130262	131256	2161	1182	1.72e-113	418
Hinfluenzae_consensus	MEG_3981|Drugs|MLS|Macrolide-resistant_23S_rRNA_mutation|MLS23S|RequiresSNPConfirmation	75.669	859	187	18	322407	323251	2032	1182	1.72e-113	418
Hinfluenzae_consensus	MEG_3981|Drugs|MLS|Macrolide-resistant_23S_rRNA_mutation|MLS23S|RequiresSNPConfirmation	75.814	860	184	20	41025	41869	2032	1182	1.72e-113	418
Hinfluenzae_consensus	MEG_3981|Drugs|MLS|Macrolide-resistant_23S_rRNA_mutation|MLS23S|RequiresSNPConfirmation	75.924	839	178	20	1561342	1562165	2011	1182	6.19e-113	416
Hinfluenzae_consensus	MEG_3981|Drugs|MLS|Macrolide-resistant_23S_rRNA_mutation|MLS23S|RequiresSNPConfirmation	74.506	1012	209	31	1504835	1505829	2161	1182	1.73e-108	401
Hinfluenzae_consensus	MEG_6101|Drugs|Rifampin|Rifampin-resistant_beta-subunit_of_RNA_polymerase_RpoB|RPOB|RequiresSNPConfirmation	73.903	889	212	16	1399161	1400039	2871	1993	2.27e-97	364
Hinfluenzae_consensus	MEG_6114|Drugs|Rifampin|Rifampin-resistant_beta-subunit_of_RNA_polymerase_RpoB|RPOB|RequiresSNPConfirmation	74.286	805	189	15	1399240	1400035	2792	1997	3.83e-90	340
Hinfluenzae_consensus	MEG_6139|Drugs|Lipopeptides|Daptomycin-resistant_beta-subunit_of_RNA_polymerase_RpoC|RPOCL|RequiresSNPConfirmation	73.913	690	162	13	1396332	1397012	1383	703	1.82e-73	285
Hinfluenzae_consensus	MEG_5365|Drugs|Aminocoumarins|Aminocoumarin-resistant_DNA_topoisomerases|PARE|RequiresSNPConfirmation	69.157	1566	453	29	681616	683166	67	1617	3.13e-51	211
Hinfluenzae_consensus	MEG_7635|Biocides|Multi-biocide_resistance|Multi-biocide_ABC_efflux_pump|VCAM	78.723	282	60	0	1027468	1027749	1471	1752	3.16e-46	195
Hinfluenzae_consensus	MEG_8100|Drugs|Fusidic_acid|Fusidic_acid-resistant_mutation|FUSA|RequiresSNPConfirmation	69.931	868	227	28	1475933	1476786	1771	924	1.16e-30	143
Hinfluenzae_consensus	MEG_3065|Drugs|Fusidic_acid|Fusidic_acid-resistant_mutation|FUSA|RequiresSNPConfirmation	69.931	868	227	28	1475933	1476786	1771	924	1.16e-30	143
Hinfluenzae_consensus	MEG_6132|Drugs|Rifampin|Rifampin-resistant_beta-subunit_of_RNA_polymerase_RpoB|RPOB|RequiresSNPConfirmation	77.852	149	31	2	1398654	1398801	2910	2763	1.18e-15	93.5
Hinfluenzae_consensus	MEG_5322|Drugs|Pactamycin|Pactamycin-resistant_16S_ribosomal_subunit_protein|P16S|RequiresSNPConfirmation	94.643	56	2	1	38742	38796	1418	1473	1.98e-13	86.1
Hinfluenzae_consensus	MEG_5322|Drugs|Pactamycin|Pactamycin-resistant_16S_ribosomal_subunit_protein|P16S|RequiresSNPConfirmation	94.643	56	2	1	95286	95340	1418	1473	1.98e-13	86.1
Hinfluenzae_consensus	MEG_5322|Drugs|Pactamycin|Pactamycin-resistant_16S_ribosomal_subunit_protein|P16S|RequiresSNPConfirmation	94.643	56	2	1	127883	127937	1418	1473	1.98e-13	86.1
Hinfluenzae_consensus	MEG_5322|Drugs|Pactamycin|Pactamycin-resistant_16S_ribosomal_subunit_protein|P16S|RequiresSNPConfirmation	94.643	56	2	1	320121	320175	1418	1473	1.98e-13	86.1
Hinfluenzae_consensus	MEG_5322|Drugs|Pactamycin|Pactamycin-resistant_16S_ribosomal_subunit_protein|P16S|RequiresSNPConfirmation	94.643	56	2	1	1502700	1502754	1418	1473	1.98e-13	86.1
Hinfluenzae_consensus	MEG_5322|Drugs|Pactamycin|Pactamycin-resistant_16S_ribosomal_subunit_protein|P16S|RequiresSNPConfirmation	94.643	56	2	1	1558795	1558849	1418	1473	1.98e-13	86.1
Hinfluenzae_consensus	MEG_8152|Drugs|Fluoroquinolones|Fluoroquinolone-resistant_DNA_topoisomerases|GYRB|RequiresSNPConfirmation	76.129	155	35	2	1527197	1527350	1446	1599	2.56e-12	82.4
