# Supplementary material for: Genetic Sequencing of a Bacterial Pneumonia Vaccine Produced in 1916
Source: Vaccines (Basel). 2025 May 2;13(5):491. doi: 10.3390/vaccines13050491 (PMC12115763; doi:10.3390/vaccines13050491)
Supplement: Supplementary file 1 [file vaccines-13-00491-s001.zip › SupplementalTableS13_Spyogenes_megares_Alignment.xlsx]

## Sheet: Spyogenes_samtoolsCons_megares-
Supplemental Table 13. The S. spyogenes consensus genome blast hits of resistance genes related to antimicrobial drugs, biocides, and metals from MEGARes V3.0 database
query acc.ver	subject acc.ver	% identity	alignment length	mismatches	gap opens	q. start	q. end	s. start	s. end	evalue	bit score
Spyogenes_consensus	MEG_3992|Drugs|MLS|Macrolide-resistant_23S_rRNA_mutation|MLS23S|RequiresSNPConfirmation	93.301	2911	182	12	1488405	1491309	2904	1	0	4320
Spyogenes_consensus	MEG_3992|Drugs|MLS|Macrolide-resistant_23S_rRNA_mutation|MLS23S|RequiresSNPConfirmation	93.127	2910	189	11	1240132	1243036	2904	1	0	4301
Spyogenes_consensus	MEG_3992|Drugs|MLS|Macrolide-resistant_23S_rRNA_mutation|MLS23S|RequiresSNPConfirmation	95.435	2563	109	7	19357	21915	346	2904	0	4113
Spyogenes_consensus	MEG_3992|Drugs|MLS|Macrolide-resistant_23S_rRNA_mutation|MLS23S|RequiresSNPConfirmation	96.083	2502	94	4	267372	269871	405	2904	0	4076
Spyogenes_consensus	MEG_3992|Drugs|MLS|Macrolide-resistant_23S_rRNA_mutation|MLS23S|RequiresSNPConfirmation	95.744	2514	99	7	25360	27869	346	2855	0	4058
Spyogenes_consensus	MEG_3992|Drugs|MLS|Macrolide-resistant_23S_rRNA_mutation|MLS23S|RequiresSNPConfirmation	95.997	2473	91	7	82200	84668	369	2837	0	4013
Spyogenes_consensus	MEG_3992|Drugs|MLS|Macrolide-resistant_23S_rRNA_mutation|MLS23S|RequiresSNPConfirmation	90.878	296	27	0	81831	82126	1	296	1.65e-108	401
Spyogenes_consensus	MEG_3992|Drugs|MLS|Macrolide-resistant_23S_rRNA_mutation|MLS23S|RequiresSNPConfirmation	90.541	296	28	0	19011	19306	1	296	2.75e-106	394
Spyogenes_consensus	MEG_3992|Drugs|MLS|Macrolide-resistant_23S_rRNA_mutation|MLS23S|RequiresSNPConfirmation	89.967	299	30	0	266967	267265	1	299	3.56e-105	390
Spyogenes_consensus	MEG_3992|Drugs|MLS|Macrolide-resistant_23S_rRNA_mutation|MLS23S|RequiresSNPConfirmation	86.842	304	38	2	25014	25316	1	303	7.71e-102	379
Spyogenes_consensus	MEG_6126|Drugs|Rifampin|Rifampin-resistant_beta-subunit_of_RNA_polymerase_RpoB|RPOB|RequiresSNPConfirmation	83.15	3543	571	24	94163	97692	1	3530	0	3330
Spyogenes_consensus	MEG_6105|Drugs|Rifampin|Rifampin-resistant_beta-subunit_of_RNA_polymerase_RpoB|RPOB|RequiresSNPConfirmation	83.126	3544	572	24	94162	97692	39	3569	0	3326
Spyogenes_consensus	MEG_4223|Drugs|Oxazolidinone|Oxazolidinone-resistant_23S_rRNA_mutation|O23S|RequiresSNPConfirmation	84.211	2964	372	79	1240131	1243036	2926	1	0	2837
Spyogenes_consensus	MEG_4223|Drugs|Oxazolidinone|Oxazolidinone-resistant_23S_rRNA_mutation|O23S|RequiresSNPConfirmation	84.161	2961	379	73	1488404	1491309	2926	1	0	2826
Spyogenes_consensus	MEG_4223|Drugs|Oxazolidinone|Oxazolidinone-resistant_23S_rRNA_mutation|O23S|RequiresSNPConfirmation	85.433	2540	299	56	267372	269872	419	2926	0	2577
Spyogenes_consensus	MEG_4223|Drugs|Oxazolidinone|Oxazolidinone-resistant_23S_rRNA_mutation|O23S|RequiresSNPConfirmation	86.201	2435	269	52	82229	84624	412	2818	0	2575
Spyogenes_consensus	MEG_4223|Drugs|Oxazolidinone|Oxazolidinone-resistant_23S_rRNA_mutation|O23S|RequiresSNPConfirmation	86.16	2435	270	52	19409	21804	412	2818	0	2569
Spyogenes_consensus	MEG_4223|Drugs|Oxazolidinone|Oxazolidinone-resistant_23S_rRNA_mutation|O23S|RequiresSNPConfirmation	85.674	2485	281	60	25412	27855	412	2862	0	2562
Spyogenes_consensus	MEG_4223|Drugs|Oxazolidinone|Oxazolidinone-resistant_23S_rRNA_mutation|O23S|RequiresSNPConfirmation	82.796	279	39	9	81831	82101	1	278	2.93e-61	244
Spyogenes_consensus	MEG_4223|Drugs|Oxazolidinone|Oxazolidinone-resistant_23S_rRNA_mutation|O23S|RequiresSNPConfirmation	82.796	279	39	9	19011	19281	1	278	1.06e-60	243
Spyogenes_consensus	MEG_4223|Drugs|Oxazolidinone|Oxazolidinone-resistant_23S_rRNA_mutation|O23S|RequiresSNPConfirmation	82.437	279	40	9	266967	267237	1	278	1.36e-59	239
Spyogenes_consensus	MEG_4223|Drugs|Oxazolidinone|Oxazolidinone-resistant_23S_rRNA_mutation|O23S|RequiresSNPConfirmation	91.603	131	11	0	25014	25144	1	131	6.49e-43	183
Spyogenes_consensus	MEG_3598|Drugs|Multi-drug_resistance|Multi-drug_MFS_efflux_pumps|LMRP	98.77	1220	15	0	1676226	1677445	1220	1	0	2185
Spyogenes_consensus	MEG_3988|Drugs|MLS|Macrolide-resistant_23S_rRNA_mutation|MLS23S|RequiresSNPConfirmation	79.839	2852	458	97	1240243	1243035	2795	2	0	2017
Spyogenes_consensus	MEG_3988|Drugs|MLS|Macrolide-resistant_23S_rRNA_mutation|MLS23S|RequiresSNPConfirmation	79.678	2854	459	99	1488516	1491308	2795	2	0	1984
Spyogenes_consensus	MEG_3988|Drugs|MLS|Macrolide-resistant_23S_rRNA_mutation|MLS23S|RequiresSNPConfirmation	81.463	2433	373	63	19409	21804	404	2795	0	1925
Spyogenes_consensus	MEG_3988|Drugs|MLS|Macrolide-resistant_23S_rRNA_mutation|MLS23S|RequiresSNPConfirmation	81.463	2433	373	63	82229	84624	404	2795	0	1925
Spyogenes_consensus	MEG_3988|Drugs|MLS|Macrolide-resistant_23S_rRNA_mutation|MLS23S|RequiresSNPConfirmation	81.34	2433	376	63	25412	27807	404	2795	0	1921
Spyogenes_consensus	MEG_3988|Drugs|MLS|Macrolide-resistant_23S_rRNA_mutation|MLS23S|RequiresSNPConfirmation	80.917	2531	398	68	267372	269864	411	2894	0	1921
Spyogenes_consensus	MEG_2934|Drugs|Sulfonamides|Sulfonamide-resistant_dihydropteroate_synthases|FOLP|RequiresSNPConfirmation	99.376	801	5	0	810269	811069	1	801	0	1458
Spyogenes_consensus	MEG_3979|Drugs|MLS|Macrolide-resistant_23S_rRNA_mutation|MLS23S|RequiresSNPConfirmation	77.551	2450	454	82	19400	21803	2491	92	0	1391
Spyogenes_consensus	MEG_3979|Drugs|MLS|Macrolide-resistant_23S_rRNA_mutation|MLS23S|RequiresSNPConfirmation	77.51	2450	455	82	82220	84623	2491	92	0	1384
Spyogenes_consensus	MEG_3979|Drugs|MLS|Macrolide-resistant_23S_rRNA_mutation|MLS23S|RequiresSNPConfirmation	77.388	2450	458	83	25403	27806	2491	92	0	1382
Spyogenes_consensus	MEG_3979|Drugs|MLS|Macrolide-resistant_23S_rRNA_mutation|MLS23S|RequiresSNPConfirmation	75.961	2837	553	106	1488517	1491286	92	2866	0	1378
Spyogenes_consensus	MEG_3979|Drugs|MLS|Macrolide-resistant_23S_rRNA_mutation|MLS23S|RequiresSNPConfirmation	75.961	2837	553	107	1240244	1243013	92	2866	0	1376
Spyogenes_consensus	MEG_3979|Drugs|MLS|Macrolide-resistant_23S_rRNA_mutation|MLS23S|RequiresSNPConfirmation	77.722	2379	436	80	267426	269759	2421	92	0	1371
Spyogenes_consensus	MEG_3983|Drugs|MLS|Macrolide-resistant_23S_rRNA_mutation|MLS23S|RequiresSNPConfirmation	76.939	2437	478	79	25410	27810	2482	94	0	1325
Spyogenes_consensus	MEG_3983|Drugs|MLS|Macrolide-resistant_23S_rRNA_mutation|MLS23S|RequiresSNPConfirmation	77.03	2438	474	81	19407	21807	2482	94	0	1323
Spyogenes_consensus	MEG_3983|Drugs|MLS|Macrolide-resistant_23S_rRNA_mutation|MLS23S|RequiresSNPConfirmation	76.989	2438	475	81	82227	84627	2482	94	0	1317
Spyogenes_consensus	MEG_3983|Drugs|MLS|Macrolide-resistant_23S_rRNA_mutation|MLS23S|RequiresSNPConfirmation	77.211	2374	457	78	267426	269763	2419	94	0	1310
Spyogenes_consensus	MEG_3983|Drugs|MLS|Macrolide-resistant_23S_rRNA_mutation|MLS23S|RequiresSNPConfirmation	75.52	2839	559	114	1488513	1491286	94	2861	0	1306
Spyogenes_consensus	MEG_3983|Drugs|MLS|Macrolide-resistant_23S_rRNA_mutation|MLS23S|RequiresSNPConfirmation	76.718	2444	471	87	1240240	1242640	94	2482	0	1299
Spyogenes_consensus	MEG_6106|Drugs|Rifampin|Rifampin-resistant_beta-subunit_of_RNA_polymerase_RpoB|RPOB|RequiresSNPConfirmation	76.543	2268	503	28	95333	97586	1180	3432	0	1280
Spyogenes_consensus	MEG_3991|Drugs|MLS|Macrolide-resistant_23S_rRNA_mutation|MLS23S|RequiresSNPConfirmation	76.716	2491	450	102	82230	84631	2547	98	0	1269
Spyogenes_consensus	MEG_3991|Drugs|MLS|Macrolide-resistant_23S_rRNA_mutation|MLS23S|RequiresSNPConfirmation	76.716	2491	450	102	19410	21811	2547	98	0	1269
Spyogenes_consensus	MEG_3991|Drugs|MLS|Macrolide-resistant_23S_rRNA_mutation|MLS23S|RequiresSNPConfirmation	76.66	2485	450	101	267372	269767	2541	98	0	1256
Spyogenes_consensus	MEG_3991|Drugs|MLS|Macrolide-resistant_23S_rRNA_mutation|MLS23S|RequiresSNPConfirmation	76.475	2491	456	105	25413	27814	2547	98	0	1249
Spyogenes_consensus	MEG_3991|Drugs|MLS|Macrolide-resistant_23S_rRNA_mutation|MLS23S|RequiresSNPConfirmation	82.214	1057	167	18	1240236	1241281	98	1144	0	902
Spyogenes_consensus	MEG_3991|Drugs|MLS|Macrolide-resistant_23S_rRNA_mutation|MLS23S|RequiresSNPConfirmation	82.025	1057	169	18	1488509	1489554	98	1144	0	894
Spyogenes_consensus	MEG_6118|Drugs|Rifampin|Rifampin-resistant_beta-subunit_of_RNA_polymerase_RpoB|RPOB|RequiresSNPConfirmation	75.988	2278	498	41	95333	97586	1180	3432	0	1197
Spyogenes_consensus	MEG_3989|Drugs|MLS|Macrolide-resistant_23S_rRNA_mutation|MLS23S|RequiresSNPConfirmation	74.232	2961	635	112	1488410	1491305	2901	4	0	1155
Spyogenes_consensus	MEG_3989|Drugs|MLS|Macrolide-resistant_23S_rRNA_mutation|MLS23S|RequiresSNPConfirmation	74.182	2963	633	117	1240137	1243032	2901	4	0	1151
Spyogenes_consensus	MEG_3989|Drugs|MLS|Macrolide-resistant_23S_rRNA_mutation|MLS23S|RequiresSNPConfirmation	75.631	2495	509	89	267422	269866	456	2901	0	1149
Spyogenes_consensus	MEG_3989|Drugs|MLS|Macrolide-resistant_23S_rRNA_mutation|MLS23S|RequiresSNPConfirmation	75.732	2390	482	88	19466	21805	456	2797	0	1112
Spyogenes_consensus	MEG_3989|Drugs|MLS|Macrolide-resistant_23S_rRNA_mutation|MLS23S|RequiresSNPConfirmation	75.69	2390	483	87	82286	84625	456	2797	0	1105
Spyogenes_consensus	MEG_3989|Drugs|MLS|Macrolide-resistant_23S_rRNA_mutation|MLS23S|RequiresSNPConfirmation	75.327	2448	505	88	25469	27866	456	2854	0	1098
Spyogenes_consensus	MEG_3740|Drugs|Multi-drug_resistance|MDR_23S_rRNA_mutation|MDR23S|RequiresSNPConfirmation	74.938	2430	511	85	19358	21734	350	2734	0	1027
Spyogenes_consensus	MEG_3740|Drugs|Multi-drug_resistance|MDR_23S_rRNA_mutation|MDR23S|RequiresSNPConfirmation	73.904	2736	590	109	1240364	1243032	2683	5	0	1024
Spyogenes_consensus	MEG_3740|Drugs|Multi-drug_resistance|MDR_23S_rRNA_mutation|MDR23S|RequiresSNPConfirmation	73.894	2735	592	107	1488637	1491305	2683	5	0	1018
Spyogenes_consensus	MEG_3740|Drugs|Multi-drug_resistance|MDR_23S_rRNA_mutation|MDR23S|RequiresSNPConfirmation	75.269	2321	479	83	267422	269690	457	2734	0	1018
Spyogenes_consensus	MEG_3740|Drugs|Multi-drug_resistance|MDR_23S_rRNA_mutation|MDR23S|RequiresSNPConfirmation	74.763	2429	517	83	25361	27737	350	2734	0	1016
Spyogenes_consensus	MEG_3740|Drugs|Multi-drug_resistance|MDR_23S_rRNA_mutation|MDR23S|RequiresSNPConfirmation	75.226	2321	480	83	82286	84554	457	2734	0	1014
Spyogenes_consensus	MEG_8680|Drugs|Aminoglycosides|Aminoglycoside-resistant_16S_ribosomal_subunit_protein|RRS|RequiresSNPConfirmation	80.816	1324	215	31	1491725	1493031	1542	241	0	1016
Spyogenes_consensus	MEG_8680|Drugs|Aminoglycosides|Aminoglycoside-resistant_16S_ribosomal_subunit_protein|RRS|RequiresSNPConfirmation	80.816	1324	215	32	1243451	1244757	1542	241	0	1013
Spyogenes_consensus	MEG_8680|Drugs|Aminoglycosides|Aminoglycoside-resistant_16S_ribosomal_subunit_protein|RRS|RequiresSNPConfirmation	80.572	1328	213	39	17288	18596	241	1542	0	983
Spyogenes_consensus	MEG_8680|Drugs|Aminoglycosides|Aminoglycoside-resistant_16S_ribosomal_subunit_protein|RRS|RequiresSNPConfirmation	80.572	1328	213	39	80108	81416	241	1542	0	983
Spyogenes_consensus	MEG_8680|Drugs|Aminoglycosides|Aminoglycoside-resistant_16S_ribosomal_subunit_protein|RRS|RequiresSNPConfirmation	80.572	1328	213	39	265244	266552	241	1542	0	983
Spyogenes_consensus	MEG_8680|Drugs|Aminoglycosides|Aminoglycoside-resistant_16S_ribosomal_subunit_protein|RRS|RequiresSNPConfirmation	78.032	1575	277	60	23050	24599	12	1542	0	953
Spyogenes_consensus	MEG_8680|Drugs|Aminoglycosides|Aminoglycoside-resistant_16S_ribosomal_subunit_protein|RRS|RequiresSNPConfirmation	80.62	129	15	7	17049	17175	12	132	4.04e-15	91.6
Spyogenes_consensus	MEG_8680|Drugs|Aminoglycosides|Aminoglycoside-resistant_16S_ribosomal_subunit_protein|RRS|RequiresSNPConfirmation	80.62	129	15	7	79868	79994	12	132	4.04e-15	91.6
Spyogenes_consensus	MEG_8680|Drugs|Aminoglycosides|Aminoglycoside-resistant_16S_ribosomal_subunit_protein|RRS|RequiresSNPConfirmation	80.62	129	15	7	265006	265132	12	132	4.04e-15	91.6
Spyogenes_consensus	MEG_8680|Drugs|Aminoglycosides|Aminoglycoside-resistant_16S_ribosomal_subunit_protein|RRS|RequiresSNPConfirmation	96.296	54	2	0	1493219	1493272	65	12	1.45e-14	89.8
Spyogenes_consensus	MEG_8680|Drugs|Aminoglycosides|Aminoglycoside-resistant_16S_ribosomal_subunit_protein|RRS|RequiresSNPConfirmation	96.296	54	2	0	1244945	1244998	65	12	1.45e-14	89.8
Spyogenes_consensus	MEG_3|Drugs|Aminoglycosides|Aminoglycoside-resistant_16S_ribosomal_subunit_protein|A16S|RequiresSNPConfirmation	80.743	1319	215	31	1491730	1493031	1537	241	0	1007
Spyogenes_consensus	MEG_3|Drugs|Aminoglycosides|Aminoglycoside-resistant_16S_ribosomal_subunit_protein|A16S|RequiresSNPConfirmation	80.743	1319	215	32	1243456	1244757	1537	241	0	1003
Spyogenes_consensus	MEG_3|Drugs|Aminoglycosides|Aminoglycoside-resistant_16S_ribosomal_subunit_protein|A16S|RequiresSNPConfirmation	80.499	1323	213	39	17288	18591	241	1537	0	974
Spyogenes_consensus	MEG_3|Drugs|Aminoglycosides|Aminoglycoside-resistant_16S_ribosomal_subunit_protein|A16S|RequiresSNPConfirmation	80.499	1323	213	39	80108	81411	241	1537	0	974
Spyogenes_consensus	MEG_3|Drugs|Aminoglycosides|Aminoglycoside-resistant_16S_ribosomal_subunit_protein|A16S|RequiresSNPConfirmation	80.499	1323	213	39	265244	266547	241	1537	0	974
Spyogenes_consensus	MEG_3|Drugs|Aminoglycosides|Aminoglycoside-resistant_16S_ribosomal_subunit_protein|A16S|RequiresSNPConfirmation	77.962	1570	277	60	23050	24594	12	1537	0	944
Spyogenes_consensus	MEG_3|Drugs|Aminoglycosides|Aminoglycoside-resistant_16S_ribosomal_subunit_protein|A16S|RequiresSNPConfirmation	80.62	129	15	7	17049	17175	12	132	4.04e-15	91.6
Spyogenes_consensus	MEG_3|Drugs|Aminoglycosides|Aminoglycoside-resistant_16S_ribosomal_subunit_protein|A16S|RequiresSNPConfirmation	80.62	129	15	7	79868	79994	12	132	4.04e-15	91.6
Spyogenes_consensus	MEG_3|Drugs|Aminoglycosides|Aminoglycoside-resistant_16S_ribosomal_subunit_protein|A16S|RequiresSNPConfirmation	80.62	129	15	7	265006	265132	12	132	4.04e-15	91.6
Spyogenes_consensus	MEG_3|Drugs|Aminoglycosides|Aminoglycoside-resistant_16S_ribosomal_subunit_protein|A16S|RequiresSNPConfirmation	96.296	54	2	0	1493219	1493272	65	12	1.45e-14	89.8
Spyogenes_consensus	MEG_3|Drugs|Aminoglycosides|Aminoglycoside-resistant_16S_ribosomal_subunit_protein|A16S|RequiresSNPConfirmation	96.296	54	2	0	1244945	1244998	65	12	1.45e-14	89.8
Spyogenes_consensus	MEG_2|Drugs|Aminoglycosides|Aminoglycoside-resistant_16S_ribosomal_subunit_protein|A16S|RequiresSNPConfirmation	80.714	1317	217	31	1243459	1244756	5	1303	0	1005
Spyogenes_consensus	MEG_2|Drugs|Aminoglycosides|Aminoglycoside-resistant_16S_ribosomal_subunit_protein|A16S|RequiresSNPConfirmation	80.638	1317	218	31	1491733	1493030	5	1303	0	1003
Spyogenes_consensus	MEG_2|Drugs|Aminoglycosides|Aminoglycoside-resistant_16S_ribosomal_subunit_protein|A16S|RequiresSNPConfirmation	80.606	1320	215	34	265245	266544	1303	5	0	983
Spyogenes_consensus	MEG_2|Drugs|Aminoglycosides|Aminoglycoside-resistant_16S_ribosomal_subunit_protein|A16S|RequiresSNPConfirmation	80.606	1320	215	34	80109	81408	1303	5	0	983
Spyogenes_consensus	MEG_2|Drugs|Aminoglycosides|Aminoglycoside-resistant_16S_ribosomal_subunit_protein|A16S|RequiresSNPConfirmation	80.606	1320	215	34	17289	18588	1303	5	0	983
Spyogenes_consensus	MEG_2|Drugs|Aminoglycosides|Aminoglycoside-resistant_16S_ribosomal_subunit_protein|A16S|RequiresSNPConfirmation	77.99	1572	277	55	23050	24591	1537	5	0	950
Spyogenes_consensus	MEG_6145|Drugs|Aminoglycosides|Aminoglycoside-resistant_16S_ribosomal_subunit_protein|RRSA|RequiresSNPConfirmation	80.522	1340	210	35	1491730	1493051	1	1307	0	992
Spyogenes_consensus	MEG_6145|Drugs|Aminoglycosides|Aminoglycoside-resistant_16S_ribosomal_subunit_protein|RRSA|RequiresSNPConfirmation	80.448	1340	211	36	1243456	1244777	1	1307	0	983
Spyogenes_consensus	MEG_6145|Drugs|Aminoglycosides|Aminoglycoside-resistant_16S_ribosomal_subunit_protein|RRSA|RequiresSNPConfirmation	80.589	1324	200	43	265244	266547	1287	1	0	970
Spyogenes_consensus	MEG_6145|Drugs|Aminoglycosides|Aminoglycoside-resistant_16S_ribosomal_subunit_protein|RRSA|RequiresSNPConfirmation	80.589	1324	200	43	80108	81411	1287	1	0	970
Spyogenes_consensus	MEG_6145|Drugs|Aminoglycosides|Aminoglycoside-resistant_16S_ribosomal_subunit_protein|RRSA|RequiresSNPConfirmation	80.589	1324	200	43	17288	18591	1287	1	0	970
Spyogenes_consensus	MEG_6145|Drugs|Aminoglycosides|Aminoglycoside-resistant_16S_ribosomal_subunit_protein|RRSA|RequiresSNPConfirmation	77.834	1570	269	58	23050	24594	1516	1	0	924
Spyogenes_consensus	MEG_6145|Drugs|Aminoglycosides|Aminoglycoside-resistant_16S_ribosomal_subunit_protein|RRSA|RequiresSNPConfirmation	81.102	127	18	4	265006	265132	1516	1396	8.69e-17	97.1
Spyogenes_consensus	MEG_6145|Drugs|Aminoglycosides|Aminoglycoside-resistant_16S_ribosomal_subunit_protein|RRSA|RequiresSNPConfirmation	81.102	127	18	4	79868	79994	1516	1396	8.69e-17	97.1
Spyogenes_consensus	MEG_6145|Drugs|Aminoglycosides|Aminoglycoside-resistant_16S_ribosomal_subunit_protein|RRSA|RequiresSNPConfirmation	81.102	127	18	4	17049	17175	1516	1396	8.69e-17	97.1
Spyogenes_consensus	MEG_6145|Drugs|Aminoglycosides|Aminoglycoside-resistant_16S_ribosomal_subunit_protein|RRSA|RequiresSNPConfirmation	96.296	54	2	0	1244945	1244998	1463	1516	1.45e-14	89.8
Spyogenes_consensus	MEG_6145|Drugs|Aminoglycosides|Aminoglycoside-resistant_16S_ribosomal_subunit_protein|RRSA|RequiresSNPConfirmation	96.296	54	2	0	1493219	1493272	1463	1516	1.45e-14	89.8
Spyogenes_consensus	MEG_9|Drugs|Aminoglycosides|Aminoglycoside-resistant_16S_ribosomal_subunit_protein|A16S|RequiresSNPConfirmation	80.522	1340	210	36	1491730	1493051	1528	222	0	992
Spyogenes_consensus	MEG_9|Drugs|Aminoglycosides|Aminoglycoside-resistant_16S_ribosomal_subunit_protein|A16S|RequiresSNPConfirmation	80.448	1340	211	37	1243456	1244777	1528	222	0	983
Spyogenes_consensus	MEG_9|Drugs|Aminoglycosides|Aminoglycoside-resistant_16S_ribosomal_subunit_protein|A16S|RequiresSNPConfirmation	80.402	1342	206	43	17270	18591	224	1528	0	970
Spyogenes_consensus	MEG_9|Drugs|Aminoglycosides|Aminoglycoside-resistant_16S_ribosomal_subunit_protein|A16S|RequiresSNPConfirmation	80.402	1342	206	43	265226	266547	224	1528	0	970
Spyogenes_consensus	MEG_9|Drugs|Aminoglycosides|Aminoglycoside-resistant_16S_ribosomal_subunit_protein|A16S|RequiresSNPConfirmation	80.589	1324	200	43	80108	81411	242	1528	0	970
Spyogenes_consensus	MEG_9|Drugs|Aminoglycosides|Aminoglycoside-resistant_16S_ribosomal_subunit_protein|A16S|RequiresSNPConfirmation	77.834	1570	269	58	23050	24594	13	1528	0	924
Spyogenes_consensus	MEG_9|Drugs|Aminoglycosides|Aminoglycoside-resistant_16S_ribosomal_subunit_protein|A16S|RequiresSNPConfirmation	81.102	127	18	4	17049	17175	13	133	8.69e-17	97.1
Spyogenes_consensus	MEG_9|Drugs|Aminoglycosides|Aminoglycoside-resistant_16S_ribosomal_subunit_protein|A16S|RequiresSNPConfirmation	81.102	127	18	4	79868	79994	13	133	8.69e-17	97.1
Spyogenes_consensus	MEG_9|Drugs|Aminoglycosides|Aminoglycoside-resistant_16S_ribosomal_subunit_protein|A16S|RequiresSNPConfirmation	81.102	127	18	4	265006	265132	13	133	8.69e-17	97.1
Spyogenes_consensus	MEG_9|Drugs|Aminoglycosides|Aminoglycoside-resistant_16S_ribosomal_subunit_protein|A16S|RequiresSNPConfirmation	96.296	54	2	0	1493219	1493272	66	13	1.45e-14	89.8
Spyogenes_consensus	MEG_9|Drugs|Aminoglycosides|Aminoglycoside-resistant_16S_ribosomal_subunit_protein|A16S|RequiresSNPConfirmation	96.296	54	2	0	1244945	1244998	66	13	1.45e-14	89.8
Spyogenes_consensus	MEG_5|Drugs|Aminoglycosides|Aminoglycoside-resistant_16S_ribosomal_subunit_protein|A16S|RequiresSNPConfirmation	80.763	1310	205	33	1491737	1493031	1504	227	0	992
Spyogenes_consensus	MEG_5|Drugs|Aminoglycosides|Aminoglycoside-resistant_16S_ribosomal_subunit_protein|A16S|RequiresSNPConfirmation	80.837	1315	197	42	17288	18584	227	1504	0	983
Spyogenes_consensus	MEG_5|Drugs|Aminoglycosides|Aminoglycoside-resistant_16S_ribosomal_subunit_protein|A16S|RequiresSNPConfirmation	80.837	1315	197	42	80108	81404	227	1504	0	983
Spyogenes_consensus	MEG_5|Drugs|Aminoglycosides|Aminoglycoside-resistant_16S_ribosomal_subunit_protein|A16S|RequiresSNPConfirmation	80.837	1315	197	42	265244	266540	227	1504	0	983
Spyogenes_consensus	MEG_5|Drugs|Aminoglycosides|Aminoglycoside-resistant_16S_ribosomal_subunit_protein|A16S|RequiresSNPConfirmation	80.687	1310	206	34	1243463	1244757	1504	227	0	983
Spyogenes_consensus	MEG_5|Drugs|Aminoglycosides|Aminoglycoside-resistant_16S_ribosomal_subunit_protein|A16S|RequiresSNPConfirmation	78.233	1562	257	64	23050	24587	2	1504	0	952
Spyogenes_consensus	MEG_5|Drugs|Aminoglycosides|Aminoglycoside-resistant_16S_ribosomal_subunit_protein|A16S|RequiresSNPConfirmation	81.102	127	16	6	17049	17175	2	120	3.13e-16	95.3
Spyogenes_consensus	MEG_5|Drugs|Aminoglycosides|Aminoglycoside-resistant_16S_ribosomal_subunit_protein|A16S|RequiresSNPConfirmation	81.102	127	16	6	79868	79994	2	120	3.13e-16	95.3
Spyogenes_consensus	MEG_5|Drugs|Aminoglycosides|Aminoglycoside-resistant_16S_ribosomal_subunit_protein|A16S|RequiresSNPConfirmation	81.102	127	16	6	265006	265132	2	120	3.13e-16	95.3
Spyogenes_consensus	MEG_5|Drugs|Aminoglycosides|Aminoglycoside-resistant_16S_ribosomal_subunit_protein|A16S|RequiresSNPConfirmation	96.296	54	2	0	1493219	1493272	55	2	1.45e-14	89.8
Spyogenes_consensus	MEG_5|Drugs|Aminoglycosides|Aminoglycoside-resistant_16S_ribosomal_subunit_protein|A16S|RequiresSNPConfirmation	96.296	54	2	0	1244945	1244998	55	2	1.45e-14	89.8
Spyogenes_consensus	MEG_6147|Drugs|Aminoglycosides|Aminoglycoside-resistant_16S_ribosomal_subunit_protein|RRSH|RequiresSNPConfirmation	80.121	1318	223	34	1243459	1244756	1541	243	0	961
Spyogenes_consensus	MEG_6147|Drugs|Aminoglycosides|Aminoglycoside-resistant_16S_ribosomal_subunit_protein|RRSH|RequiresSNPConfirmation	80.046	1318	224	34	1491733	1493030	1541	243	0	959
Spyogenes_consensus	MEG_6147|Drugs|Aminoglycosides|Aminoglycoside-resistant_16S_ribosomal_subunit_protein|RRSH|RequiresSNPConfirmation	79.667	1323	222	36	17289	18588	243	1541	0	911
Spyogenes_consensus	MEG_6147|Drugs|Aminoglycosides|Aminoglycoside-resistant_16S_ribosomal_subunit_protein|RRSH|RequiresSNPConfirmation	79.667	1323	222	36	80109	81408	243	1541	0	911
Spyogenes_consensus	MEG_6147|Drugs|Aminoglycosides|Aminoglycoside-resistant_16S_ribosomal_subunit_protein|RRSH|RequiresSNPConfirmation	79.667	1323	222	36	265245	266544	243	1541	0	911
Spyogenes_consensus	MEG_6147|Drugs|Aminoglycosides|Aminoglycoside-resistant_16S_ribosomal_subunit_protein|RRSH|RequiresSNPConfirmation	77.183	1569	295	51	23050	24591	9	1541	0	885
Spyogenes_consensus	MEG_7|Drugs|Aminoglycosides|Aminoglycoside-resistant_16S_ribosomal_subunit_protein|A16S|RequiresSNPConfirmation	80.091	1321	223	33	1243456	1244756	1544	244	0	961
Spyogenes_consensus	MEG_7|Drugs|Aminoglycosides|Aminoglycoside-resistant_16S_ribosomal_subunit_protein|A16S|RequiresSNPConfirmation	80	1320	226	31	1491730	1493030	1544	244	0	959
Spyogenes_consensus	MEG_7|Drugs|Aminoglycosides|Aminoglycoside-resistant_16S_ribosomal_subunit_protein|A16S|RequiresSNPConfirmation	80	1325	219	36	17289	18591	244	1544	0	939
Spyogenes_consensus	MEG_7|Drugs|Aminoglycosides|Aminoglycoside-resistant_16S_ribosomal_subunit_protein|A16S|RequiresSNPConfirmation	80	1325	219	36	80109	81411	244	1544	0	939
Spyogenes_consensus	MEG_7|Drugs|Aminoglycosides|Aminoglycoside-resistant_16S_ribosomal_subunit_protein|A16S|RequiresSNPConfirmation	80	1325	219	36	265245	266547	244	1544	0	939
Spyogenes_consensus	MEG_7|Drugs|Aminoglycosides|Aminoglycoside-resistant_16S_ribosomal_subunit_protein|A16S|RequiresSNPConfirmation	77.313	1578	282	57	23050	24594	10	1544	0	891
Spyogenes_consensus	MEG_6146|Drugs|Aminoglycosides|Aminoglycoside-resistant_16S_ribosomal_subunit_protein|RRSC|RequiresSNPConfirmation	80.03	1317	226	32	1243459	1244756	1541	243	0	955
Spyogenes_consensus	MEG_6146|Drugs|Aminoglycosides|Aminoglycoside-resistant_16S_ribosomal_subunit_protein|RRSC|RequiresSNPConfirmation	79.954	1317	227	32	1491733	1493030	1541	243	0	953
Spyogenes_consensus	MEG_6146|Drugs|Aminoglycosides|Aminoglycoside-resistant_16S_ribosomal_subunit_protein|RRSC|RequiresSNPConfirmation	79.698	1325	218	39	17289	18588	243	1541	0	911
Spyogenes_consensus	MEG_6146|Drugs|Aminoglycosides|Aminoglycoside-resistant_16S_ribosomal_subunit_protein|RRSC|RequiresSNPConfirmation	79.698	1325	218	39	80109	81408	243	1541	0	911
Spyogenes_consensus	MEG_6146|Drugs|Aminoglycosides|Aminoglycoside-resistant_16S_ribosomal_subunit_protein|RRSC|RequiresSNPConfirmation	79.698	1325	218	39	265245	266544	243	1541	0	911
Spyogenes_consensus	MEG_6146|Drugs|Aminoglycosides|Aminoglycoside-resistant_16S_ribosomal_subunit_protein|RRSC|RequiresSNPConfirmation	77.177	1573	288	57	23050	24591	9	1541	0	880
Spyogenes_consensus	MEG_1490|Drugs|Cationic_antimicrobial_peptides|Cationic_peptide-resistant_16S_ribosomal_subunit_protein|CAP16S|RequiresSNPConfirmation	80.03	1317	226	32	1243459	1244756	1541	243	0	955
Spyogenes_consensus	MEG_1490|Drugs|Cationic_antimicrobial_peptides|Cationic_peptide-resistant_16S_ribosomal_subunit_protein|CAP16S|RequiresSNPConfirmation	79.954	1317	227	32	1491733	1493030	1541	243	0	953
Spyogenes_consensus	MEG_1490|Drugs|Cationic_antimicrobial_peptides|Cationic_peptide-resistant_16S_ribosomal_subunit_protein|CAP16S|RequiresSNPConfirmation	79.698	1325	218	39	17289	18588	243	1541	0	911
Spyogenes_consensus	MEG_1490|Drugs|Cationic_antimicrobial_peptides|Cationic_peptide-resistant_16S_ribosomal_subunit_protein|CAP16S|RequiresSNPConfirmation	79.698	1325	218	39	80109	81408	243	1541	0	911
Spyogenes_consensus	MEG_1490|Drugs|Cationic_antimicrobial_peptides|Cationic_peptide-resistant_16S_ribosomal_subunit_protein|CAP16S|RequiresSNPConfirmation	79.698	1325	218	39	265245	266544	243	1541	0	911
Spyogenes_consensus	MEG_1490|Drugs|Cationic_antimicrobial_peptides|Cationic_peptide-resistant_16S_ribosomal_subunit_protein|CAP16S|RequiresSNPConfirmation	77.212	1571	291	54	23050	24591	9	1541	0	885
Spyogenes_consensus	MEG_4|Drugs|Aminoglycosides|Aminoglycoside-resistant_16S_ribosomal_subunit_protein|A16S|RequiresSNPConfirmation	79.924	1320	229	28	1243455	1244756	1551	250	0	948
Spyogenes_consensus	MEG_4|Drugs|Aminoglycosides|Aminoglycoside-resistant_16S_ribosomal_subunit_protein|A16S|RequiresSNPConfirmation	79.833	1319	232	26	1491729	1493030	1551	250	0	946
Spyogenes_consensus	MEG_4|Drugs|Aminoglycosides|Aminoglycoside-resistant_16S_ribosomal_subunit_protein|A16S|RequiresSNPConfirmation	79.94	1326	220	36	17289	18592	250	1551	0	935
Spyogenes_consensus	MEG_4|Drugs|Aminoglycosides|Aminoglycoside-resistant_16S_ribosomal_subunit_protein|A16S|RequiresSNPConfirmation	79.94	1326	220	36	80109	81412	250	1551	0	935
Spyogenes_consensus	MEG_4|Drugs|Aminoglycosides|Aminoglycoside-resistant_16S_ribosomal_subunit_protein|A16S|RequiresSNPConfirmation	79.94	1326	220	36	265245	266548	250	1551	0	935
Spyogenes_consensus	MEG_4|Drugs|Aminoglycosides|Aminoglycoside-resistant_16S_ribosomal_subunit_protein|A16S|RequiresSNPConfirmation	77.25	1578	285	56	23050	24595	16	1551	0	887
Spyogenes_consensus	MEG_3829|Drugs|MLS|MLS_resistance_MFS_efflux_pumps|MEFE	81.323	1119	202	7	442794	443909	32	1146	0	946
Spyogenes_consensus	MEG_12|Drugs|Aminoglycosides|Aminoglycoside-resistant_16S_ribosomal_subunit_protein|A16S|RequiresSNPConfirmation	79.725	1307	214	36	1491763	1493051	1454	181	0	918
Spyogenes_consensus	MEG_12|Drugs|Aminoglycosides|Aminoglycoside-resistant_16S_ribosomal_subunit_protein|A16S|RequiresSNPConfirmation	79.648	1307	215	37	1243489	1244777	1454	181	0	909
Spyogenes_consensus	MEG_12|Drugs|Aminoglycosides|Aminoglycoside-resistant_16S_ribosomal_subunit_protein|A16S|RequiresSNPConfirmation	79.603	1309	210	43	17270	18558	183	1454	0	896
Spyogenes_consensus	MEG_12|Drugs|Aminoglycosides|Aminoglycoside-resistant_16S_ribosomal_subunit_protein|A16S|RequiresSNPConfirmation	79.603	1309	210	43	265226	266514	183	1454	0	896
Spyogenes_consensus	MEG_12|Drugs|Aminoglycosides|Aminoglycoside-resistant_16S_ribosomal_subunit_protein|A16S|RequiresSNPConfirmation	79.783	1291	204	43	80108	81378	201	1454	0	896
Spyogenes_consensus	MEG_12|Drugs|Aminoglycosides|Aminoglycoside-resistant_16S_ribosomal_subunit_protein|A16S|RequiresSNPConfirmation	79.506	1215	192	42	23367	24561	277	1454	0	822
Spyogenes_consensus	MEG_11|Drugs|Aminoglycosides|Aminoglycoside-resistant_16S_ribosomal_subunit_protein|A16S|RequiresSNPConfirmation	80.174	1261	203	32	1491786	1493031	1435	207	0	913
Spyogenes_consensus	MEG_11|Drugs|Aminoglycosides|Aminoglycoside-resistant_16S_ribosomal_subunit_protein|A16S|RequiresSNPConfirmation	80.332	1266	194	41	17288	18535	207	1435	0	909
Spyogenes_consensus	MEG_11|Drugs|Aminoglycosides|Aminoglycoside-resistant_16S_ribosomal_subunit_protein|A16S|RequiresSNPConfirmation	80.332	1266	194	41	80108	81355	207	1435	0	909
Spyogenes_consensus	MEG_11|Drugs|Aminoglycosides|Aminoglycoside-resistant_16S_ribosomal_subunit_protein|A16S|RequiresSNPConfirmation	80.332	1266	194	41	265244	266491	207	1435	0	909
Spyogenes_consensus	MEG_11|Drugs|Aminoglycosides|Aminoglycoside-resistant_16S_ribosomal_subunit_protein|A16S|RequiresSNPConfirmation	80.095	1261	204	33	1243512	1244757	1435	207	0	904
Spyogenes_consensus	MEG_11|Drugs|Aminoglycosides|Aminoglycoside-resistant_16S_ribosomal_subunit_protein|A16S|RequiresSNPConfirmation	79.259	1268	206	42	23289	24538	207	1435	0	859
Spyogenes_consensus	MEG_6964|Drugs|Tetracyclines|Tetracycline-resistant_16S_ribosomal_subunit_protein|TET16S|RequiresSNPConfirmation	77.822	1524	278	45	1243493	1244998	1483	2	0	900
Spyogenes_consensus	MEG_6964|Drugs|Tetracyclines|Tetracycline-resistant_16S_ribosomal_subunit_protein|TET16S|RequiresSNPConfirmation	77.756	1524	279	46	1491767	1493272	1483	2	0	898
Spyogenes_consensus	MEG_6964|Drugs|Tetracyclines|Tetracycline-resistant_16S_ribosomal_subunit_protein|TET16S|RequiresSNPConfirmation	79.215	1299	220	37	17273	18554	218	1483	0	859
Spyogenes_consensus	MEG_6964|Drugs|Tetracyclines|Tetracycline-resistant_16S_ribosomal_subunit_protein|TET16S|RequiresSNPConfirmation	79.215	1299	220	37	265229	266510	218	1483	0	859
Spyogenes_consensus	MEG_6964|Drugs|Tetracyclines|Tetracycline-resistant_16S_ribosomal_subunit_protein|TET16S|RequiresSNPConfirmation	79.361	1284	215	37	80108	81374	233	1483	0	859
Spyogenes_consensus	MEG_6964|Drugs|Tetracyclines|Tetracycline-resistant_16S_ribosomal_subunit_protein|TET16S|RequiresSNPConfirmation	77.014	1527	287	46	23050	24557	2	1483	0	845
Spyogenes_consensus	MEG_6964|Drugs|Tetracyclines|Tetracycline-resistant_16S_ribosomal_subunit_protein|TET16S|RequiresSNPConfirmation	80.469	128	21	4	17049	17175	2	126	3.13e-16	95.3
Spyogenes_consensus	MEG_6964|Drugs|Tetracyclines|Tetracycline-resistant_16S_ribosomal_subunit_protein|TET16S|RequiresSNPConfirmation	80.469	128	21	4	79868	79994	2	126	3.13e-16	95.3
Spyogenes_consensus	MEG_6964|Drugs|Tetracyclines|Tetracycline-resistant_16S_ribosomal_subunit_protein|TET16S|RequiresSNPConfirmation	80.469	128	21	4	265006	265132	2	126	3.13e-16	95.3
Spyogenes_consensus	MEG_3987|Drugs|MLS|Macrolide-resistant_23S_rRNA_mutation|MLS23S|RequiresSNPConfirmation	82.515	1018	164	13	20785	21795	1787	2797	0	883
Spyogenes_consensus	MEG_3987|Drugs|MLS|Macrolide-resistant_23S_rRNA_mutation|MLS23S|RequiresSNPConfirmation	82.515	1018	164	13	268741	269751	1787	2797	0	881
Spyogenes_consensus	MEG_3987|Drugs|MLS|Macrolide-resistant_23S_rRNA_mutation|MLS23S|RequiresSNPConfirmation	82.417	1018	165	13	83605	84615	1787	2797	0	878
Spyogenes_consensus	MEG_3987|Drugs|MLS|Macrolide-resistant_23S_rRNA_mutation|MLS23S|RequiresSNPConfirmation	81.925	1018	170	13	26788	27798	1787	2797	0	863
Spyogenes_consensus	MEG_3987|Drugs|MLS|Macrolide-resistant_23S_rRNA_mutation|MLS23S|RequiresSNPConfirmation	81.507	1022	167	19	1488525	1489535	2797	1787	0	837
Spyogenes_consensus	MEG_3987|Drugs|MLS|Macrolide-resistant_23S_rRNA_mutation|MLS23S|RequiresSNPConfirmation	81.507	1022	167	19	1240252	1241262	2797	1787	0	833
Spyogenes_consensus	MEG_3065|Drugs|Fusidic_acid|Fusidic_acid-resistant_mutation|FUSA|RequiresSNPConfirmation	74.1	2112	484	51	237800	239878	1	2082	0	861
Spyogenes_consensus	MEG_8100|Drugs|Fusidic_acid|Fusidic_acid-resistant_mutation|FUSA|RequiresSNPConfirmation	74.041	2111	487	49	237800	239878	1	2082	0	856
Spyogenes_consensus	MEG_3978|Drugs|MLS|Macrolide-resistant_23S_rRNA_mutation|MLS23S|RequiresSNPConfirmation	81.72	1023	172	11	20787	21803	1112	99	0	841
Spyogenes_consensus	MEG_3978|Drugs|MLS|Macrolide-resistant_23S_rRNA_mutation|MLS23S|RequiresSNPConfirmation	81.72	1023	172	11	268743	269759	1112	99	0	839
Spyogenes_consensus	MEG_3978|Drugs|MLS|Macrolide-resistant_23S_rRNA_mutation|MLS23S|RequiresSNPConfirmation	81.623	1023	173	11	83607	84623	1112	99	0	835
Spyogenes_consensus	MEG_3978|Drugs|MLS|Macrolide-resistant_23S_rRNA_mutation|MLS23S|RequiresSNPConfirmation	81.543	1024	172	11	26790	27806	1112	99	0	835
Spyogenes_consensus	MEG_3978|Drugs|MLS|Macrolide-resistant_23S_rRNA_mutation|MLS23S|RequiresSNPConfirmation	81.171	1025	174	14	1488517	1489533	99	1112	0	822
Spyogenes_consensus	MEG_3978|Drugs|MLS|Macrolide-resistant_23S_rRNA_mutation|MLS23S|RequiresSNPConfirmation	81.171	1025	174	14	1240244	1241260	99	1112	0	819
Spyogenes_consensus	MEG_3978|Drugs|MLS|Macrolide-resistant_23S_rRNA_mutation|MLS23S|RequiresSNPConfirmation	73.255	1189	248	56	267548	268702	2332	1180	4.64e-99	370
Spyogenes_consensus	MEG_3978|Drugs|MLS|Macrolide-resistant_23S_rRNA_mutation|MLS23S|RequiresSNPConfirmation	73.255	1189	248	56	82412	83566	2332	1180	4.64e-99	370
Spyogenes_consensus	MEG_3978|Drugs|MLS|Macrolide-resistant_23S_rRNA_mutation|MLS23S|RequiresSNPConfirmation	73.255	1189	248	56	25595	26749	2332	1180	4.64e-99	370
Spyogenes_consensus	MEG_3978|Drugs|MLS|Macrolide-resistant_23S_rRNA_mutation|MLS23S|RequiresSNPConfirmation	73.255	1189	248	56	19592	20746	2332	1180	4.64e-99	370
Spyogenes_consensus	MEG_3978|Drugs|MLS|Macrolide-resistant_23S_rRNA_mutation|MLS23S|RequiresSNPConfirmation	85.632	174	22	3	1242461	1242632	2638	2810	8.39e-42	180
Spyogenes_consensus	MEG_3978|Drugs|MLS|Macrolide-resistant_23S_rRNA_mutation|MLS23S|RequiresSNPConfirmation	85.057	174	23	3	1490734	1490905	2638	2810	1.09e-40	176
Spyogenes_consensus	MEG_3978|Drugs|MLS|Macrolide-resistant_23S_rRNA_mutation|MLS23S|RequiresSNPConfirmation	84	175	23	5	82235	82406	2810	2638	8.45e-37	163
Spyogenes_consensus	MEG_3978|Drugs|MLS|Macrolide-resistant_23S_rRNA_mutation|MLS23S|RequiresSNPConfirmation	84	175	23	5	25418	25589	2810	2638	8.45e-37	163
Spyogenes_consensus	MEG_3978|Drugs|MLS|Macrolide-resistant_23S_rRNA_mutation|MLS23S|RequiresSNPConfirmation	84	175	23	5	19415	19586	2810	2638	8.45e-37	163
Spyogenes_consensus	MEG_3978|Drugs|MLS|Macrolide-resistant_23S_rRNA_mutation|MLS23S|RequiresSNPConfirmation	83.908	174	23	5	267372	267542	2809	2638	3.04e-36	161
Spyogenes_consensus	MEG_3976|Drugs|MLS|Macrolide-resistant_23S_rRNA_mutation|MLS23S|RequiresSNPConfirmation	79.259	1215	227	22	1240240	1241442	2880	1679	0	841
Spyogenes_consensus	MEG_3976|Drugs|MLS|Macrolide-resistant_23S_rRNA_mutation|MLS23S|RequiresSNPConfirmation	79.095	1215	229	22	1488513	1489715	2880	1679	0	833
Spyogenes_consensus	MEG_3976|Drugs|MLS|Macrolide-resistant_23S_rRNA_mutation|MLS23S|RequiresSNPConfirmation	79.06	1213	233	20	20605	21807	1679	2880	0	815
Spyogenes_consensus	MEG_3976|Drugs|MLS|Macrolide-resistant_23S_rRNA_mutation|MLS23S|RequiresSNPConfirmation	79.06	1213	233	20	268561	269763	1679	2880	0	813
Spyogenes_consensus	MEG_3976|Drugs|MLS|Macrolide-resistant_23S_rRNA_mutation|MLS23S|RequiresSNPConfirmation	78.978	1213	234	20	83425	84627	1679	2880	0	809
Spyogenes_consensus	MEG_3976|Drugs|MLS|Macrolide-resistant_23S_rRNA_mutation|MLS23S|RequiresSNPConfirmation	78.648	1213	238	20	26608	27810	1679	2880	0	800
Spyogenes_consensus	MEG_6|Drugs|Aminoglycosides|Aminoglycoside-resistant_16S_ribosomal_subunit_protein|A16S|RequiresSNPConfirmation	78.507	1326	228	49	1243459	1244756	1543	247	0	828
Spyogenes_consensus	MEG_6|Drugs|Aminoglycosides|Aminoglycoside-resistant_16S_ribosomal_subunit_protein|A16S|RequiresSNPConfirmation	78.431	1326	229	49	1491733	1493030	1543	247	0	826
Spyogenes_consensus	MEG_6|Drugs|Aminoglycosides|Aminoglycoside-resistant_16S_ribosomal_subunit_protein|A16S|RequiresSNPConfirmation	78.491	1325	232	46	17289	18588	247	1543	0	819
Spyogenes_consensus	MEG_6|Drugs|Aminoglycosides|Aminoglycoside-resistant_16S_ribosomal_subunit_protein|A16S|RequiresSNPConfirmation	78.491	1325	232	46	80109	81408	247	1543	0	819
Spyogenes_consensus	MEG_6|Drugs|Aminoglycosides|Aminoglycoside-resistant_16S_ribosomal_subunit_protein|A16S|RequiresSNPConfirmation	78.491	1325	232	46	265245	266544	247	1543	0	819
Spyogenes_consensus	MEG_6|Drugs|Aminoglycosides|Aminoglycoside-resistant_16S_ribosomal_subunit_protein|A16S|RequiresSNPConfirmation	78.48	1250	216	46	23367	24591	322	1543	0	769
Spyogenes_consensus	MEG_3990|Drugs|MLS|Macrolide-resistant_23S_rRNA_mutation|MLS23S|RequiresSNPConfirmation	81.341	1029	173	11	83602	84616	2003	3026	0	821
Spyogenes_consensus	MEG_3990|Drugs|MLS|Macrolide-resistant_23S_rRNA_mutation|MLS23S|RequiresSNPConfirmation	81.341	1029	173	11	268738	269752	2003	3026	0	819
Spyogenes_consensus	MEG_3990|Drugs|MLS|Macrolide-resistant_23S_rRNA_mutation|MLS23S|RequiresSNPConfirmation	81.244	1029	174	11	20782	21796	2003	3026	0	815
Spyogenes_consensus	MEG_3990|Drugs|MLS|Macrolide-resistant_23S_rRNA_mutation|MLS23S|RequiresSNPConfirmation	81.05	1029	176	15	1240251	1241265	3026	2003	0	815
Spyogenes_consensus	MEG_3990|Drugs|MLS|Macrolide-resistant_23S_rRNA_mutation|MLS23S|RequiresSNPConfirmation	80.855	1029	178	15	1488524	1489538	3026	2003	0	808
Spyogenes_consensus	MEG_3990|Drugs|MLS|Macrolide-resistant_23S_rRNA_mutation|MLS23S|RequiresSNPConfirmation	80.758	1029	179	11	26785	27799	2003	3026	0	800
Spyogenes_consensus	MEG_3990|Drugs|MLS|Macrolide-resistant_23S_rRNA_mutation|MLS23S|RequiresSNPConfirmation	73.162	272	56	14	1491038	1491297	299	33	2.43e-12	82.4
Spyogenes_consensus	MEG_3990|Drugs|MLS|Macrolide-resistant_23S_rRNA_mutation|MLS23S|RequiresSNPConfirmation	73.162	272	56	14	1242765	1243024	299	33	2.43e-12	82.4
Spyogenes_consensus	MEG_3990|Drugs|MLS|Macrolide-resistant_23S_rRNA_mutation|MLS23S|RequiresSNPConfirmation	72.491	269	63	8	266979	267238	33	299	8.75e-12	80.5
Spyogenes_consensus	MEG_3990|Drugs|MLS|Macrolide-resistant_23S_rRNA_mutation|MLS23S|RequiresSNPConfirmation	72.101	276	66	8	81836	82102	26	299	1.13e-10	76.8
Spyogenes_consensus	MEG_3990|Drugs|MLS|Macrolide-resistant_23S_rRNA_mutation|MLS23S|RequiresSNPConfirmation	72.119	269	64	8	19023	19282	33	299	5.27e-09	71.3
Spyogenes_consensus	MEG_3990|Drugs|MLS|Macrolide-resistant_23S_rRNA_mutation|MLS23S|RequiresSNPConfirmation	77.311	119	26	1	25026	25143	33	151	1.90e-08	69.4
Spyogenes_consensus	MEG_8443|Drugs|Pleuromutilin|Pleuromutilin-resistant_23S_rRNA_mutation|P23S|RequiresSNPConfirmation	79.542	1178	195	29	1240251	1241407	2772	1620	0	815
Spyogenes_consensus	MEG_8443|Drugs|Pleuromutilin|Pleuromutilin-resistant_23S_rRNA_mutation|P23S|RequiresSNPConfirmation	79.372	1178	197	29	1488524	1489680	2772	1620	0	808
Spyogenes_consensus	MEG_8443|Drugs|Pleuromutilin|Pleuromutilin-resistant_23S_rRNA_mutation|P23S|RequiresSNPConfirmation	85.923	547	76	1	21251	21796	2226	2772	5.47e-163	582
Spyogenes_consensus	MEG_8443|Drugs|Pleuromutilin|Pleuromutilin-resistant_23S_rRNA_mutation|P23S|RequiresSNPConfirmation	85.923	547	76	1	27254	27799	2226	2772	5.47e-163	582
Spyogenes_consensus	MEG_8443|Drugs|Pleuromutilin|Pleuromutilin-resistant_23S_rRNA_mutation|P23S|RequiresSNPConfirmation	85.923	547	76	1	84071	84616	2226	2772	5.47e-163	582
Spyogenes_consensus	MEG_8443|Drugs|Pleuromutilin|Pleuromutilin-resistant_23S_rRNA_mutation|P23S|RequiresSNPConfirmation	85.923	547	76	1	269207	269752	2226	2772	5.47e-163	582
Spyogenes_consensus	MEG_8443|Drugs|Pleuromutilin|Pleuromutilin-resistant_23S_rRNA_mutation|P23S|RequiresSNPConfirmation	81.316	471	61	13	83460	83914	1620	2079	3.61e-95	357
Spyogenes_consensus	MEG_8443|Drugs|Pleuromutilin|Pleuromutilin-resistant_23S_rRNA_mutation|P23S|RequiresSNPConfirmation	81.316	471	61	13	268596	269050	1620	2079	3.61e-95	357
Spyogenes_consensus	MEG_8443|Drugs|Pleuromutilin|Pleuromutilin-resistant_23S_rRNA_mutation|P23S|RequiresSNPConfirmation	81.064	470	64	11	20640	21094	1620	2079	4.67e-94	353
Spyogenes_consensus	MEG_8443|Drugs|Pleuromutilin|Pleuromutilin-resistant_23S_rRNA_mutation|P23S|RequiresSNPConfirmation	81.064	470	64	11	26643	27097	1620	2079	4.67e-94	353
Spyogenes_consensus	MEG_8443|Drugs|Pleuromutilin|Pleuromutilin-resistant_23S_rRNA_mutation|P23S|RequiresSNPConfirmation	72.53	1012	249	25	1241608	1242604	1423	426	2.20e-82	315
Spyogenes_consensus	MEG_8443|Drugs|Pleuromutilin|Pleuromutilin-resistant_23S_rRNA_mutation|P23S|RequiresSNPConfirmation	72.431	1012	250	25	1489881	1490877	1423	426	2.85e-81	311
Spyogenes_consensus	MEG_8443|Drugs|Pleuromutilin|Pleuromutilin-resistant_23S_rRNA_mutation|P23S|RequiresSNPConfirmation	72.709	1015	242	31	19443	20439	426	1423	3.69e-80	307
Spyogenes_consensus	MEG_8443|Drugs|Pleuromutilin|Pleuromutilin-resistant_23S_rRNA_mutation|P23S|RequiresSNPConfirmation	72.709	1015	242	31	25446	26442	426	1423	3.69e-80	307
Spyogenes_consensus	MEG_8443|Drugs|Pleuromutilin|Pleuromutilin-resistant_23S_rRNA_mutation|P23S|RequiresSNPConfirmation	72.709	1015	242	31	82263	83259	426	1423	3.69e-80	307
Spyogenes_consensus	MEG_8443|Drugs|Pleuromutilin|Pleuromutilin-resistant_23S_rRNA_mutation|P23S|RequiresSNPConfirmation	72.709	1015	242	31	267399	268395	426	1423	3.69e-80	307
Spyogenes_consensus	MEG_7303|Drugs|Elfamycins|EF-Tu_inhibition|TUFAB|RequiresSNPConfirmation	78.275	1229	242	17	491074	492295	62	1272	0	815
Spyogenes_consensus	MEG_8679|Drugs|Oxazolidinone|Oxazolidinone-resistant_23S_rRNA_mutation|RRL|RequiresSNPConfirmation	80.739	1028	184	13	83603	84621	2003	3025	0	791
Spyogenes_consensus	MEG_8679|Drugs|Oxazolidinone|Oxazolidinone-resistant_23S_rRNA_mutation|RRL|RequiresSNPConfirmation	80.739	1028	184	13	268739	269757	2003	3025	0	789
Spyogenes_consensus	MEG_8679|Drugs|Oxazolidinone|Oxazolidinone-resistant_23S_rRNA_mutation|RRL|RequiresSNPConfirmation	80.642	1028	185	13	20783	21801	2003	3025	0	785
Spyogenes_consensus	MEG_8679|Drugs|Oxazolidinone|Oxazolidinone-resistant_23S_rRNA_mutation|RRL|RequiresSNPConfirmation	80.35	1028	188	12	26786	27804	2003	3025	0	782
Spyogenes_consensus	MEG_8679|Drugs|Oxazolidinone|Oxazolidinone-resistant_23S_rRNA_mutation|RRL|RequiresSNPConfirmation	80.369	1029	186	14	1240246	1241264	3025	2003	0	780
Spyogenes_consensus	MEG_8679|Drugs|Oxazolidinone|Oxazolidinone-resistant_23S_rRNA_mutation|RRL|RequiresSNPConfirmation	80.175	1029	188	14	1488519	1489537	3025	2003	0	773
Spyogenes_consensus	MEG_3985|Drugs|MLS|Macrolide-resistant_23S_rRNA_mutation|MLS23S|RequiresSNPConfirmation	80.447	1028	184	17	1240246	1241264	2994	1975	0	782
Spyogenes_consensus	MEG_3985|Drugs|MLS|Macrolide-resistant_23S_rRNA_mutation|MLS23S|RequiresSNPConfirmation	80.253	1028	186	17	1488519	1489537	2994	1975	0	774
Spyogenes_consensus	MEG_3985|Drugs|MLS|Macrolide-resistant_23S_rRNA_mutation|MLS23S|RequiresSNPConfirmation	80.273	1024	193	9	83603	84621	1975	2994	0	765
Spyogenes_consensus	MEG_3985|Drugs|MLS|Macrolide-resistant_23S_rRNA_mutation|MLS23S|RequiresSNPConfirmation	80.273	1024	193	9	268739	269757	1975	2994	0	763
Spyogenes_consensus	MEG_3985|Drugs|MLS|Macrolide-resistant_23S_rRNA_mutation|MLS23S|RequiresSNPConfirmation	80.176	1024	194	9	20783	21801	1975	2994	0	760
Spyogenes_consensus	MEG_3985|Drugs|MLS|Macrolide-resistant_23S_rRNA_mutation|MLS23S|RequiresSNPConfirmation	79.903	1030	186	14	26786	27804	1975	2994	0	741
Spyogenes_consensus	MEG_3982|Drugs|MLS|Macrolide-resistant_23S_rRNA_mutation|MLS23S|RequiresSNPConfirmation	80.6	1000	180	13	1240274	1241265	2971	1978	0	773
Spyogenes_consensus	MEG_3982|Drugs|MLS|Macrolide-resistant_23S_rRNA_mutation|MLS23S|RequiresSNPConfirmation	80.4	1000	182	13	1488547	1489538	2971	1978	0	765
Spyogenes_consensus	MEG_3982|Drugs|MLS|Macrolide-resistant_23S_rRNA_mutation|MLS23S|RequiresSNPConfirmation	78.47	1203	220	21	83424	84593	1775	2971	0	752
Spyogenes_consensus	MEG_3982|Drugs|MLS|Macrolide-resistant_23S_rRNA_mutation|MLS23S|RequiresSNPConfirmation	78.47	1203	220	21	268560	269729	1775	2971	0	750
Spyogenes_consensus	MEG_3982|Drugs|MLS|Macrolide-resistant_23S_rRNA_mutation|MLS23S|RequiresSNPConfirmation	78.387	1203	221	21	20604	21773	1775	2971	0	747
Spyogenes_consensus	MEG_3982|Drugs|MLS|Macrolide-resistant_23S_rRNA_mutation|MLS23S|RequiresSNPConfirmation	78.073	1204	223	23	26607	27776	1775	2971	0	737
Spyogenes_consensus	MEG_3982|Drugs|MLS|Macrolide-resistant_23S_rRNA_mutation|MLS23S|RequiresSNPConfirmation	75	280	53	14	81835	82102	2	276	6.67e-23	117
Spyogenes_consensus	MEG_3982|Drugs|MLS|Macrolide-resistant_23S_rRNA_mutation|MLS23S|RequiresSNPConfirmation	75	272	51	15	266979	267238	10	276	3.10e-21	111
Spyogenes_consensus	MEG_3982|Drugs|MLS|Macrolide-resistant_23S_rRNA_mutation|MLS23S|RequiresSNPConfirmation	75	272	51	15	19023	19282	10	276	1.12e-20	110
Spyogenes_consensus	MEG_3982|Drugs|MLS|Macrolide-resistant_23S_rRNA_mutation|MLS23S|RequiresSNPConfirmation	80.165	121	21	3	25026	25144	10	129	5.23e-14	87.9
Spyogenes_consensus	MEG_3980|Drugs|MLS|Macrolide-resistant_23S_rRNA_mutation|MLS23S|RequiresSNPConfirmation	80.6	1000	180	13	1240274	1241265	2972	1979	0	773
Spyogenes_consensus	MEG_3980|Drugs|MLS|Macrolide-resistant_23S_rRNA_mutation|MLS23S|RequiresSNPConfirmation	80.4	1000	182	13	1488547	1489538	2972	1979	0	765
Spyogenes_consensus	MEG_3980|Drugs|MLS|Macrolide-resistant_23S_rRNA_mutation|MLS23S|RequiresSNPConfirmation	78.47	1203	220	21	83424	84593	1776	2972	0	752
Spyogenes_consensus	MEG_3980|Drugs|MLS|Macrolide-resistant_23S_rRNA_mutation|MLS23S|RequiresSNPConfirmation	78.47	1203	220	21	268560	269729	1776	2972	0	750
Spyogenes_consensus	MEG_3980|Drugs|MLS|Macrolide-resistant_23S_rRNA_mutation|MLS23S|RequiresSNPConfirmation	78.387	1203	221	21	20604	21773	1776	2972	0	747
Spyogenes_consensus	MEG_3980|Drugs|MLS|Macrolide-resistant_23S_rRNA_mutation|MLS23S|RequiresSNPConfirmation	78.073	1204	223	23	26607	27776	1776	2972	0	737
Spyogenes_consensus	MEG_3980|Drugs|MLS|Macrolide-resistant_23S_rRNA_mutation|MLS23S|RequiresSNPConfirmation	75	280	53	14	81835	82102	2	276	6.67e-23	117
Spyogenes_consensus	MEG_3980|Drugs|MLS|Macrolide-resistant_23S_rRNA_mutation|MLS23S|RequiresSNPConfirmation	75	272	51	15	266979	267238	10	276	3.10e-21	111
Spyogenes_consensus	MEG_3980|Drugs|MLS|Macrolide-resistant_23S_rRNA_mutation|MLS23S|RequiresSNPConfirmation	75	272	51	15	19023	19282	10	276	1.12e-20	110
Spyogenes_consensus	MEG_3980|Drugs|MLS|Macrolide-resistant_23S_rRNA_mutation|MLS23S|RequiresSNPConfirmation	80.165	121	21	3	25026	25144	10	129	5.23e-14	87.9
Spyogenes_consensus	MEG_3993|Drugs|MLS|Macrolide-resistant_23S_rRNA_mutation|MLS23S|RequiresSNPConfirmation	80.558	1003	177	16	1240274	1241265	2966	1971	0	769
Spyogenes_consensus	MEG_3993|Drugs|MLS|Macrolide-resistant_23S_rRNA_mutation|MLS23S|RequiresSNPConfirmation	80.716	1006	170	19	83602	84593	1971	2966	0	763
Spyogenes_consensus	MEG_3993|Drugs|MLS|Macrolide-resistant_23S_rRNA_mutation|MLS23S|RequiresSNPConfirmation	80.359	1003	179	16	1488547	1489538	2966	1971	0	761
Spyogenes_consensus	MEG_3993|Drugs|MLS|Macrolide-resistant_23S_rRNA_mutation|MLS23S|RequiresSNPConfirmation	80.716	1006	170	19	268738	269729	1971	2966	0	761
Spyogenes_consensus	MEG_3993|Drugs|MLS|Macrolide-resistant_23S_rRNA_mutation|MLS23S|RequiresSNPConfirmation	80.616	1006	171	19	20782	21773	1971	2966	0	758
Spyogenes_consensus	MEG_3993|Drugs|MLS|Macrolide-resistant_23S_rRNA_mutation|MLS23S|RequiresSNPConfirmation	80.299	1005	176	18	26785	27776	1971	2966	0	752
Spyogenes_consensus	MEG_8252|Drugs|MLS|Macrolide-resistant_23S_rRNA_mutation|MLS23S|RequiresSNPConfirmation	80.095	1050	176	29	1488517	1489554	2781	1753	0	767
Spyogenes_consensus	MEG_8252|Drugs|MLS|Macrolide-resistant_23S_rRNA_mutation|MLS23S|RequiresSNPConfirmation	80.229	1047	180	23	20766	21803	1753	2781	0	763
Spyogenes_consensus	MEG_8252|Drugs|MLS|Macrolide-resistant_23S_rRNA_mutation|MLS23S|RequiresSNPConfirmation	80.095	1050	176	29	1240244	1241281	2781	1753	0	763
Spyogenes_consensus	MEG_8252|Drugs|MLS|Macrolide-resistant_23S_rRNA_mutation|MLS23S|RequiresSNPConfirmation	80.229	1047	180	23	268722	269759	1753	2781	0	761
Spyogenes_consensus	MEG_8252|Drugs|MLS|Macrolide-resistant_23S_rRNA_mutation|MLS23S|RequiresSNPConfirmation	80.134	1047	181	23	83586	84623	1753	2781	0	758
Spyogenes_consensus	MEG_8252|Drugs|MLS|Macrolide-resistant_23S_rRNA_mutation|MLS23S|RequiresSNPConfirmation	79.752	1047	185	23	26769	27806	1753	2781	0	749
Spyogenes_consensus	MEG_8252|Drugs|MLS|Macrolide-resistant_23S_rRNA_mutation|MLS23S|RequiresSNPConfirmation	74.448	1358	294	48	19415	20746	377	1707	4.32e-149	536
Spyogenes_consensus	MEG_8252|Drugs|MLS|Macrolide-resistant_23S_rRNA_mutation|MLS23S|RequiresSNPConfirmation	74.448	1358	294	48	25418	26749	377	1707	4.32e-149	536
Spyogenes_consensus	MEG_8252|Drugs|MLS|Macrolide-resistant_23S_rRNA_mutation|MLS23S|RequiresSNPConfirmation	74.448	1358	294	48	82235	83566	377	1707	4.32e-149	536
Spyogenes_consensus	MEG_8252|Drugs|MLS|Macrolide-resistant_23S_rRNA_mutation|MLS23S|RequiresSNPConfirmation	74.429	1357	294	49	267372	268702	378	1707	1.55e-148	534
Spyogenes_consensus	MEG_8252|Drugs|MLS|Macrolide-resistant_23S_rRNA_mutation|MLS23S|RequiresSNPConfirmation	74.134	1357	300	46	1241301	1242632	1707	377	2.60e-146	527
Spyogenes_consensus	MEG_8252|Drugs|MLS|Macrolide-resistant_23S_rRNA_mutation|MLS23S|RequiresSNPConfirmation	74.06	1357	301	46	1489574	1490905	1707	377	3.37e-145	523
Spyogenes_consensus	MEG_8251|Drugs|MLS|Macrolide-resistant_23S_rRNA_mutation|MLS23S|RequiresSNPConfirmation	80.095	1050	176	29	1488517	1489554	2781	1753	0	767
Spyogenes_consensus	MEG_8251|Drugs|MLS|Macrolide-resistant_23S_rRNA_mutation|MLS23S|RequiresSNPConfirmation	80.229	1047	180	23	20766	21803	1753	2781	0	763
Spyogenes_consensus	MEG_8251|Drugs|MLS|Macrolide-resistant_23S_rRNA_mutation|MLS23S|RequiresSNPConfirmation	80.095	1050	176	29	1240244	1241281	2781	1753	0	763
Spyogenes_consensus	MEG_8251|Drugs|MLS|Macrolide-resistant_23S_rRNA_mutation|MLS23S|RequiresSNPConfirmation	80.229	1047	180	23	268722	269759	1753	2781	0	761
Spyogenes_consensus	MEG_8251|Drugs|MLS|Macrolide-resistant_23S_rRNA_mutation|MLS23S|RequiresSNPConfirmation	80.134	1047	181	23	83586	84623	1753	2781	0	758
Spyogenes_consensus	MEG_8251|Drugs|MLS|Macrolide-resistant_23S_rRNA_mutation|MLS23S|RequiresSNPConfirmation	79.752	1047	185	23	26769	27806	1753	2781	0	749
Spyogenes_consensus	MEG_8251|Drugs|MLS|Macrolide-resistant_23S_rRNA_mutation|MLS23S|RequiresSNPConfirmation	74.448	1358	294	48	19415	20746	377	1707	4.32e-149	536
Spyogenes_consensus	MEG_8251|Drugs|MLS|Macrolide-resistant_23S_rRNA_mutation|MLS23S|RequiresSNPConfirmation	74.448	1358	294	48	25418	26749	377	1707	4.32e-149	536
Spyogenes_consensus	MEG_8251|Drugs|MLS|Macrolide-resistant_23S_rRNA_mutation|MLS23S|RequiresSNPConfirmation	74.448	1358	294	48	82235	83566	377	1707	4.32e-149	536
Spyogenes_consensus	MEG_8251|Drugs|MLS|Macrolide-resistant_23S_rRNA_mutation|MLS23S|RequiresSNPConfirmation	74.429	1357	294	49	267372	268702	378	1707	1.55e-148	534
Spyogenes_consensus	MEG_8251|Drugs|MLS|Macrolide-resistant_23S_rRNA_mutation|MLS23S|RequiresSNPConfirmation	74.134	1357	300	46	1241301	1242632	1707	377	2.60e-146	527
Spyogenes_consensus	MEG_8251|Drugs|MLS|Macrolide-resistant_23S_rRNA_mutation|MLS23S|RequiresSNPConfirmation	74.06	1357	301	46	1489574	1490905	1707	377	3.37e-145	523
Spyogenes_consensus	MEG_8250|Drugs|MLS|Macrolide-resistant_23S_rRNA_mutation|MLS23S|RequiresSNPConfirmation	80.095	1050	176	29	1488517	1489554	2782	1754	0	767
Spyogenes_consensus	MEG_8250|Drugs|MLS|Macrolide-resistant_23S_rRNA_mutation|MLS23S|RequiresSNPConfirmation	80.229	1047	180	23	20766	21803	1754	2782	0	763
Spyogenes_consensus	MEG_8250|Drugs|MLS|Macrolide-resistant_23S_rRNA_mutation|MLS23S|RequiresSNPConfirmation	80.095	1050	176	29	1240244	1241281	2782	1754	0	763
Spyogenes_consensus	MEG_8250|Drugs|MLS|Macrolide-resistant_23S_rRNA_mutation|MLS23S|RequiresSNPConfirmation	80.229	1047	180	23	268722	269759	1754	2782	0	761
Spyogenes_consensus	MEG_8250|Drugs|MLS|Macrolide-resistant_23S_rRNA_mutation|MLS23S|RequiresSNPConfirmation	80.134	1047	181	23	83586	84623	1754	2782	0	758
Spyogenes_consensus	MEG_8250|Drugs|MLS|Macrolide-resistant_23S_rRNA_mutation|MLS23S|RequiresSNPConfirmation	79.752	1047	185	23	26769	27806	1754	2782	0	749
Spyogenes_consensus	MEG_8250|Drugs|MLS|Macrolide-resistant_23S_rRNA_mutation|MLS23S|RequiresSNPConfirmation	74.246	1359	296	49	19415	20746	377	1708	1.21e-144	521
Spyogenes_consensus	MEG_8250|Drugs|MLS|Macrolide-resistant_23S_rRNA_mutation|MLS23S|RequiresSNPConfirmation	74.246	1359	296	49	25418	26749	377	1708	1.21e-144	521
Spyogenes_consensus	MEG_8250|Drugs|MLS|Macrolide-resistant_23S_rRNA_mutation|MLS23S|RequiresSNPConfirmation	74.246	1359	296	49	82235	83566	377	1708	1.21e-144	521
Spyogenes_consensus	MEG_8250|Drugs|MLS|Macrolide-resistant_23S_rRNA_mutation|MLS23S|RequiresSNPConfirmation	74.227	1358	296	50	267372	268702	378	1708	4.35e-144	520
Spyogenes_consensus	MEG_8250|Drugs|MLS|Macrolide-resistant_23S_rRNA_mutation|MLS23S|RequiresSNPConfirmation	73.932	1358	302	47	1241301	1242632	1708	377	7.28e-142	512
Spyogenes_consensus	MEG_8250|Drugs|MLS|Macrolide-resistant_23S_rRNA_mutation|MLS23S|RequiresSNPConfirmation	73.859	1358	303	47	1489574	1490905	1708	377	9.42e-141	508
Spyogenes_consensus	MEG_3984|Drugs|MLS|Macrolide-resistant_23S_rRNA_mutation|MLS23S|RequiresSNPConfirmation	80.35	1028	187	14	83603	84621	1986	3007	0	767
Spyogenes_consensus	MEG_3984|Drugs|MLS|Macrolide-resistant_23S_rRNA_mutation|MLS23S|RequiresSNPConfirmation	80.35	1028	187	14	268739	269757	1986	3007	0	765
Spyogenes_consensus	MEG_3984|Drugs|MLS|Macrolide-resistant_23S_rRNA_mutation|MLS23S|RequiresSNPConfirmation	80.253	1028	188	14	20783	21801	1986	3007	0	761
Spyogenes_consensus	MEG_3984|Drugs|MLS|Macrolide-resistant_23S_rRNA_mutation|MLS23S|RequiresSNPConfirmation	79.903	1030	188	18	1240246	1241264	3007	1986	0	750
Spyogenes_consensus	MEG_3984|Drugs|MLS|Macrolide-resistant_23S_rRNA_mutation|MLS23S|RequiresSNPConfirmation	79.981	1034	180	19	26786	27804	1986	3007	0	743
Spyogenes_consensus	MEG_3984|Drugs|MLS|Macrolide-resistant_23S_rRNA_mutation|MLS23S|RequiresSNPConfirmation	79.709	1030	190	18	1488519	1489537	3007	1986	0	743
Spyogenes_consensus	MEG_3994|Drugs|MLS|Macrolide-resistant_23S_rRNA_mutation|MLS23S|RequiresSNPConfirmation	78.45	1174	208	38	1488408	1489557	3131	1979	0	761
Spyogenes_consensus	MEG_3994|Drugs|MLS|Macrolide-resistant_23S_rRNA_mutation|MLS23S|RequiresSNPConfirmation	79.696	1054	178	30	1240251	1241284	3016	1979	0	761
Spyogenes_consensus	MEG_3994|Drugs|MLS|Macrolide-resistant_23S_rRNA_mutation|MLS23S|RequiresSNPConfirmation	79.772	1053	179	28	268719	269752	1979	3016	0	754
Spyogenes_consensus	MEG_3994|Drugs|MLS|Macrolide-resistant_23S_rRNA_mutation|MLS23S|RequiresSNPConfirmation	79.677	1053	180	28	20763	21796	1979	3016	0	750
Spyogenes_consensus	MEG_3994|Drugs|MLS|Macrolide-resistant_23S_rRNA_mutation|MLS23S|RequiresSNPConfirmation	79.677	1053	180	28	83583	84616	1979	3016	0	750
Spyogenes_consensus	MEG_3994|Drugs|MLS|Macrolide-resistant_23S_rRNA_mutation|MLS23S|RequiresSNPConfirmation	79.202	1053	185	28	26766	27799	1979	3016	0	736
Spyogenes_consensus	MEG_1|Drugs|Aminoglycosides|Aminoglycoside-resistant_16S_ribosomal_subunit_protein|A16S|RequiresSNPConfirmation	77.717	1288	238	41	1491770	1493031	1507	243	0	761
Spyogenes_consensus	MEG_1|Drugs|Aminoglycosides|Aminoglycoside-resistant_16S_ribosomal_subunit_protein|A16S|RequiresSNPConfirmation	77.717	1288	238	41	1243496	1244757	1507	243	0	758
Spyogenes_consensus	MEG_1|Drugs|Aminoglycosides|Aminoglycoside-resistant_16S_ribosomal_subunit_protein|A16S|RequiresSNPConfirmation	77.09	1292	241	46	17288	18551	243	1507	0	697
Spyogenes_consensus	MEG_1|Drugs|Aminoglycosides|Aminoglycoside-resistant_16S_ribosomal_subunit_protein|A16S|RequiresSNPConfirmation	77.09	1292	241	46	80108	81371	243	1507	0	697
Spyogenes_consensus	MEG_1|Drugs|Aminoglycosides|Aminoglycoside-resistant_16S_ribosomal_subunit_protein|A16S|RequiresSNPConfirmation	77.09	1292	241	46	265244	266507	243	1507	0	697
Spyogenes_consensus	MEG_1|Drugs|Aminoglycosides|Aminoglycoside-resistant_16S_ribosomal_subunit_protein|A16S|RequiresSNPConfirmation	77.246	1213	227	42	23367	24554	319	1507	0	671
Spyogenes_consensus	MEG_3975|Drugs|MLS|Macrolide-resistant_23S_rRNA_mutation|MLS23S|RequiresSNPConfirmation	80.24	1002	182	16	1240274	1241265	2984	1989	0	752
Spyogenes_consensus	MEG_3975|Drugs|MLS|Macrolide-resistant_23S_rRNA_mutation|MLS23S|RequiresSNPConfirmation	80.32	1001	183	14	83602	84593	1989	2984	0	747
Spyogenes_consensus	MEG_3975|Drugs|MLS|Macrolide-resistant_23S_rRNA_mutation|MLS23S|RequiresSNPConfirmation	80.04	1002	184	16	1488547	1489538	2984	1989	0	745
Spyogenes_consensus	MEG_3975|Drugs|MLS|Macrolide-resistant_23S_rRNA_mutation|MLS23S|RequiresSNPConfirmation	80.32	1001	183	14	268738	269729	1989	2984	0	745
Spyogenes_consensus	MEG_3975|Drugs|MLS|Macrolide-resistant_23S_rRNA_mutation|MLS23S|RequiresSNPConfirmation	80.22	1001	184	14	20782	21773	1989	2984	0	741
Spyogenes_consensus	MEG_3975|Drugs|MLS|Macrolide-resistant_23S_rRNA_mutation|MLS23S|RequiresSNPConfirmation	79.741	1002	187	16	26785	27776	1989	2984	0	726
Spyogenes_consensus	MEG_8249|Drugs|MLS|Macrolide-resistant_23S_rRNA_mutation|MLS23S|RequiresSNPConfirmation	80	1030	193	10	20784	21807	1770	2792	0	750
Spyogenes_consensus	MEG_8249|Drugs|MLS|Macrolide-resistant_23S_rRNA_mutation|MLS23S|RequiresSNPConfirmation	80	1030	193	10	83604	84627	1770	2792	0	750
Spyogenes_consensus	MEG_8249|Drugs|MLS|Macrolide-resistant_23S_rRNA_mutation|MLS23S|RequiresSNPConfirmation	80	1030	193	10	268740	269763	1770	2792	0	749
Spyogenes_consensus	MEG_8249|Drugs|MLS|Macrolide-resistant_23S_rRNA_mutation|MLS23S|RequiresSNPConfirmation	79.397	1029	201	8	1488513	1489536	2792	1770	0	732
Spyogenes_consensus	MEG_8249|Drugs|MLS|Macrolide-resistant_23S_rRNA_mutation|MLS23S|RequiresSNPConfirmation	79.594	1034	190	15	26787	27810	1770	2792	0	728
Spyogenes_consensus	MEG_8249|Drugs|MLS|Macrolide-resistant_23S_rRNA_mutation|MLS23S|RequiresSNPConfirmation	79.397	1029	201	8	1240240	1241263	2792	1770	0	728
Spyogenes_consensus	MEG_8249|Drugs|MLS|Macrolide-resistant_23S_rRNA_mutation|MLS23S|RequiresSNPConfirmation	76.007	1092	216	37	19413	20479	369	1439	3.37e-145	523
Spyogenes_consensus	MEG_8249|Drugs|MLS|Macrolide-resistant_23S_rRNA_mutation|MLS23S|RequiresSNPConfirmation	76.007	1092	216	37	25416	26482	369	1439	3.37e-145	523
Spyogenes_consensus	MEG_8249|Drugs|MLS|Macrolide-resistant_23S_rRNA_mutation|MLS23S|RequiresSNPConfirmation	76.007	1092	216	37	82233	83299	369	1439	3.37e-145	523
Spyogenes_consensus	MEG_8249|Drugs|MLS|Macrolide-resistant_23S_rRNA_mutation|MLS23S|RequiresSNPConfirmation	75.941	1089	216	37	267372	268435	372	1439	1.57e-143	518
Spyogenes_consensus	MEG_8249|Drugs|MLS|Macrolide-resistant_23S_rRNA_mutation|MLS23S|RequiresSNPConfirmation	75.48	1093	220	39	1241568	1242634	1439	369	4.38e-139	503
Spyogenes_consensus	MEG_8249|Drugs|MLS|Macrolide-resistant_23S_rRNA_mutation|MLS23S|RequiresSNPConfirmation	75.389	1093	221	39	1489841	1490907	1439	369	5.67e-138	499
Spyogenes_consensus	MEG_3977|Drugs|MLS|Macrolide-resistant_23S_rRNA_mutation|MLS23S|RequiresSNPConfirmation	80	1030	193	10	20784	21807	1770	2792	0	750
Spyogenes_consensus	MEG_3977|Drugs|MLS|Macrolide-resistant_23S_rRNA_mutation|MLS23S|RequiresSNPConfirmation	80	1030	193	10	83604	84627	1770	2792	0	750
Spyogenes_consensus	MEG_3977|Drugs|MLS|Macrolide-resistant_23S_rRNA_mutation|MLS23S|RequiresSNPConfirmation	80	1030	193	10	268740	269763	1770	2792	0	749
Spyogenes_consensus	MEG_3977|Drugs|MLS|Macrolide-resistant_23S_rRNA_mutation|MLS23S|RequiresSNPConfirmation	79.397	1029	201	8	1488513	1489536	2792	1770	0	732
Spyogenes_consensus	MEG_3977|Drugs|MLS|Macrolide-resistant_23S_rRNA_mutation|MLS23S|RequiresSNPConfirmation	79.594	1034	190	15	26787	27810	1770	2792	0	728
Spyogenes_consensus	MEG_3977|Drugs|MLS|Macrolide-resistant_23S_rRNA_mutation|MLS23S|RequiresSNPConfirmation	79.397	1029	201	8	1240240	1241263	2792	1770	0	728
Spyogenes_consensus	MEG_3977|Drugs|MLS|Macrolide-resistant_23S_rRNA_mutation|MLS23S|RequiresSNPConfirmation	75.916	1092	217	37	19413	20479	369	1439	4.35e-144	520
Spyogenes_consensus	MEG_3977|Drugs|MLS|Macrolide-resistant_23S_rRNA_mutation|MLS23S|RequiresSNPConfirmation	75.916	1092	217	37	25416	26482	369	1439	4.35e-144	520
Spyogenes_consensus	MEG_3977|Drugs|MLS|Macrolide-resistant_23S_rRNA_mutation|MLS23S|RequiresSNPConfirmation	75.916	1092	217	37	82233	83299	369	1439	4.35e-144	520
Spyogenes_consensus	MEG_3977|Drugs|MLS|Macrolide-resistant_23S_rRNA_mutation|MLS23S|RequiresSNPConfirmation	75.849	1089	217	37	267372	268435	372	1439	2.03e-142	514
Spyogenes_consensus	MEG_3977|Drugs|MLS|Macrolide-resistant_23S_rRNA_mutation|MLS23S|RequiresSNPConfirmation	75.389	1093	221	39	1241568	1242634	1439	369	5.67e-138	499
Spyogenes_consensus	MEG_3977|Drugs|MLS|Macrolide-resistant_23S_rRNA_mutation|MLS23S|RequiresSNPConfirmation	75.297	1093	222	39	1489841	1490907	1439	369	7.34e-137	496
Spyogenes_consensus	MEG_8254|Drugs|MLS|Macrolide-resistant_23S_rRNA_mutation|MLS23S|RequiresSNPConfirmation	79.356	1056	179	35	1488517	1489554	2795	1761	0	723
Spyogenes_consensus	MEG_8254|Drugs|MLS|Macrolide-resistant_23S_rRNA_mutation|MLS23S|RequiresSNPConfirmation	79.487	1053	183	29	20766	21803	1761	2795	0	719
Spyogenes_consensus	MEG_8254|Drugs|MLS|Macrolide-resistant_23S_rRNA_mutation|MLS23S|RequiresSNPConfirmation	79.356	1056	179	35	1240244	1241281	2795	1761	0	719
Spyogenes_consensus	MEG_8254|Drugs|MLS|Macrolide-resistant_23S_rRNA_mutation|MLS23S|RequiresSNPConfirmation	79.487	1053	183	29	268722	269759	1761	2795	0	717
Spyogenes_consensus	MEG_8254|Drugs|MLS|Macrolide-resistant_23S_rRNA_mutation|MLS23S|RequiresSNPConfirmation	79.392	1053	184	29	83586	84623	1761	2795	0	713
Spyogenes_consensus	MEG_8254|Drugs|MLS|Macrolide-resistant_23S_rRNA_mutation|MLS23S|RequiresSNPConfirmation	79.012	1053	188	29	26769	27806	1761	2795	0	704
Spyogenes_consensus	MEG_8254|Drugs|MLS|Macrolide-resistant_23S_rRNA_mutation|MLS23S|RequiresSNPConfirmation	74.467	1359	293	49	19415	20746	384	1715	1.20e-149	538
Spyogenes_consensus	MEG_8254|Drugs|MLS|Macrolide-resistant_23S_rRNA_mutation|MLS23S|RequiresSNPConfirmation	74.467	1359	293	49	25418	26749	384	1715	1.20e-149	538
Spyogenes_consensus	MEG_8254|Drugs|MLS|Macrolide-resistant_23S_rRNA_mutation|MLS23S|RequiresSNPConfirmation	74.467	1359	293	49	82235	83566	384	1715	1.20e-149	538
Spyogenes_consensus	MEG_8254|Drugs|MLS|Macrolide-resistant_23S_rRNA_mutation|MLS23S|RequiresSNPConfirmation	74.467	1359	291	51	267372	268702	385	1715	4.32e-149	536
Spyogenes_consensus	MEG_8254|Drugs|MLS|Macrolide-resistant_23S_rRNA_mutation|MLS23S|RequiresSNPConfirmation	74.153	1358	299	47	1241301	1242632	1715	384	7.23e-147	529
Spyogenes_consensus	MEG_8254|Drugs|MLS|Macrolide-resistant_23S_rRNA_mutation|MLS23S|RequiresSNPConfirmation	74.08	1358	300	47	1489574	1490905	1715	384	9.36e-146	525
Spyogenes_consensus	MEG_8253|Drugs|MLS|Macrolide-resistant_23S_rRNA_mutation|MLS23S|RequiresSNPConfirmation	79.356	1056	179	35	1488517	1489554	2788	1754	0	723
Spyogenes_consensus	MEG_8253|Drugs|MLS|Macrolide-resistant_23S_rRNA_mutation|MLS23S|RequiresSNPConfirmation	79.487	1053	183	29	20766	21803	1754	2788	0	719
Spyogenes_consensus	MEG_8253|Drugs|MLS|Macrolide-resistant_23S_rRNA_mutation|MLS23S|RequiresSNPConfirmation	79.356	1056	179	35	1240244	1241281	2788	1754	0	719
Spyogenes_consensus	MEG_8253|Drugs|MLS|Macrolide-resistant_23S_rRNA_mutation|MLS23S|RequiresSNPConfirmation	79.487	1053	183	29	268722	269759	1754	2788	0	717
Spyogenes_consensus	MEG_8253|Drugs|MLS|Macrolide-resistant_23S_rRNA_mutation|MLS23S|RequiresSNPConfirmation	79.392	1053	184	29	83586	84623	1754	2788	0	713
Spyogenes_consensus	MEG_8253|Drugs|MLS|Macrolide-resistant_23S_rRNA_mutation|MLS23S|RequiresSNPConfirmation	79.012	1053	188	29	26769	27806	1754	2788	0	704
Spyogenes_consensus	MEG_8253|Drugs|MLS|Macrolide-resistant_23S_rRNA_mutation|MLS23S|RequiresSNPConfirmation	74.467	1359	293	49	19415	20746	377	1708	1.20e-149	538
Spyogenes_consensus	MEG_8253|Drugs|MLS|Macrolide-resistant_23S_rRNA_mutation|MLS23S|RequiresSNPConfirmation	74.467	1359	293	49	25418	26749	377	1708	1.20e-149	538
Spyogenes_consensus	MEG_8253|Drugs|MLS|Macrolide-resistant_23S_rRNA_mutation|MLS23S|RequiresSNPConfirmation	74.467	1359	293	49	82235	83566	377	1708	1.20e-149	538
Spyogenes_consensus	MEG_8253|Drugs|MLS|Macrolide-resistant_23S_rRNA_mutation|MLS23S|RequiresSNPConfirmation	74.467	1359	291	51	267372	268702	378	1708	4.32e-149	536
Spyogenes_consensus	MEG_8253|Drugs|MLS|Macrolide-resistant_23S_rRNA_mutation|MLS23S|RequiresSNPConfirmation	74.153	1358	299	47	1241301	1242632	1708	377	7.23e-147	529
Spyogenes_consensus	MEG_8253|Drugs|MLS|Macrolide-resistant_23S_rRNA_mutation|MLS23S|RequiresSNPConfirmation	74.08	1358	300	47	1489574	1490905	1708	377	9.36e-146	525
Spyogenes_consensus	MEG_6963|Drugs|Tetracyclines|Tetracycline-resistant_16S_ribosomal_subunit_protein|TET16S|RequiresSNPConfirmation	77.184	1328	219	56	1243460	1244757	1	1274	0	710
Spyogenes_consensus	MEG_6963|Drugs|Tetracyclines|Tetracycline-resistant_16S_ribosomal_subunit_protein|TET16S|RequiresSNPConfirmation	77.108	1328	220	56	1491734	1493031	1	1274	0	708
Spyogenes_consensus	MEG_6963|Drugs|Tetracyclines|Tetracycline-resistant_16S_ribosomal_subunit_protein|TET16S|RequiresSNPConfirmation	77.143	1330	218	58	265244	266543	1274	1	0	697
Spyogenes_consensus	MEG_6963|Drugs|Tetracyclines|Tetracycline-resistant_16S_ribosomal_subunit_protein|TET16S|RequiresSNPConfirmation	77.143	1330	218	58	80108	81407	1274	1	0	697
Spyogenes_consensus	MEG_6963|Drugs|Tetracyclines|Tetracycline-resistant_16S_ribosomal_subunit_protein|TET16S|RequiresSNPConfirmation	77.143	1330	218	58	17288	18587	1274	1	0	697
Spyogenes_consensus	MEG_6963|Drugs|Tetracyclines|Tetracycline-resistant_16S_ribosomal_subunit_protein|TET16S|RequiresSNPConfirmation	76.88	1250	205	56	23370	24590	1195	1	4.14e-179	636
Spyogenes_consensus	MEG_6963|Drugs|Tetracyclines|Tetracycline-resistant_16S_ribosomal_subunit_protein|TET16S|RequiresSNPConfirmation	79.412	170	30	5	265006	265172	1492	1325	2.40e-22	115
Spyogenes_consensus	MEG_6963|Drugs|Tetracyclines|Tetracycline-resistant_16S_ribosomal_subunit_protein|TET16S|RequiresSNPConfirmation	79.412	170	30	5	79868	80034	1492	1325	2.40e-22	115
Spyogenes_consensus	MEG_6963|Drugs|Tetracyclines|Tetracycline-resistant_16S_ribosomal_subunit_protein|TET16S|RequiresSNPConfirmation	79.412	170	30	5	23050	23216	1492	1325	2.40e-22	115
Spyogenes_consensus	MEG_6963|Drugs|Tetracyclines|Tetracycline-resistant_16S_ribosomal_subunit_protein|TET16S|RequiresSNPConfirmation	79.412	170	30	5	17049	17215	1492	1325	2.40e-22	115
Spyogenes_consensus	MEG_6963|Drugs|Tetracyclines|Tetracycline-resistant_16S_ribosomal_subunit_protein|TET16S|RequiresSNPConfirmation	76.744	172	33	6	1244830	1244998	1325	1492	1.45e-14	89.8
Spyogenes_consensus	MEG_6963|Drugs|Tetracyclines|Tetracycline-resistant_16S_ribosomal_subunit_protein|TET16S|RequiresSNPConfirmation	76.744	172	33	6	1493104	1493272	1325	1492	1.45e-14	89.8
Spyogenes_consensus	MEG_5323|Drugs|Pleuromutilin|Pleuromutilin-resistant_23S_rRNA_mutation|P23S|RequiresSNPConfirmation	77.677	1214	234	29	20599	21792	1596	2792	0	708
Spyogenes_consensus	MEG_5323|Drugs|Pleuromutilin|Pleuromutilin-resistant_23S_rRNA_mutation|P23S|RequiresSNPConfirmation	77.677	1214	234	29	268555	269748	1596	2792	0	706
Spyogenes_consensus	MEG_5323|Drugs|Pleuromutilin|Pleuromutilin-resistant_23S_rRNA_mutation|P23S|RequiresSNPConfirmation	77.595	1214	235	29	83419	84612	1596	2792	0	702
Spyogenes_consensus	MEG_5323|Drugs|Pleuromutilin|Pleuromutilin-resistant_23S_rRNA_mutation|P23S|RequiresSNPConfirmation	77.246	1213	241	28	26602	27795	1596	2792	0	693
Spyogenes_consensus	MEG_5323|Drugs|Pleuromutilin|Pleuromutilin-resistant_23S_rRNA_mutation|P23S|RequiresSNPConfirmation	76.885	1207	256	19	1488528	1489721	2792	1596	0	682
Spyogenes_consensus	MEG_5323|Drugs|Pleuromutilin|Pleuromutilin-resistant_23S_rRNA_mutation|P23S|RequiresSNPConfirmation	76.885	1207	256	19	1240255	1241448	2792	1596	0	678
Spyogenes_consensus	MEG_8|Drugs|Aminoglycosides|Aminoglycoside-resistant_16S_ribosomal_subunit_protein|A16S|RequiresSNPConfirmation	77.171	1336	221	61	1243459	1244773	1473	201	0	706
Spyogenes_consensus	MEG_8|Drugs|Aminoglycosides|Aminoglycoside-resistant_16S_ribosomal_subunit_protein|A16S|RequiresSNPConfirmation	77.096	1336	222	60	1491733	1493047	1473	201	0	704
Spyogenes_consensus	MEG_8|Drugs|Aminoglycosides|Aminoglycoside-resistant_16S_ribosomal_subunit_protein|A16S|RequiresSNPConfirmation	76.854	1335	229	60	17272	18588	201	1473	0	682
Spyogenes_consensus	MEG_8|Drugs|Aminoglycosides|Aminoglycoside-resistant_16S_ribosomal_subunit_protein|A16S|RequiresSNPConfirmation	76.854	1335	229	60	265228	266544	201	1473	0	682
Spyogenes_consensus	MEG_8|Drugs|Aminoglycosides|Aminoglycoside-resistant_16S_ribosomal_subunit_protein|A16S|RequiresSNPConfirmation	76.923	1326	226	60	80101	81408	210	1473	0	682
Spyogenes_consensus	MEG_8|Drugs|Aminoglycosides|Aminoglycoside-resistant_16S_ribosomal_subunit_protein|A16S|RequiresSNPConfirmation	74.904	1562	274	81	23050	24591	10	1473	5.36e-178	632
Spyogenes_consensus	MEG_8|Drugs|Aminoglycosides|Aminoglycoside-resistant_16S_ribosomal_subunit_protein|A16S|RequiresSNPConfirmation	94.444	54	3	0	17049	17102	10	63	6.77e-13	84.2
Spyogenes_consensus	MEG_8|Drugs|Aminoglycosides|Aminoglycoside-resistant_16S_ribosomal_subunit_protein|A16S|RequiresSNPConfirmation	94.444	54	3	0	79868	79921	10	63	6.77e-13	84.2
Spyogenes_consensus	MEG_8|Drugs|Aminoglycosides|Aminoglycoside-resistant_16S_ribosomal_subunit_protein|A16S|RequiresSNPConfirmation	94.444	54	3	0	1493219	1493272	63	10	6.77e-13	84.2
Spyogenes_consensus	MEG_8|Drugs|Aminoglycosides|Aminoglycoside-resistant_16S_ribosomal_subunit_protein|A16S|RequiresSNPConfirmation	94.444	54	3	0	265006	265059	10	63	6.77e-13	84.2
Spyogenes_consensus	MEG_8|Drugs|Aminoglycosides|Aminoglycoside-resistant_16S_ribosomal_subunit_protein|A16S|RequiresSNPConfirmation	94.444	54	3	0	1244945	1244998	63	10	6.77e-13	84.2
Spyogenes_consensus	MEG_10|Drugs|Aminoglycosides|Aminoglycoside-resistant_16S_ribosomal_subunit_protein|A16S|RequiresSNPConfirmation	75.554	1354	278	45	1243579	1244906	1414	88	0	678
Spyogenes_consensus	MEG_10|Drugs|Aminoglycosides|Aminoglycoside-resistant_16S_ribosomal_subunit_protein|A16S|RequiresSNPConfirmation	75.442	1356	276	45	1491853	1493180	1414	88	0	669
Spyogenes_consensus	MEG_10|Drugs|Aminoglycosides|Aminoglycoside-resistant_16S_ribosomal_subunit_protein|A16S|RequiresSNPConfirmation	75.967	1215	235	47	17280	18467	230	1414	1.16e-174	621
Spyogenes_consensus	MEG_10|Drugs|Aminoglycosides|Aminoglycoside-resistant_16S_ribosomal_subunit_protein|A16S|RequiresSNPConfirmation	75.967	1215	235	47	80100	81287	230	1414	1.16e-174	621
Spyogenes_consensus	MEG_10|Drugs|Aminoglycosides|Aminoglycoside-resistant_16S_ribosomal_subunit_protein|A16S|RequiresSNPConfirmation	75.967	1215	235	47	265236	266423	230	1414	1.16e-174	621
Spyogenes_consensus	MEG_10|Drugs|Aminoglycosides|Aminoglycoside-resistant_16S_ribosomal_subunit_protein|A16S|RequiresSNPConfirmation	74.286	1365	279	56	23140	24470	88	1414	4.23e-164	586
Spyogenes_consensus	MEG_6139|Drugs|Lipopeptides|Daptomycin-resistant_beta-subunit_of_RNA_polymerase_RpoC|RPOCL|RequiresSNPConfirmation	74.712	1475	326	35	97878	99330	59	1508	3.20e-180	640
Spyogenes_consensus	MEG_6115|Drugs|Rifampin|Rifampin-resistant_beta-subunit_of_RNA_polymerase_RpoB|RPOB|RequiresSNPConfirmation	75.828	1117	254	14	96377	97485	2236	3344	3.27e-165	590
Spyogenes_consensus	MEG_6115|Drugs|Rifampin|Rifampin-resistant_beta-subunit_of_RNA_polymerase_RpoB|RPOB|RequiresSNPConfirmation	73.735	415	99	10	95368	95777	1203	1612	1.09e-35	159
Spyogenes_consensus	MEG_1488|Metals|Multi-metal_resistance|Multi-metal_resistance_regulator|CADX	96.755	339	11	0	1692899	1693237	1	339	3.29e-160	573
Spyogenes_consensus	MEG_7315|Drugs|Elfamycins|EF-Tu_inhibition|TUFAB|RequiresSNPConfirmation	74.975	1015	225	24	491264	492265	157	1155	2.66e-131	477
Spyogenes_consensus	MEG_7316|Drugs|Elfamycins|EF-Tu_inhibition|TUFAB|RequiresSNPConfirmation	74.803	1016	225	26	491264	492265	208	1206	5.75e-128	466
Spyogenes_consensus	MEG_3986|Drugs|MLS|Macrolide-resistant_23S_rRNA_mutation|MLS23S|RequiresSNPConfirmation	83.095	349	53	6	20764	21108	1798	2144	2.20e-82	315
Spyogenes_consensus	MEG_3986|Drugs|MLS|Macrolide-resistant_23S_rRNA_mutation|MLS23S|RequiresSNPConfirmation	83.095	349	53	6	26767	27111	1798	2144	2.20e-82	315
Spyogenes_consensus	MEG_3986|Drugs|MLS|Macrolide-resistant_23S_rRNA_mutation|MLS23S|RequiresSNPConfirmation	83.095	349	53	6	83584	83928	1798	2144	7.93e-82	313
Spyogenes_consensus	MEG_3986|Drugs|MLS|Macrolide-resistant_23S_rRNA_mutation|MLS23S|RequiresSNPConfirmation	83.095	349	53	6	1489212	1489556	2144	1798	7.93e-82	313
Spyogenes_consensus	MEG_3986|Drugs|MLS|Macrolide-resistant_23S_rRNA_mutation|MLS23S|RequiresSNPConfirmation	83.095	349	53	6	268720	269064	1798	2144	7.93e-82	313
Spyogenes_consensus	MEG_3986|Drugs|MLS|Macrolide-resistant_23S_rRNA_mutation|MLS23S|RequiresSNPConfirmation	83.095	349	53	6	1240939	1241283	2144	1798	7.93e-82	313
Spyogenes_consensus	MEG_6132|Drugs|Rifampin|Rifampin-resistant_beta-subunit_of_RNA_polymerase_RpoB|RPOB|RequiresSNPConfirmation	75.371	337	73	10	95426	95757	1252	1583	3.93e-35	158
Spyogenes_consensus	MEG_6125|Drugs|Rifampin|Rifampin-resistant_beta-subunit_of_RNA_polymerase_RpoB|RPOB|RequiresSNPConfirmation	85.714	91	10	3	96035	96124	2068	2156	1.12e-15	93.5
Spyogenes_consensus	MEG_6109|Drugs|Rifampin|Rifampin-resistant_beta-subunit_of_RNA_polymerase_RpoB|RPOB|RequiresSNPConfirmation	87.342	79	9	1	96050	96128	2089	2166	1.45e-14	89.8
