# Supplementary material for: Genetic Sequencing of a Bacterial Pneumonia Vaccine Produced in 1916
Source: Vaccines (Basel). 2025 May 2;13(5):491. doi: 10.3390/vaccines13050491 (PMC12115763; doi:10.3390/vaccines13050491)
Supplement: Supplementary file 1 [file vaccines-13-00491-s001.zip › SupplementalTableS14_Efaecium_megares_Alignment.xlsx]

## Sheet: Efaecium_samtoolsCons_megares-A
Supplemental Table 14. The E. faecium consensus genome blast hits of resistance genes related to antimicrobial drugs, biocides, and metals from MEGARes V3.0 database
query acc.ver	subject acc.ver	% identity	alignment length	mismatches	gap opens	q. start	q. end	s. start	s. end	evalue	bit score
Efaecium_consensus	MEG_6118|Drugs|Rifampin|Rifampin-resistant_beta-subunit_of_RNA_polymerase_RpoB|RPOB|RequiresSNPConfirmation	99.2	3627	29	0	1055706	1059332	3627	1	0	6553
Efaecium_consensus	MEG_5343|Drugs|Fluoroquinolones|Fluoroquinolone-resistant_DNA_topoisomerases|PARC|RequiresSNPConfirmation	99.714	2451	7	0	139693	142143	2451	1	0	4490
Efaecium_consensus	MEG_8145|Drugs|Fluoroquinolones|Fluoroquinolone-resistant_DNA_topoisomerases|GYRA|RequiresSNPConfirmation	99.271	2468	18	0	1122463	1124930	1	2468	0	4460
Efaecium_consensus	MEG_5392|Drugs|Aminocoumarins|Aminocoumarin-resistant_DNA_topoisomerases|PARE|RequiresSNPConfirmation	98.99	2079	21	0	142155	144233	2079	1	0	3723
Efaecium_consensus	MEG_6106|Drugs|Rifampin|Rifampin-resistant_beta-subunit_of_RNA_polymerase_RpoB|RPOB|RequiresSNPConfirmation	85.54	3534	499	12	1055805	1059332	3528	1	0	3699
Efaecium_consensus	MEG_3992|Drugs|MLS|Macrolide-resistant_23S_rRNA_mutation|MLS23S|RequiresSNPConfirmation	88.753	2934	283	39	1083682	1086599	2903	1	0	3567
Efaecium_consensus	MEG_3992|Drugs|MLS|Macrolide-resistant_23S_rRNA_mutation|MLS23S|RequiresSNPConfirmation	88.684	2934	285	39	559336	562253	2903	1	0	3555
Efaecium_consensus	MEG_3992|Drugs|MLS|Macrolide-resistant_23S_rRNA_mutation|MLS23S|RequiresSNPConfirmation	88.65	2934	285	40	838557	841473	2903	1	0	3554
Efaecium_consensus	MEG_3992|Drugs|MLS|Macrolide-resistant_23S_rRNA_mutation|MLS23S|RequiresSNPConfirmation	88.548	2934	287	41	256576	259491	2903	1	0	3537
Efaecium_consensus	MEG_3992|Drugs|MLS|Macrolide-resistant_23S_rRNA_mutation|MLS23S|RequiresSNPConfirmation	88.45	2935	289	42	932545	935461	2903	1	0	3522
Efaecium_consensus	MEG_3992|Drugs|MLS|Macrolide-resistant_23S_rRNA_mutation|MLS23S|RequiresSNPConfirmation	88.041	2935	303	39	1552052	1554970	1	2903	0	3493
Efaecium_consensus	MEG_4223|Drugs|Oxazolidinone|Oxazolidinone-resistant_23S_rRNA_mutation|O23S|RequiresSNPConfirmation	87.082	2957	310	59	559336	562253	2924	1	0	3299
Efaecium_consensus	MEG_4223|Drugs|Oxazolidinone|Oxazolidinone-resistant_23S_rRNA_mutation|O23S|RequiresSNPConfirmation	87.014	2957	312	59	1083682	1086599	2924	1	0	3288
Efaecium_consensus	MEG_4223|Drugs|Oxazolidinone|Oxazolidinone-resistant_23S_rRNA_mutation|O23S|RequiresSNPConfirmation	86.946	2957	313	60	932545	935461	2924	1	0	3280
Efaecium_consensus	MEG_4223|Drugs|Oxazolidinone|Oxazolidinone-resistant_23S_rRNA_mutation|O23S|RequiresSNPConfirmation	86.917	2958	312	62	838557	841473	2924	1	0	3273
Efaecium_consensus	MEG_4223|Drugs|Oxazolidinone|Oxazolidinone-resistant_23S_rRNA_mutation|O23S|RequiresSNPConfirmation	86.883	2958	312	62	256576	259491	2924	1	0	3269
Efaecium_consensus	MEG_4223|Drugs|Oxazolidinone|Oxazolidinone-resistant_23S_rRNA_mutation|O23S|RequiresSNPConfirmation	86.062	2956	343	58	1552052	1554970	1	2924	0	3175
Efaecium_consensus	MEG_8461|Drugs|betalactams|Penicillin_binding_protein|PBP5|RequiresSNPConfirmation	95.238	2037	97	0	2333099	2335135	1	2037	0	3225
Efaecium_consensus	MEG_2694|Drugs|Multi-drug_resistance|Multi-drug_ABC_efflux_pumps|EATAV|RequiresSNPConfirmation	99.335	1503	10	0	1756547	1758049	1	1503	0	2721
Efaecium_consensus	MEG_2693|Drugs|Multi-drug_resistance|Multi-drug_ABC_efflux_pumps|EATAV|RequiresSNPConfirmation	99.268	1503	11	0	1756547	1758049	1	1503	0	2715
Efaecium_consensus	MEG_1732|Drugs|Lipopeptides|Daptomycin-resistant_mutant|CLS|RequiresSNPConfirmation	99.725	1452	4	0	222842	224293	1	1452	0	2660
Efaecium_consensus	MEG_4071|Drugs|MLS|MLS_resistance_ABC_efflux_pumps|MSRC	98.918	1479	16	0	1018268	1019746	1479	1	0	2643
Efaecium_consensus	MEG_2704|Multi-compound|Drug_and_biocide_resistance|Drug_and_biocide_MFS_efflux_pumps|EFMA	99.456	1287	7	0	1624902	1626188	1	1287	0	2338
Efaecium_consensus	MEG_7303|Drugs|Elfamycins|EF-Tu_inhibition|TUFAB|RequiresSNPConfirmation	99.45	1272	7	0	1167215	1168486	1	1272	0	2324
Efaecium_consensus	MEG_7303|Drugs|Elfamycins|EF-Tu_inhibition|TUFAB|RequiresSNPConfirmation	77.017	1227	251	25	209262	210473	1272	62	0	675
Efaecium_consensus	MEG_4072|Drugs|MLS|MLS_resistance_ABC_efflux_pumps|MSRC	94.388	1479	83	0	1018268	1019746	1479	1	0	2272
Efaecium_consensus	MEG_3988|Drugs|MLS|Macrolide-resistant_23S_rRNA_mutation|MLS23S|RequiresSNPConfirmation	80.534	2959	474	83	1083682	1086598	2900	2	0	2198
Efaecium_consensus	MEG_3988|Drugs|MLS|Macrolide-resistant_23S_rRNA_mutation|MLS23S|RequiresSNPConfirmation	80.507	2960	473	84	559336	562252	2900	2	0	2193
Efaecium_consensus	MEG_3988|Drugs|MLS|Macrolide-resistant_23S_rRNA_mutation|MLS23S|RequiresSNPConfirmation	80.466	2959	475	84	838557	841472	2900	2	0	2189
Efaecium_consensus	MEG_3988|Drugs|MLS|Macrolide-resistant_23S_rRNA_mutation|MLS23S|RequiresSNPConfirmation	80.399	2959	476	84	256576	259490	2900	2	0	2180
Efaecium_consensus	MEG_3988|Drugs|MLS|Macrolide-resistant_23S_rRNA_mutation|MLS23S|RequiresSNPConfirmation	80.365	2959	478	84	932545	935460	2900	2	0	2174
Efaecium_consensus	MEG_3988|Drugs|MLS|Macrolide-resistant_23S_rRNA_mutation|MLS23S|RequiresSNPConfirmation	79.77	2961	494	86	1552053	1554970	2	2900	0	2111
Efaecium_consensus	MEG_3200|Drugs|Fluoroquinolones|Fluoroquinolone-resistant_DNA_topoisomerases|GYRA|RequiresSNPConfirmation	78.305	2443	506	22	1122460	1124890	1	2431	0	1555
Efaecium_consensus	MEG_3589|Drugs|Lipopeptides|Daptomycin-resistant_mutant|LIAFSR|RequiresSNPConfirmation	92.884	1068	76	0	338336	339403	1068	1	0	1552
Efaecium_consensus	MEG_3591|Drugs|Lipopeptides|Daptomycin-resistant_mutant|LIAFSR|RequiresSNPConfirmation	99.454	732	4	0	339400	340131	732	1	0	1330
Efaecium_consensus	MEG_6105|Drugs|Rifampin|Rifampin-resistant_beta-subunit_of_RNA_polymerase_RpoB|RPOB|RequiresSNPConfirmation	76.695	2390	504	47	1055820	1058181	3546	1182	0	1280
Efaecium_consensus	MEG_6126|Drugs|Rifampin|Rifampin-resistant_beta-subunit_of_RNA_polymerase_RpoB|RPOB|RequiresSNPConfirmation	76.569	2390	507	47	1055820	1058181	3507	1143	0	1264
Efaecium_consensus	MEG_3065|Drugs|Fusidic_acid|Fusidic_acid-resistant_mutation|FUSA|RequiresSNPConfirmation	77.21	2093	429	40	1165040	1167108	1	2069	0	1182
Efaecium_consensus	MEG_8100|Drugs|Fusidic_acid|Fusidic_acid-resistant_mutation|FUSA|RequiresSNPConfirmation	77.066	2093	432	40	1165040	1167108	1	2069	0	1166
Efaecium_consensus	MEG_5323|Drugs|Pleuromutilin|Pleuromutilin-resistant_23S_rRNA_mutation|P23S|RequiresSNPConfirmation	74.34	2841	625	86	838679	841469	2792	6	0	1138
Efaecium_consensus	MEG_5323|Drugs|Pleuromutilin|Pleuromutilin-resistant_23S_rRNA_mutation|P23S|RequiresSNPConfirmation	74.34	2841	626	85	1083804	1086595	2792	6	0	1134
Efaecium_consensus	MEG_5323|Drugs|Pleuromutilin|Pleuromutilin-resistant_23S_rRNA_mutation|P23S|RequiresSNPConfirmation	74.34	2841	626	87	559458	562249	2792	6	0	1134
Efaecium_consensus	MEG_5323|Drugs|Pleuromutilin|Pleuromutilin-resistant_23S_rRNA_mutation|P23S|RequiresSNPConfirmation	74.27	2841	626	87	256698	259487	2792	6	0	1127
Efaecium_consensus	MEG_5323|Drugs|Pleuromutilin|Pleuromutilin-resistant_23S_rRNA_mutation|P23S|RequiresSNPConfirmation	74.164	2841	630	85	932667	935457	2792	6	0	1112
Efaecium_consensus	MEG_5323|Drugs|Pleuromutilin|Pleuromutilin-resistant_23S_rRNA_mutation|P23S|RequiresSNPConfirmation	73.743	2845	637	92	1552056	1554848	6	2792	0	1075
Efaecium_consensus	MEG_8680|Drugs|Aminoglycosides|Aminoglycoside-resistant_16S_ribosomal_subunit_protein|RRS|RequiresSNPConfirmation	79.684	1580	250	52	562590	564147	1542	12	0	1077
Efaecium_consensus	MEG_8680|Drugs|Aminoglycosides|Aminoglycoside-resistant_16S_ribosomal_subunit_protein|RRS|RequiresSNPConfirmation	79.62	1580	252	51	841810	843368	1542	12	0	1075
Efaecium_consensus	MEG_8680|Drugs|Aminoglycosides|Aminoglycoside-resistant_16S_ribosomal_subunit_protein|RRS|RequiresSNPConfirmation	79.43	1580	255	51	1086936	1088494	1542	12	0	1074
Efaecium_consensus	MEG_8680|Drugs|Aminoglycosides|Aminoglycoside-resistant_16S_ribosomal_subunit_protein|RRS|RequiresSNPConfirmation	79.62	1580	252	51	935895	937453	1542	12	0	1074
Efaecium_consensus	MEG_8680|Drugs|Aminoglycosides|Aminoglycoside-resistant_16S_ribosomal_subunit_protein|RRS|RequiresSNPConfirmation	79.62	1580	252	48	259924	261482	1542	12	0	1070
Efaecium_consensus	MEG_8680|Drugs|Aminoglycosides|Aminoglycoside-resistant_16S_ribosomal_subunit_protein|RRS|RequiresSNPConfirmation	79.38	1581	255	52	1550156	1551715	12	1542	0	1066
Efaecium_consensus	MEG_3|Drugs|Aminoglycosides|Aminoglycoside-resistant_16S_ribosomal_subunit_protein|A16S|RequiresSNPConfirmation	79.619	1575	250	52	562595	564147	1537	12	0	1068
Efaecium_consensus	MEG_3|Drugs|Aminoglycosides|Aminoglycoside-resistant_16S_ribosomal_subunit_protein|A16S|RequiresSNPConfirmation	79.556	1575	252	51	841815	843368	1537	12	0	1066
Efaecium_consensus	MEG_3|Drugs|Aminoglycosides|Aminoglycoside-resistant_16S_ribosomal_subunit_protein|A16S|RequiresSNPConfirmation	79.365	1575	255	51	1086941	1088494	1537	12	0	1064
Efaecium_consensus	MEG_3|Drugs|Aminoglycosides|Aminoglycoside-resistant_16S_ribosomal_subunit_protein|A16S|RequiresSNPConfirmation	79.556	1575	252	51	935900	937453	1537	12	0	1064
Efaecium_consensus	MEG_3|Drugs|Aminoglycosides|Aminoglycoside-resistant_16S_ribosomal_subunit_protein|A16S|RequiresSNPConfirmation	79.556	1575	252	48	259929	261482	1537	12	0	1061
Efaecium_consensus	MEG_3|Drugs|Aminoglycosides|Aminoglycoside-resistant_16S_ribosomal_subunit_protein|A16S|RequiresSNPConfirmation	79.315	1576	255	52	1550156	1551710	12	1537	0	1057
Efaecium_consensus	MEG_7318|Drugs|Elfamycins|EF-Tu_inhibition|TUFAB|RequiresSNPConfirmation	83.036	1179	182	15	1167299	1168468	1	1170	0	1064
Efaecium_consensus	MEG_7319|Drugs|Elfamycins|EF-Tu_inhibition|TUFAB|RequiresSNPConfirmation	82.788	1191	180	18	1167299	1168478	1	1177	0	1051
Efaecium_consensus	MEG_7313|Drugs|Elfamycins|EF-Tu_inhibition|TUFAB|RequiresSNPConfirmation	82.759	1189	184	17	1167299	1168478	1	1177	0	1051
Efaecium_consensus	MEG_7321|Drugs|Elfamycins|EF-Tu_inhibition|TUFAB|RequiresSNPConfirmation	82.62	1191	182	18	1167299	1168478	1	1177	0	1040
Efaecium_consensus	MEG_5|Drugs|Aminoglycosides|Aminoglycoside-resistant_16S_ribosomal_subunit_protein|A16S|RequiresSNPConfirmation	79.877	1466	233	46	841822	843269	1504	83	0	1022
Efaecium_consensus	MEG_5|Drugs|Aminoglycosides|Aminoglycoside-resistant_16S_ribosomal_subunit_protein|A16S|RequiresSNPConfirmation	79.945	1466	232	43	259936	261383	1504	83	0	1022
Efaecium_consensus	MEG_5|Drugs|Aminoglycosides|Aminoglycoside-resistant_16S_ribosomal_subunit_protein|A16S|RequiresSNPConfirmation	79.673	1466	236	46	1086948	1088395	1504	83	0	1020
Efaecium_consensus	MEG_5|Drugs|Aminoglycosides|Aminoglycoside-resistant_16S_ribosomal_subunit_protein|A16S|RequiresSNPConfirmation	79.877	1466	233	46	935907	937354	1504	83	0	1020
Efaecium_consensus	MEG_5|Drugs|Aminoglycosides|Aminoglycoside-resistant_16S_ribosomal_subunit_protein|A16S|RequiresSNPConfirmation	79.891	1467	231	47	562602	564049	1504	83	0	1020
Efaecium_consensus	MEG_5|Drugs|Aminoglycosides|Aminoglycoside-resistant_16S_ribosomal_subunit_protein|A16S|RequiresSNPConfirmation	79.428	1468	237	48	1550255	1551703	83	1504	0	996
Efaecium_consensus	MEG_5|Drugs|Aminoglycosides|Aminoglycoside-resistant_16S_ribosomal_subunit_protein|A16S|RequiresSNPConfirmation	96.296	54	2	0	1088441	1088494	55	2	2.08e-14	89.8
Efaecium_consensus	MEG_5|Drugs|Aminoglycosides|Aminoglycoside-resistant_16S_ribosomal_subunit_protein|A16S|RequiresSNPConfirmation	96.296	54	2	0	1550156	1550209	2	55	2.08e-14	89.8
Efaecium_consensus	MEG_5|Drugs|Aminoglycosides|Aminoglycoside-resistant_16S_ribosomal_subunit_protein|A16S|RequiresSNPConfirmation	96.296	54	2	0	937400	937453	55	2	2.08e-14	89.8
Efaecium_consensus	MEG_5|Drugs|Aminoglycosides|Aminoglycoside-resistant_16S_ribosomal_subunit_protein|A16S|RequiresSNPConfirmation	96.296	54	2	0	843315	843368	55	2	2.08e-14	89.8
Efaecium_consensus	MEG_5|Drugs|Aminoglycosides|Aminoglycoside-resistant_16S_ribosomal_subunit_protein|A16S|RequiresSNPConfirmation	96.296	54	2	0	564094	564147	55	2	2.08e-14	89.8
Efaecium_consensus	MEG_5|Drugs|Aminoglycosides|Aminoglycoside-resistant_16S_ribosomal_subunit_protein|A16S|RequiresSNPConfirmation	96.296	54	2	0	261429	261482	55	2	2.08e-14	89.8
Efaecium_consensus	MEG_6145|Drugs|Aminoglycosides|Aminoglycoside-resistant_16S_ribosomal_subunit_protein|RRSA|RequiresSNPConfirmation	79.647	1474	240	44	841815	843269	1	1433	0	1011
Efaecium_consensus	MEG_6145|Drugs|Aminoglycosides|Aminoglycoside-resistant_16S_ribosomal_subunit_protein|RRSA|RequiresSNPConfirmation	79.661	1475	238	46	562595	564049	1	1433	0	1009
Efaecium_consensus	MEG_6145|Drugs|Aminoglycosides|Aminoglycoside-resistant_16S_ribosomal_subunit_protein|RRSA|RequiresSNPConfirmation	79.647	1474	240	44	935900	937354	1	1433	0	1009
Efaecium_consensus	MEG_6145|Drugs|Aminoglycosides|Aminoglycoside-resistant_16S_ribosomal_subunit_protein|RRSA|RequiresSNPConfirmation	79.444	1474	243	44	1086941	1088395	1	1433	0	1009
Efaecium_consensus	MEG_6145|Drugs|Aminoglycosides|Aminoglycoside-resistant_16S_ribosomal_subunit_protein|RRSA|RequiresSNPConfirmation	79.661	1475	238	43	259929	261383	1	1433	0	1005
Efaecium_consensus	MEG_6145|Drugs|Aminoglycosides|Aminoglycoside-resistant_16S_ribosomal_subunit_protein|RRSA|RequiresSNPConfirmation	79.268	1476	243	47	1550255	1551710	1433	1	0	990
Efaecium_consensus	MEG_6145|Drugs|Aminoglycosides|Aminoglycoside-resistant_16S_ribosomal_subunit_protein|RRSA|RequiresSNPConfirmation	93.333	60	4	0	261423	261482	1457	1516	2.08e-14	89.8
Efaecium_consensus	MEG_6145|Drugs|Aminoglycosides|Aminoglycoside-resistant_16S_ribosomal_subunit_protein|RRSA|RequiresSNPConfirmation	93.333	60	4	0	564088	564147	1457	1516	2.08e-14	89.8
Efaecium_consensus	MEG_6145|Drugs|Aminoglycosides|Aminoglycoside-resistant_16S_ribosomal_subunit_protein|RRSA|RequiresSNPConfirmation	93.333	60	4	0	843309	843368	1457	1516	2.08e-14	89.8
Efaecium_consensus	MEG_6145|Drugs|Aminoglycosides|Aminoglycoside-resistant_16S_ribosomal_subunit_protein|RRSA|RequiresSNPConfirmation	93.333	60	4	0	937394	937453	1457	1516	2.08e-14	89.8
Efaecium_consensus	MEG_6145|Drugs|Aminoglycosides|Aminoglycoside-resistant_16S_ribosomal_subunit_protein|RRSA|RequiresSNPConfirmation	93.333	60	4	0	1550156	1550215	1516	1457	2.08e-14	89.8
Efaecium_consensus	MEG_6145|Drugs|Aminoglycosides|Aminoglycoside-resistant_16S_ribosomal_subunit_protein|RRSA|RequiresSNPConfirmation	93.333	60	4	0	1088435	1088494	1457	1516	2.08e-14	89.8
Efaecium_consensus	MEG_9|Drugs|Aminoglycosides|Aminoglycoside-resistant_16S_ribosomal_subunit_protein|A16S|RequiresSNPConfirmation	79.647	1474	240	45	841815	843269	1528	96	0	1011
Efaecium_consensus	MEG_9|Drugs|Aminoglycosides|Aminoglycoside-resistant_16S_ribosomal_subunit_protein|A16S|RequiresSNPConfirmation	79.444	1474	243	45	1086941	1088395	1528	96	0	1009
Efaecium_consensus	MEG_9|Drugs|Aminoglycosides|Aminoglycoside-resistant_16S_ribosomal_subunit_protein|A16S|RequiresSNPConfirmation	79.647	1474	240	45	935900	937354	1528	96	0	1009
Efaecium_consensus	MEG_9|Drugs|Aminoglycosides|Aminoglycoside-resistant_16S_ribosomal_subunit_protein|A16S|RequiresSNPConfirmation	79.661	1475	238	47	562595	564049	1528	96	0	1009
Efaecium_consensus	MEG_9|Drugs|Aminoglycosides|Aminoglycoside-resistant_16S_ribosomal_subunit_protein|A16S|RequiresSNPConfirmation	79.661	1475	238	44	259929	261383	1528	96	0	1005
Efaecium_consensus	MEG_9|Drugs|Aminoglycosides|Aminoglycoside-resistant_16S_ribosomal_subunit_protein|A16S|RequiresSNPConfirmation	79.268	1476	243	48	1550255	1551710	96	1528	0	990
Efaecium_consensus	MEG_9|Drugs|Aminoglycosides|Aminoglycoside-resistant_16S_ribosomal_subunit_protein|A16S|RequiresSNPConfirmation	96.296	54	2	0	1088441	1088494	66	13	2.08e-14	89.8
Efaecium_consensus	MEG_9|Drugs|Aminoglycosides|Aminoglycoside-resistant_16S_ribosomal_subunit_protein|A16S|RequiresSNPConfirmation	96.296	54	2	0	1550156	1550209	13	66	2.08e-14	89.8
Efaecium_consensus	MEG_9|Drugs|Aminoglycosides|Aminoglycoside-resistant_16S_ribosomal_subunit_protein|A16S|RequiresSNPConfirmation	96.296	54	2	0	937400	937453	66	13	2.08e-14	89.8
Efaecium_consensus	MEG_9|Drugs|Aminoglycosides|Aminoglycoside-resistant_16S_ribosomal_subunit_protein|A16S|RequiresSNPConfirmation	96.296	54	2	0	843315	843368	66	13	2.08e-14	89.8
Efaecium_consensus	MEG_9|Drugs|Aminoglycosides|Aminoglycoside-resistant_16S_ribosomal_subunit_protein|A16S|RequiresSNPConfirmation	96.296	54	2	0	564094	564147	66	13	2.08e-14	89.8
Efaecium_consensus	MEG_9|Drugs|Aminoglycosides|Aminoglycoside-resistant_16S_ribosomal_subunit_protein|A16S|RequiresSNPConfirmation	96.296	54	2	0	261429	261482	66	13	2.08e-14	89.8
Efaecium_consensus	MEG_324|Drugs|Aminoglycosides|Aminoglycoside_N-acetyltransferases|AAC6-PRIME	99.818	549	1	0	630791	631339	549	1	0	1009
Efaecium_consensus	MEG_143|Drugs|Aminoglycosides|Aminoglycoside_N-acetyltransferases|AAC6-PRIME	99.818	549	1	0	630791	631339	549	1	0	1009
Efaecium_consensus	MEG_142|Drugs|Aminoglycosides|Aminoglycoside_N-acetyltransferases|AAC6-PRIME	99.818	549	1	0	630791	631339	549	1	0	1009
Efaecium_consensus	MEG_141|Drugs|Aminoglycosides|Aminoglycoside_N-acetyltransferases|AAC6-PRIME	99.818	549	1	0	630791	631339	549	1	0	1009
Efaecium_consensus	MEG_138|Drugs|Aminoglycosides|Aminoglycoside_N-acetyltransferases|AAC6-PRIME	99.818	549	1	0	630791	631339	549	1	0	1009
Efaecium_consensus	MEG_86|Drugs|Aminoglycosides|Aminoglycoside_N-acetyltransferases|AAC6-PRIME	99.818	549	1	0	630791	631339	549	1	0	1009
Efaecium_consensus	MEG_84|Drugs|Aminoglycosides|Aminoglycoside_N-acetyltransferases|AAC6-PRIME	99.818	549	1	0	630791	631339	549	1	0	1009
Efaecium_consensus	MEG_83|Drugs|Aminoglycosides|Aminoglycoside_N-acetyltransferases|AAC6-PRIME	99.818	549	1	0	630791	631339	549	1	0	1009
Efaecium_consensus	MEG_85|Drugs|Aminoglycosides|Aminoglycoside_N-acetyltransferases|AAC6-PRIME	99.636	549	2	0	630791	631339	549	1	0	1003
Efaecium_consensus	MEG_2|Drugs|Aminoglycosides|Aminoglycoside-resistant_16S_ribosomal_subunit_protein|A16S|RequiresSNPConfirmation	80.924	1321	208	34	259932	261230	5	1303	0	1003
Efaecium_consensus	MEG_2|Drugs|Aminoglycosides|Aminoglycoside-resistant_16S_ribosomal_subunit_protein|A16S|RequiresSNPConfirmation	80.833	1320	211	32	841818	843116	5	1303	0	1003
Efaecium_consensus	MEG_2|Drugs|Aminoglycosides|Aminoglycoside-resistant_16S_ribosomal_subunit_protein|A16S|RequiresSNPConfirmation	80.833	1320	211	32	1086944	1088242	5	1303	0	1003
Efaecium_consensus	MEG_2|Drugs|Aminoglycosides|Aminoglycoside-resistant_16S_ribosomal_subunit_protein|A16S|RequiresSNPConfirmation	80.833	1320	211	32	562598	563896	5	1303	0	1002
Efaecium_consensus	MEG_2|Drugs|Aminoglycosides|Aminoglycoside-resistant_16S_ribosomal_subunit_protein|A16S|RequiresSNPConfirmation	80.833	1320	211	32	935903	937201	5	1303	0	1002
Efaecium_consensus	MEG_2|Drugs|Aminoglycosides|Aminoglycoside-resistant_16S_ribosomal_subunit_protein|A16S|RequiresSNPConfirmation	80.318	1321	217	33	1550408	1551707	1303	5	0	979
Efaecium_consensus	MEG_7|Drugs|Aminoglycosides|Aminoglycoside-resistant_16S_ribosomal_subunit_protein|A16S|RequiresSNPConfirmation	80.44	1319	223	29	935900	937201	1544	244	0	977
Efaecium_consensus	MEG_7|Drugs|Aminoglycosides|Aminoglycoside-resistant_16S_ribosomal_subunit_protein|A16S|RequiresSNPConfirmation	80.44	1319	223	29	562595	563896	1544	244	0	977
Efaecium_consensus	MEG_7|Drugs|Aminoglycosides|Aminoglycoside-resistant_16S_ribosomal_subunit_protein|A16S|RequiresSNPConfirmation	80.364	1319	224	29	1086941	1088242	1544	244	0	974
Efaecium_consensus	MEG_7|Drugs|Aminoglycosides|Aminoglycoside-resistant_16S_ribosomal_subunit_protein|A16S|RequiresSNPConfirmation	80.364	1319	224	29	841815	843116	1544	244	0	974
Efaecium_consensus	MEG_7|Drugs|Aminoglycosides|Aminoglycoside-resistant_16S_ribosomal_subunit_protein|A16S|RequiresSNPConfirmation	80.44	1319	223	29	259929	261230	1544	244	0	974
Efaecium_consensus	MEG_7|Drugs|Aminoglycosides|Aminoglycoside-resistant_16S_ribosomal_subunit_protein|A16S|RequiresSNPConfirmation	79.924	1320	229	30	1550408	1551710	244	1544	0	955
Efaecium_consensus	MEG_6147|Drugs|Aminoglycosides|Aminoglycoside-resistant_16S_ribosomal_subunit_protein|RRSH|RequiresSNPConfirmation	80.469	1321	214	36	1086944	1088242	1541	243	0	976
Efaecium_consensus	MEG_6147|Drugs|Aminoglycosides|Aminoglycoside-resistant_16S_ribosomal_subunit_protein|RRSH|RequiresSNPConfirmation	80.469	1321	214	36	841818	843116	1541	243	0	976
Efaecium_consensus	MEG_6147|Drugs|Aminoglycosides|Aminoglycoside-resistant_16S_ribosomal_subunit_protein|RRSH|RequiresSNPConfirmation	80.56	1322	211	38	259932	261230	1541	243	0	976
Efaecium_consensus	MEG_6147|Drugs|Aminoglycosides|Aminoglycoside-resistant_16S_ribosomal_subunit_protein|RRSH|RequiresSNPConfirmation	80.469	1321	214	36	935903	937201	1541	243	0	974
Efaecium_consensus	MEG_6147|Drugs|Aminoglycosides|Aminoglycoside-resistant_16S_ribosomal_subunit_protein|RRSH|RequiresSNPConfirmation	80.469	1321	214	36	562598	563896	1541	243	0	974
Efaecium_consensus	MEG_6147|Drugs|Aminoglycosides|Aminoglycoside-resistant_16S_ribosomal_subunit_protein|RRSH|RequiresSNPConfirmation	79.955	1322	220	37	1550408	1551707	243	1541	0	952
Efaecium_consensus	MEG_139|Drugs|Aminoglycosides|Aminoglycoside_N-acetyltransferases|AAC6-PRIME	98.725	549	7	0	630791	631339	549	1	0	976
Efaecium_consensus	MEG_6146|Drugs|Aminoglycosides|Aminoglycoside-resistant_16S_ribosomal_subunit_protein|RRSC|RequiresSNPConfirmation	80.408	1322	213	38	1086944	1088242	1541	243	0	970
Efaecium_consensus	MEG_6146|Drugs|Aminoglycosides|Aminoglycoside-resistant_16S_ribosomal_subunit_protein|RRSC|RequiresSNPConfirmation	80.408	1322	213	38	841818	843116	1541	243	0	970
Efaecium_consensus	MEG_6146|Drugs|Aminoglycosides|Aminoglycoside-resistant_16S_ribosomal_subunit_protein|RRSC|RequiresSNPConfirmation	80.499	1323	210	40	259932	261230	1541	243	0	970
Efaecium_consensus	MEG_6146|Drugs|Aminoglycosides|Aminoglycoside-resistant_16S_ribosomal_subunit_protein|RRSC|RequiresSNPConfirmation	80.408	1322	213	38	935903	937201	1541	243	0	968
Efaecium_consensus	MEG_6146|Drugs|Aminoglycosides|Aminoglycoside-resistant_16S_ribosomal_subunit_protein|RRSC|RequiresSNPConfirmation	80.408	1322	213	38	562598	563896	1541	243	0	968
Efaecium_consensus	MEG_6146|Drugs|Aminoglycosides|Aminoglycoside-resistant_16S_ribosomal_subunit_protein|RRSC|RequiresSNPConfirmation	79.894	1323	219	39	1550408	1551707	243	1541	0	946
Efaecium_consensus	MEG_1490|Drugs|Cationic_antimicrobial_peptides|Cationic_peptide-resistant_16S_ribosomal_subunit_protein|CAP16S|RequiresSNPConfirmation	80.408	1322	213	38	1086944	1088242	1541	243	0	970
Efaecium_consensus	MEG_1490|Drugs|Cationic_antimicrobial_peptides|Cationic_peptide-resistant_16S_ribosomal_subunit_protein|CAP16S|RequiresSNPConfirmation	80.408	1322	213	38	841818	843116	1541	243	0	970
Efaecium_consensus	MEG_1490|Drugs|Cationic_antimicrobial_peptides|Cationic_peptide-resistant_16S_ribosomal_subunit_protein|CAP16S|RequiresSNPConfirmation	80.499	1323	210	40	259932	261230	1541	243	0	970
Efaecium_consensus	MEG_1490|Drugs|Cationic_antimicrobial_peptides|Cationic_peptide-resistant_16S_ribosomal_subunit_protein|CAP16S|RequiresSNPConfirmation	80.408	1322	213	38	935903	937201	1541	243	0	968
Efaecium_consensus	MEG_1490|Drugs|Cationic_antimicrobial_peptides|Cationic_peptide-resistant_16S_ribosomal_subunit_protein|CAP16S|RequiresSNPConfirmation	80.408	1322	213	38	562598	563896	1541	243	0	968
Efaecium_consensus	MEG_1490|Drugs|Cationic_antimicrobial_peptides|Cationic_peptide-resistant_16S_ribosomal_subunit_protein|CAP16S|RequiresSNPConfirmation	79.894	1323	219	39	1550408	1551707	243	1541	0	946
Efaecium_consensus	MEG_144|Drugs|Aminoglycosides|Aminoglycoside_N-acetyltransferases|AAC6-PRIME	98.543	549	8	0	630791	631339	549	1	0	970
Efaecium_consensus	MEG_87|Drugs|Aminoglycosides|Aminoglycoside_N-acetyltransferases|AAC6-PRIME	98.543	549	8	0	630791	631339	549	1	0	970
Efaecium_consensus	MEG_4|Drugs|Aminoglycosides|Aminoglycoside-resistant_16S_ribosomal_subunit_protein|A16S|RequiresSNPConfirmation	80.091	1316	235	22	935899	937201	1551	250	0	957
Efaecium_consensus	MEG_4|Drugs|Aminoglycosides|Aminoglycoside-resistant_16S_ribosomal_subunit_protein|A16S|RequiresSNPConfirmation	80.091	1316	235	22	562594	563896	1551	250	0	957
Efaecium_consensus	MEG_4|Drugs|Aminoglycosides|Aminoglycoside-resistant_16S_ribosomal_subunit_protein|A16S|RequiresSNPConfirmation	80.015	1316	236	22	1086940	1088242	1551	250	0	953
Efaecium_consensus	MEG_4|Drugs|Aminoglycosides|Aminoglycoside-resistant_16S_ribosomal_subunit_protein|A16S|RequiresSNPConfirmation	80.015	1316	236	22	841814	843116	1551	250	0	953
Efaecium_consensus	MEG_4|Drugs|Aminoglycosides|Aminoglycoside-resistant_16S_ribosomal_subunit_protein|A16S|RequiresSNPConfirmation	80.091	1316	235	22	259928	261230	1551	250	0	953
Efaecium_consensus	MEG_4|Drugs|Aminoglycosides|Aminoglycoside-resistant_16S_ribosomal_subunit_protein|A16S|RequiresSNPConfirmation	79.651	1317	240	23	1550408	1551711	250	1551	0	939
Efaecium_consensus	MEG_140|Drugs|Aminoglycosides|Aminoglycoside_N-acetyltransferases|AAC6-PRIME	97.996	549	11	0	630791	631339	549	1	0	953
Efaecium_consensus	MEG_11|Drugs|Aminoglycosides|Aminoglycoside-resistant_16S_ribosomal_subunit_protein|A16S|RequiresSNPConfirmation	79.449	1416	231	44	841871	843269	1435	63	0	953
Efaecium_consensus	MEG_11|Drugs|Aminoglycosides|Aminoglycoside-resistant_16S_ribosomal_subunit_protein|A16S|RequiresSNPConfirmation	79.52	1416	230	41	259985	261383	1435	63	0	953
Efaecium_consensus	MEG_11|Drugs|Aminoglycosides|Aminoglycoside-resistant_16S_ribosomal_subunit_protein|A16S|RequiresSNPConfirmation	79.237	1416	234	44	1086997	1088395	1435	63	0	952
Efaecium_consensus	MEG_11|Drugs|Aminoglycosides|Aminoglycoside-resistant_16S_ribosomal_subunit_protein|A16S|RequiresSNPConfirmation	79.449	1416	231	44	935956	937354	1435	63	0	952
Efaecium_consensus	MEG_11|Drugs|Aminoglycosides|Aminoglycoside-resistant_16S_ribosomal_subunit_protein|A16S|RequiresSNPConfirmation	79.464	1417	229	45	562651	564049	1435	63	0	952
Efaecium_consensus	MEG_11|Drugs|Aminoglycosides|Aminoglycoside-resistant_16S_ribosomal_subunit_protein|A16S|RequiresSNPConfirmation	78.984	1418	235	46	1550255	1551654	63	1435	0	928
Efaecium_consensus	MEG_12|Drugs|Aminoglycosides|Aminoglycoside-resistant_16S_ribosomal_subunit_protein|A16S|RequiresSNPConfirmation	78.904	1441	244	45	841848	843269	1454	55	0	937
Efaecium_consensus	MEG_12|Drugs|Aminoglycosides|Aminoglycoside-resistant_16S_ribosomal_subunit_protein|A16S|RequiresSNPConfirmation	78.695	1441	247	45	1086974	1088395	1454	55	0	935
Efaecium_consensus	MEG_12|Drugs|Aminoglycosides|Aminoglycoside-resistant_16S_ribosomal_subunit_protein|A16S|RequiresSNPConfirmation	78.904	1441	244	45	935933	937354	1454	55	0	935
Efaecium_consensus	MEG_12|Drugs|Aminoglycosides|Aminoglycoside-resistant_16S_ribosomal_subunit_protein|A16S|RequiresSNPConfirmation	78.918	1442	242	47	562628	564049	1454	55	0	935
Efaecium_consensus	MEG_12|Drugs|Aminoglycosides|Aminoglycoside-resistant_16S_ribosomal_subunit_protein|A16S|RequiresSNPConfirmation	78.918	1442	242	44	259962	261383	1454	55	0	931
Efaecium_consensus	MEG_12|Drugs|Aminoglycosides|Aminoglycoside-resistant_16S_ribosomal_subunit_protein|A16S|RequiresSNPConfirmation	78.517	1443	247	48	1550255	1551677	55	1454	0	917
Efaecium_consensus	MEG_3590|Drugs|Lipopeptides|Daptomycin-resistant_mutant|LIAFSR|RequiresSNPConfirmation	92.417	633	48	0	337697	338329	633	1	0	904
Efaecium_consensus	MEG_6964|Drugs|Tetracyclines|Tetracycline-resistant_16S_ribosomal_subunit_protein|TET16S|RequiresSNPConfirmation	78.552	1436	249	42	841852	843269	1483	89	0	896
Efaecium_consensus	MEG_6964|Drugs|Tetracyclines|Tetracycline-resistant_16S_ribosomal_subunit_protein|TET16S|RequiresSNPConfirmation	78.343	1436	252	42	1086978	1088395	1483	89	0	894
Efaecium_consensus	MEG_6964|Drugs|Tetracyclines|Tetracycline-resistant_16S_ribosomal_subunit_protein|TET16S|RequiresSNPConfirmation	78.552	1436	249	42	935937	937354	1483	89	0	894
Efaecium_consensus	MEG_6964|Drugs|Tetracyclines|Tetracycline-resistant_16S_ribosomal_subunit_protein|TET16S|RequiresSNPConfirmation	78.552	1436	249	42	562632	564049	1483	89	0	894
Efaecium_consensus	MEG_6964|Drugs|Tetracyclines|Tetracycline-resistant_16S_ribosomal_subunit_protein|TET16S|RequiresSNPConfirmation	78.482	1436	250	42	259966	261383	1483	89	0	889
Efaecium_consensus	MEG_6964|Drugs|Tetracyclines|Tetracycline-resistant_16S_ribosomal_subunit_protein|TET16S|RequiresSNPConfirmation	78.219	1437	253	43	1550255	1551673	89	1483	0	885
Efaecium_consensus	MEG_6964|Drugs|Tetracyclines|Tetracycline-resistant_16S_ribosomal_subunit_protein|TET16S|RequiresSNPConfirmation	96.296	54	2	0	1088441	1088494	55	2	2.08e-14	89.8
Efaecium_consensus	MEG_6964|Drugs|Tetracyclines|Tetracycline-resistant_16S_ribosomal_subunit_protein|TET16S|RequiresSNPConfirmation	96.296	54	2	0	1550156	1550209	2	55	2.08e-14	89.8
Efaecium_consensus	MEG_6964|Drugs|Tetracyclines|Tetracycline-resistant_16S_ribosomal_subunit_protein|TET16S|RequiresSNPConfirmation	96.296	54	2	0	937400	937453	55	2	2.08e-14	89.8
Efaecium_consensus	MEG_6964|Drugs|Tetracyclines|Tetracycline-resistant_16S_ribosomal_subunit_protein|TET16S|RequiresSNPConfirmation	96.296	54	2	0	843315	843368	55	2	2.08e-14	89.8
Efaecium_consensus	MEG_6964|Drugs|Tetracyclines|Tetracycline-resistant_16S_ribosomal_subunit_protein|TET16S|RequiresSNPConfirmation	96.296	54	2	0	564094	564147	55	2	2.08e-14	89.8
Efaecium_consensus	MEG_6964|Drugs|Tetracyclines|Tetracycline-resistant_16S_ribosomal_subunit_protein|TET16S|RequiresSNPConfirmation	96.296	54	2	0	261429	261482	55	2	2.08e-14	89.8
Efaecium_consensus	MEG_3991|Drugs|MLS|Macrolide-resistant_23S_rRNA_mutation|MLS23S|RequiresSNPConfirmation	82.201	1045	172	14	256687	257724	107	1144	0	894
Efaecium_consensus	MEG_3991|Drugs|MLS|Macrolide-resistant_23S_rRNA_mutation|MLS23S|RequiresSNPConfirmation	82.218	1046	170	15	559447	560484	107	1144	0	894
Efaecium_consensus	MEG_3991|Drugs|MLS|Macrolide-resistant_23S_rRNA_mutation|MLS23S|RequiresSNPConfirmation	82.201	1045	172	14	838668	839705	107	1144	0	894
Efaecium_consensus	MEG_3991|Drugs|MLS|Macrolide-resistant_23S_rRNA_mutation|MLS23S|RequiresSNPConfirmation	82.218	1046	170	15	932656	933693	107	1144	0	894
Efaecium_consensus	MEG_3991|Drugs|MLS|Macrolide-resistant_23S_rRNA_mutation|MLS23S|RequiresSNPConfirmation	82.218	1046	170	15	1083793	1084830	107	1144	0	894
Efaecium_consensus	MEG_3991|Drugs|MLS|Macrolide-resistant_23S_rRNA_mutation|MLS23S|RequiresSNPConfirmation	81.244	1045	182	14	1553822	1554859	1144	107	0	857
Efaecium_consensus	MEG_3991|Drugs|MLS|Macrolide-resistant_23S_rRNA_mutation|MLS23S|RequiresSNPConfirmation	73.86	1075	229	43	560812	561848	1487	2547	1.83e-104	388
Efaecium_consensus	MEG_3991|Drugs|MLS|Macrolide-resistant_23S_rRNA_mutation|MLS23S|RequiresSNPConfirmation	73.86	1075	229	43	1085158	1086194	1487	2547	1.83e-104	388
Efaecium_consensus	MEG_3991|Drugs|MLS|Macrolide-resistant_23S_rRNA_mutation|MLS23S|RequiresSNPConfirmation	73.606	1076	231	45	1552457	1553494	2547	1487	6.58e-104	387
Efaecium_consensus	MEG_3991|Drugs|MLS|Macrolide-resistant_23S_rRNA_mutation|MLS23S|RequiresSNPConfirmation	73.674	1075	230	44	840033	841068	1487	2547	1.10e-101	379
Efaecium_consensus	MEG_3991|Drugs|MLS|Macrolide-resistant_23S_rRNA_mutation|MLS23S|RequiresSNPConfirmation	73.581	1075	231	44	258052	259087	1487	2547	1.42e-100	375
Efaecium_consensus	MEG_3991|Drugs|MLS|Macrolide-resistant_23S_rRNA_mutation|MLS23S|RequiresSNPConfirmation	73.581	1075	231	44	934021	935056	1487	2547	1.42e-100	375
Efaecium_consensus	MEG_6|Drugs|Aminoglycosides|Aminoglycoside-resistant_16S_ribosomal_subunit_protein|A16S|RequiresSNPConfirmation	79.031	1321	231	41	1086944	1088242	1543	247	0	869
Efaecium_consensus	MEG_6|Drugs|Aminoglycosides|Aminoglycoside-resistant_16S_ribosomal_subunit_protein|A16S|RequiresSNPConfirmation	79.031	1321	231	41	841818	843116	1543	247	0	869
Efaecium_consensus	MEG_6|Drugs|Aminoglycosides|Aminoglycoside-resistant_16S_ribosomal_subunit_protein|A16S|RequiresSNPConfirmation	79.123	1322	228	43	259932	261230	1543	247	0	869
Efaecium_consensus	MEG_6|Drugs|Aminoglycosides|Aminoglycoside-resistant_16S_ribosomal_subunit_protein|A16S|RequiresSNPConfirmation	79.031	1321	231	41	935903	937201	1543	247	0	867
Efaecium_consensus	MEG_6|Drugs|Aminoglycosides|Aminoglycoside-resistant_16S_ribosomal_subunit_protein|A16S|RequiresSNPConfirmation	79.031	1321	231	41	562598	563896	1543	247	0	867
Efaecium_consensus	MEG_6|Drugs|Aminoglycosides|Aminoglycoside-resistant_16S_ribosomal_subunit_protein|A16S|RequiresSNPConfirmation	78.685	1323	233	44	1550408	1551707	247	1543	0	856
Efaecium_consensus	MEG_3983|Drugs|MLS|Macrolide-resistant_23S_rRNA_mutation|MLS23S|RequiresSNPConfirmation	79.796	1178	208	28	256687	257848	98	1261	0	843
Efaecium_consensus	MEG_3983|Drugs|MLS|Macrolide-resistant_23S_rRNA_mutation|MLS23S|RequiresSNPConfirmation	79.796	1178	208	28	838668	839829	98	1261	0	843
Efaecium_consensus	MEG_3983|Drugs|MLS|Macrolide-resistant_23S_rRNA_mutation|MLS23S|RequiresSNPConfirmation	79.694	1177	211	26	559447	560608	98	1261	0	837
Efaecium_consensus	MEG_3983|Drugs|MLS|Macrolide-resistant_23S_rRNA_mutation|MLS23S|RequiresSNPConfirmation	79.694	1177	211	26	932656	933817	98	1261	0	837
Efaecium_consensus	MEG_3983|Drugs|MLS|Macrolide-resistant_23S_rRNA_mutation|MLS23S|RequiresSNPConfirmation	79.694	1177	211	26	1083793	1084954	98	1261	0	837
Efaecium_consensus	MEG_3983|Drugs|MLS|Macrolide-resistant_23S_rRNA_mutation|MLS23S|RequiresSNPConfirmation	78.867	1183	218	30	1553694	1554859	1265	98	0	800
Efaecium_consensus	MEG_8443|Drugs|Pleuromutilin|Pleuromutilin-resistant_23S_rRNA_mutation|P23S|RequiresSNPConfirmation	79.949	1177	192	29	1083800	1084957	2772	1621	0	839
Efaecium_consensus	MEG_8443|Drugs|Pleuromutilin|Pleuromutilin-resistant_23S_rRNA_mutation|P23S|RequiresSNPConfirmation	79.949	1177	192	29	932663	933820	2772	1621	0	839
Efaecium_consensus	MEG_8443|Drugs|Pleuromutilin|Pleuromutilin-resistant_23S_rRNA_mutation|P23S|RequiresSNPConfirmation	79.949	1177	192	29	559454	560611	2772	1621	0	839
Efaecium_consensus	MEG_8443|Drugs|Pleuromutilin|Pleuromutilin-resistant_23S_rRNA_mutation|P23S|RequiresSNPConfirmation	79.864	1177	193	29	838675	839832	2772	1621	0	833
Efaecium_consensus	MEG_8443|Drugs|Pleuromutilin|Pleuromutilin-resistant_23S_rRNA_mutation|P23S|RequiresSNPConfirmation	79.864	1177	193	29	256694	257851	2772	1621	0	833
Efaecium_consensus	MEG_8443|Drugs|Pleuromutilin|Pleuromutilin-resistant_23S_rRNA_mutation|P23S|RequiresSNPConfirmation	79.202	1178	201	28	1553694	1554852	1620	2772	0	806
Efaecium_consensus	MEG_8443|Drugs|Pleuromutilin|Pleuromutilin-resistant_23S_rRNA_mutation|P23S|RequiresSNPConfirmation	73.058	1017	237	27	1085163	1086161	1423	426	8.70e-88	333
Efaecium_consensus	MEG_8443|Drugs|Pleuromutilin|Pleuromutilin-resistant_23S_rRNA_mutation|P23S|RequiresSNPConfirmation	73.058	1017	237	27	560817	561815	1423	426	8.70e-88	333
Efaecium_consensus	MEG_8443|Drugs|Pleuromutilin|Pleuromutilin-resistant_23S_rRNA_mutation|P23S|RequiresSNPConfirmation	71.966	1277	295	50	934026	935270	1423	178	1.13e-86	329
Efaecium_consensus	MEG_8443|Drugs|Pleuromutilin|Pleuromutilin-resistant_23S_rRNA_mutation|P23S|RequiresSNPConfirmation	72.861	1017	238	28	258057	259054	1423	426	4.05e-86	327
Efaecium_consensus	MEG_8443|Drugs|Pleuromutilin|Pleuromutilin-resistant_23S_rRNA_mutation|P23S|RequiresSNPConfirmation	73.085	992	230	27	840062	841035	1398	426	1.46e-85	326
Efaecium_consensus	MEG_8443|Drugs|Pleuromutilin|Pleuromutilin-resistant_23S_rRNA_mutation|P23S|RequiresSNPConfirmation	74	750	180	14	1552490	1553235	426	1164	3.17e-77	298
Efaecium_consensus	MEG_3990|Drugs|MLS|Macrolide-resistant_23S_rRNA_mutation|MLS23S|RequiresSNPConfirmation	81.244	1029	174	15	838675	839689	3026	2003	0	821
Efaecium_consensus	MEG_3990|Drugs|MLS|Macrolide-resistant_23S_rRNA_mutation|MLS23S|RequiresSNPConfirmation	81.244	1029	174	15	256694	257708	3026	2003	0	821
Efaecium_consensus	MEG_3990|Drugs|MLS|Macrolide-resistant_23S_rRNA_mutation|MLS23S|RequiresSNPConfirmation	81.147	1029	175	15	1083800	1084814	3026	2003	0	815
Efaecium_consensus	MEG_3990|Drugs|MLS|Macrolide-resistant_23S_rRNA_mutation|MLS23S|RequiresSNPConfirmation	81.147	1029	175	15	932663	933677	3026	2003	0	815
Efaecium_consensus	MEG_3990|Drugs|MLS|Macrolide-resistant_23S_rRNA_mutation|MLS23S|RequiresSNPConfirmation	81.147	1029	175	15	559454	560468	3026	2003	0	815
Efaecium_consensus	MEG_3990|Drugs|MLS|Macrolide-resistant_23S_rRNA_mutation|MLS23S|RequiresSNPConfirmation	80.175	1029	185	15	1553838	1554852	2003	3026	0	778
Efaecium_consensus	MEG_3990|Drugs|MLS|Macrolide-resistant_23S_rRNA_mutation|MLS23S|RequiresSNPConfirmation	76.838	272	50	13	1552064	1552328	33	298	5.66e-30	141
Efaecium_consensus	MEG_3990|Drugs|MLS|Macrolide-resistant_23S_rRNA_mutation|MLS23S|RequiresSNPConfirmation	76.838	272	50	13	561977	562241	298	33	5.66e-30	141
Efaecium_consensus	MEG_3990|Drugs|MLS|Macrolide-resistant_23S_rRNA_mutation|MLS23S|RequiresSNPConfirmation	76.471	272	51	13	1086323	1086587	298	33	2.63e-28	135
Efaecium_consensus	MEG_3990|Drugs|MLS|Macrolide-resistant_23S_rRNA_mutation|MLS23S|RequiresSNPConfirmation	76.471	272	51	13	935185	935449	298	33	2.63e-28	135
Efaecium_consensus	MEG_3990|Drugs|MLS|Macrolide-resistant_23S_rRNA_mutation|MLS23S|RequiresSNPConfirmation	76.471	272	51	13	841197	841461	298	33	2.63e-28	135
Efaecium_consensus	MEG_3990|Drugs|MLS|Macrolide-resistant_23S_rRNA_mutation|MLS23S|RequiresSNPConfirmation	76.471	272	51	13	259215	259479	298	33	2.63e-28	135
Efaecium_consensus	MEG_3985|Drugs|MLS|Macrolide-resistant_23S_rRNA_mutation|MLS23S|RequiresSNPConfirmation	81.262	1030	172	20	1083795	1084813	2994	1975	0	821
Efaecium_consensus	MEG_3985|Drugs|MLS|Macrolide-resistant_23S_rRNA_mutation|MLS23S|RequiresSNPConfirmation	81.262	1030	172	20	932658	933676	2994	1975	0	821
Efaecium_consensus	MEG_3985|Drugs|MLS|Macrolide-resistant_23S_rRNA_mutation|MLS23S|RequiresSNPConfirmation	81.244	1029	174	18	838670	839688	2994	1975	0	821
Efaecium_consensus	MEG_3985|Drugs|MLS|Macrolide-resistant_23S_rRNA_mutation|MLS23S|RequiresSNPConfirmation	81.262	1030	172	20	559449	560467	2994	1975	0	821
Efaecium_consensus	MEG_3985|Drugs|MLS|Macrolide-resistant_23S_rRNA_mutation|MLS23S|RequiresSNPConfirmation	81.244	1029	174	18	256689	257707	2994	1975	0	821
Efaecium_consensus	MEG_3985|Drugs|MLS|Macrolide-resistant_23S_rRNA_mutation|MLS23S|RequiresSNPConfirmation	79.981	1029	187	18	1553839	1554857	1975	2994	0	767
Efaecium_consensus	MEG_3985|Drugs|MLS|Macrolide-resistant_23S_rRNA_mutation|MLS23S|RequiresSNPConfirmation	76.355	1015	199	32	1085154	1086138	1511	508	2.89e-142	514
Efaecium_consensus	MEG_3985|Drugs|MLS|Macrolide-resistant_23S_rRNA_mutation|MLS23S|RequiresSNPConfirmation	76.355	1015	199	32	560808	561792	1511	508	2.89e-142	514
Efaecium_consensus	MEG_3985|Drugs|MLS|Macrolide-resistant_23S_rRNA_mutation|MLS23S|RequiresSNPConfirmation	76.256	1015	199	33	840029	841012	1511	508	1.04e-141	512
Efaecium_consensus	MEG_3985|Drugs|MLS|Macrolide-resistant_23S_rRNA_mutation|MLS23S|RequiresSNPConfirmation	76.083	1016	199	33	934017	935000	1511	508	6.26e-139	503
Efaecium_consensus	MEG_3985|Drugs|MLS|Macrolide-resistant_23S_rRNA_mutation|MLS23S|RequiresSNPConfirmation	76.083	1016	199	33	258048	259031	1511	508	6.26e-139	503
Efaecium_consensus	MEG_8679|Drugs|Oxazolidinone|Oxazolidinone-resistant_23S_rRNA_mutation|RRL|RequiresSNPConfirmation	81.183	1031	174	18	1083795	1084813	3025	2003	0	819
Efaecium_consensus	MEG_8679|Drugs|Oxazolidinone|Oxazolidinone-resistant_23S_rRNA_mutation|RRL|RequiresSNPConfirmation	81.183	1031	174	18	932658	933676	3025	2003	0	819
Efaecium_consensus	MEG_8679|Drugs|Oxazolidinone|Oxazolidinone-resistant_23S_rRNA_mutation|RRL|RequiresSNPConfirmation	81.165	1030	176	16	838670	839688	3025	2003	0	819
Efaecium_consensus	MEG_8679|Drugs|Oxazolidinone|Oxazolidinone-resistant_23S_rRNA_mutation|RRL|RequiresSNPConfirmation	81.183	1031	174	18	559449	560467	3025	2003	0	819
Efaecium_consensus	MEG_8679|Drugs|Oxazolidinone|Oxazolidinone-resistant_23S_rRNA_mutation|RRL|RequiresSNPConfirmation	81.165	1030	176	16	256689	257707	3025	2003	0	819
Efaecium_consensus	MEG_8679|Drugs|Oxazolidinone|Oxazolidinone-resistant_23S_rRNA_mutation|RRL|RequiresSNPConfirmation	79.806	1030	190	17	1553839	1554857	2003	3025	0	760
Efaecium_consensus	MEG_8679|Drugs|Oxazolidinone|Oxazolidinone-resistant_23S_rRNA_mutation|RRL|RequiresSNPConfirmation	77.51	249	32	14	1085910	1086138	755	511	4.41e-26	128
Efaecium_consensus	MEG_8679|Drugs|Oxazolidinone|Oxazolidinone-resistant_23S_rRNA_mutation|RRL|RequiresSNPConfirmation	77.51	249	32	14	840784	841012	755	511	4.41e-26	128
Efaecium_consensus	MEG_8679|Drugs|Oxazolidinone|Oxazolidinone-resistant_23S_rRNA_mutation|RRL|RequiresSNPConfirmation	77.51	249	32	14	561564	561792	755	511	4.41e-26	128
Efaecium_consensus	MEG_8679|Drugs|Oxazolidinone|Oxazolidinone-resistant_23S_rRNA_mutation|RRL|RequiresSNPConfirmation	76.707	249	34	14	934772	935000	755	511	7.37e-24	121
Efaecium_consensus	MEG_8679|Drugs|Oxazolidinone|Oxazolidinone-resistant_23S_rRNA_mutation|RRL|RequiresSNPConfirmation	76.707	249	34	14	258803	259031	755	511	7.37e-24	121
Efaecium_consensus	MEG_3993|Drugs|MLS|Macrolide-resistant_23S_rRNA_mutation|MLS23S|RequiresSNPConfirmation	81.393	1005	165	20	1083823	1084814	2966	1971	0	808
Efaecium_consensus	MEG_3993|Drugs|MLS|Macrolide-resistant_23S_rRNA_mutation|MLS23S|RequiresSNPConfirmation	81.393	1005	165	20	932686	933677	2966	1971	0	808
Efaecium_consensus	MEG_3993|Drugs|MLS|Macrolide-resistant_23S_rRNA_mutation|MLS23S|RequiresSNPConfirmation	81.375	1004	167	18	838698	839689	2966	1971	0	808
Efaecium_consensus	MEG_3993|Drugs|MLS|Macrolide-resistant_23S_rRNA_mutation|MLS23S|RequiresSNPConfirmation	81.393	1005	165	20	559477	560468	2966	1971	0	808
Efaecium_consensus	MEG_3993|Drugs|MLS|Macrolide-resistant_23S_rRNA_mutation|MLS23S|RequiresSNPConfirmation	81.375	1004	167	18	256717	257708	2966	1971	0	808
Efaecium_consensus	MEG_3993|Drugs|MLS|Macrolide-resistant_23S_rRNA_mutation|MLS23S|RequiresSNPConfirmation	80.199	1005	177	21	1553838	1554829	1971	2966	0	760
Efaecium_consensus	MEG_3993|Drugs|MLS|Macrolide-resistant_23S_rRNA_mutation|MLS23S|RequiresSNPConfirmation	76.592	1021	185	43	1085151	1086138	1512	513	2.24e-143	518
Efaecium_consensus	MEG_3993|Drugs|MLS|Macrolide-resistant_23S_rRNA_mutation|MLS23S|RequiresSNPConfirmation	76.592	1021	185	43	560805	561792	1512	513	2.24e-143	518
Efaecium_consensus	MEG_3993|Drugs|MLS|Macrolide-resistant_23S_rRNA_mutation|MLS23S|RequiresSNPConfirmation	76.494	1021	185	44	840026	841012	1512	513	2.89e-142	514
Efaecium_consensus	MEG_3993|Drugs|MLS|Macrolide-resistant_23S_rRNA_mutation|MLS23S|RequiresSNPConfirmation	76.298	1021	187	43	934014	935000	1512	513	1.74e-139	505
Efaecium_consensus	MEG_3993|Drugs|MLS|Macrolide-resistant_23S_rRNA_mutation|MLS23S|RequiresSNPConfirmation	76.298	1021	187	43	258045	259031	1512	513	1.74e-139	505
Efaecium_consensus	MEG_6139|Drugs|Lipopeptides|Daptomycin-resistant_beta-subunit_of_RNA_polymerase_RpoC|RPOCL|RequiresSNPConfirmation	76.436	1515	333	21	1054125	1055627	1503	1	0	806
Efaecium_consensus	MEG_6139|Drugs|Lipopeptides|Daptomycin-resistant_beta-subunit_of_RNA_polymerase_RpoC|RPOCL|RequiresSNPConfirmation	75.689	399	83	11	1052086	1052477	3551	3160	7.17e-44	187
Efaecium_consensus	MEG_3979|Drugs|MLS|Macrolide-resistant_23S_rRNA_mutation|MLS23S|RequiresSNPConfirmation	77.238	1441	273	46	934021	935438	1458	2866	0	802
Efaecium_consensus	MEG_3979|Drugs|MLS|Macrolide-resistant_23S_rRNA_mutation|MLS23S|RequiresSNPConfirmation	79.001	1181	226	20	256683	257851	89	1259	0	800
Efaecium_consensus	MEG_3979|Drugs|MLS|Macrolide-resistant_23S_rRNA_mutation|MLS23S|RequiresSNPConfirmation	79.001	1181	226	20	559443	560611	89	1259	0	800
Efaecium_consensus	MEG_3979|Drugs|MLS|Macrolide-resistant_23S_rRNA_mutation|MLS23S|RequiresSNPConfirmation	79.001	1181	226	20	838664	839832	89	1259	0	800
Efaecium_consensus	MEG_3979|Drugs|MLS|Macrolide-resistant_23S_rRNA_mutation|MLS23S|RequiresSNPConfirmation	79.001	1181	226	20	932652	933820	89	1259	0	800
Efaecium_consensus	MEG_3979|Drugs|MLS|Macrolide-resistant_23S_rRNA_mutation|MLS23S|RequiresSNPConfirmation	79.001	1181	226	20	1083789	1084957	89	1259	0	800
Efaecium_consensus	MEG_3979|Drugs|MLS|Macrolide-resistant_23S_rRNA_mutation|MLS23S|RequiresSNPConfirmation	77.238	1441	274	46	1085158	1086576	1458	2866	0	798
Efaecium_consensus	MEG_3979|Drugs|MLS|Macrolide-resistant_23S_rRNA_mutation|MLS23S|RequiresSNPConfirmation	77.099	1441	275	47	840033	841450	1458	2866	0	789
Efaecium_consensus	MEG_3979|Drugs|MLS|Macrolide-resistant_23S_rRNA_mutation|MLS23S|RequiresSNPConfirmation	77.131	1443	272	49	560812	562230	1458	2866	0	787
Efaecium_consensus	MEG_3979|Drugs|MLS|Macrolide-resistant_23S_rRNA_mutation|MLS23S|RequiresSNPConfirmation	77.03	1441	275	48	258052	259468	1458	2866	0	785
Efaecium_consensus	MEG_3979|Drugs|MLS|Macrolide-resistant_23S_rRNA_mutation|MLS23S|RequiresSNPConfirmation	76.471	1445	279	53	1552075	1553494	2866	1458	0	754
Efaecium_consensus	MEG_3979|Drugs|MLS|Macrolide-resistant_23S_rRNA_mutation|MLS23S|RequiresSNPConfirmation	78.022	1183	236	22	1553694	1554863	1260	89	0	752
Efaecium_consensus	MEG_3978|Drugs|MLS|Macrolide-resistant_23S_rRNA_mutation|MLS23S|RequiresSNPConfirmation	80.994	1026	174	16	256687	257703	99	1112	0	802
Efaecium_consensus	MEG_3978|Drugs|MLS|Macrolide-resistant_23S_rRNA_mutation|MLS23S|RequiresSNPConfirmation	80.994	1026	174	16	838668	839684	99	1112	0	802
Efaecium_consensus	MEG_3978|Drugs|MLS|Macrolide-resistant_23S_rRNA_mutation|MLS23S|RequiresSNPConfirmation	80.897	1026	175	16	559447	560463	99	1112	0	797
Efaecium_consensus	MEG_3978|Drugs|MLS|Macrolide-resistant_23S_rRNA_mutation|MLS23S|RequiresSNPConfirmation	80.897	1026	175	16	932656	933672	99	1112	0	797
Efaecium_consensus	MEG_3978|Drugs|MLS|Macrolide-resistant_23S_rRNA_mutation|MLS23S|RequiresSNPConfirmation	80.897	1026	175	16	1083793	1084809	99	1112	0	797
Efaecium_consensus	MEG_3978|Drugs|MLS|Macrolide-resistant_23S_rRNA_mutation|MLS23S|RequiresSNPConfirmation	80.214	1026	182	16	1553843	1554859	1112	99	0	776
Efaecium_consensus	MEG_3978|Drugs|MLS|Macrolide-resistant_23S_rRNA_mutation|MLS23S|RequiresSNPConfirmation	87.283	173	21	1	561672	561843	2638	2810	1.19e-46	196
Efaecium_consensus	MEG_3978|Drugs|MLS|Macrolide-resistant_23S_rRNA_mutation|MLS23S|RequiresSNPConfirmation	87.283	173	21	1	840892	841063	2638	2810	1.19e-46	196
Efaecium_consensus	MEG_3978|Drugs|MLS|Macrolide-resistant_23S_rRNA_mutation|MLS23S|RequiresSNPConfirmation	87.283	173	21	1	1086018	1086189	2638	2810	1.19e-46	196
Efaecium_consensus	MEG_3978|Drugs|MLS|Macrolide-resistant_23S_rRNA_mutation|MLS23S|RequiresSNPConfirmation	86.705	173	22	1	258911	259082	2638	2810	4.28e-46	195
Efaecium_consensus	MEG_3978|Drugs|MLS|Macrolide-resistant_23S_rRNA_mutation|MLS23S|RequiresSNPConfirmation	86.705	173	22	1	934880	935051	2638	2810	4.28e-46	195
Efaecium_consensus	MEG_3978|Drugs|MLS|Macrolide-resistant_23S_rRNA_mutation|MLS23S|RequiresSNPConfirmation	86.705	173	22	1	1552462	1552633	2810	2638	1.54e-45	193
Efaecium_consensus	MEG_3987|Drugs|MLS|Macrolide-resistant_23S_rRNA_mutation|MLS23S|RequiresSNPConfirmation	80.999	1021	174	17	838676	839686	2797	1787	0	800
Efaecium_consensus	MEG_3987|Drugs|MLS|Macrolide-resistant_23S_rRNA_mutation|MLS23S|RequiresSNPConfirmation	80.999	1021	174	17	256695	257705	2797	1787	0	800
Efaecium_consensus	MEG_3987|Drugs|MLS|Macrolide-resistant_23S_rRNA_mutation|MLS23S|RequiresSNPConfirmation	80.901	1021	175	18	1083801	1084811	2797	1787	0	795
Efaecium_consensus	MEG_3987|Drugs|MLS|Macrolide-resistant_23S_rRNA_mutation|MLS23S|RequiresSNPConfirmation	80.901	1021	175	18	932664	933674	2797	1787	0	795
Efaecium_consensus	MEG_3987|Drugs|MLS|Macrolide-resistant_23S_rRNA_mutation|MLS23S|RequiresSNPConfirmation	80.901	1021	175	18	559455	560465	2797	1787	0	795
Efaecium_consensus	MEG_3987|Drugs|MLS|Macrolide-resistant_23S_rRNA_mutation|MLS23S|RequiresSNPConfirmation	80.411	1021	180	17	1553841	1554851	1787	2797	0	785
Efaecium_consensus	MEG_3984|Drugs|MLS|Macrolide-resistant_23S_rRNA_mutation|MLS23S|RequiresSNPConfirmation	80.698	1031	178	19	1083795	1084813	3007	1986	0	789
Efaecium_consensus	MEG_3984|Drugs|MLS|Macrolide-resistant_23S_rRNA_mutation|MLS23S|RequiresSNPConfirmation	80.698	1031	178	19	932658	933676	3007	1986	0	789
Efaecium_consensus	MEG_3984|Drugs|MLS|Macrolide-resistant_23S_rRNA_mutation|MLS23S|RequiresSNPConfirmation	80.68	1030	180	17	838670	839688	3007	1986	0	789
Efaecium_consensus	MEG_3984|Drugs|MLS|Macrolide-resistant_23S_rRNA_mutation|MLS23S|RequiresSNPConfirmation	80.698	1031	178	19	559449	560467	3007	1986	0	789
Efaecium_consensus	MEG_3984|Drugs|MLS|Macrolide-resistant_23S_rRNA_mutation|MLS23S|RequiresSNPConfirmation	80.68	1030	180	17	256689	257707	3007	1986	0	789
Efaecium_consensus	MEG_3984|Drugs|MLS|Macrolide-resistant_23S_rRNA_mutation|MLS23S|RequiresSNPConfirmation	79.417	1030	193	18	1553839	1554857	1986	3007	0	736
Efaecium_consensus	MEG_3984|Drugs|MLS|Macrolide-resistant_23S_rRNA_mutation|MLS23S|RequiresSNPConfirmation	76.233	1014	202	30	1085154	1086138	1522	519	1.35e-140	508
Efaecium_consensus	MEG_3984|Drugs|MLS|Macrolide-resistant_23S_rRNA_mutation|MLS23S|RequiresSNPConfirmation	76.233	1014	202	30	560808	561792	1522	519	1.35e-140	508
Efaecium_consensus	MEG_3984|Drugs|MLS|Macrolide-resistant_23S_rRNA_mutation|MLS23S|RequiresSNPConfirmation	76.134	1014	202	31	840029	841012	1522	519	4.84e-140	507
Efaecium_consensus	MEG_3984|Drugs|MLS|Macrolide-resistant_23S_rRNA_mutation|MLS23S|RequiresSNPConfirmation	75.961	1015	202	31	934017	935000	1522	519	2.91e-137	497
Efaecium_consensus	MEG_3984|Drugs|MLS|Macrolide-resistant_23S_rRNA_mutation|MLS23S|RequiresSNPConfirmation	75.961	1015	202	31	258048	259031	1522	519	2.91e-137	497
Efaecium_consensus	MEG_3982|Drugs|MLS|Macrolide-resistant_23S_rRNA_mutation|MLS23S|RequiresSNPConfirmation	81.057	1003	170	18	1083823	1084814	2971	1978	0	789
Efaecium_consensus	MEG_3982|Drugs|MLS|Macrolide-resistant_23S_rRNA_mutation|MLS23S|RequiresSNPConfirmation	81.057	1003	170	18	932686	933677	2971	1978	0	789
Efaecium_consensus	MEG_3982|Drugs|MLS|Macrolide-resistant_23S_rRNA_mutation|MLS23S|RequiresSNPConfirmation	81.057	1003	170	18	838698	839689	2971	1978	0	789
Efaecium_consensus	MEG_3982|Drugs|MLS|Macrolide-resistant_23S_rRNA_mutation|MLS23S|RequiresSNPConfirmation	81.057	1003	170	18	559477	560468	2971	1978	0	789
Efaecium_consensus	MEG_3982|Drugs|MLS|Macrolide-resistant_23S_rRNA_mutation|MLS23S|RequiresSNPConfirmation	81.057	1003	170	18	256717	257708	2971	1978	0	789
Efaecium_consensus	MEG_3982|Drugs|MLS|Macrolide-resistant_23S_rRNA_mutation|MLS23S|RequiresSNPConfirmation	79.761	1003	183	19	1553838	1554829	1978	2971	0	736
Efaecium_consensus	MEG_3980|Drugs|MLS|Macrolide-resistant_23S_rRNA_mutation|MLS23S|RequiresSNPConfirmation	81.057	1003	170	18	1083823	1084814	2972	1979	0	789
Efaecium_consensus	MEG_3980|Drugs|MLS|Macrolide-resistant_23S_rRNA_mutation|MLS23S|RequiresSNPConfirmation	81.057	1003	170	18	932686	933677	2972	1979	0	789
Efaecium_consensus	MEG_3980|Drugs|MLS|Macrolide-resistant_23S_rRNA_mutation|MLS23S|RequiresSNPConfirmation	81.057	1003	170	18	838698	839689	2972	1979	0	789
Efaecium_consensus	MEG_3980|Drugs|MLS|Macrolide-resistant_23S_rRNA_mutation|MLS23S|RequiresSNPConfirmation	81.057	1003	170	18	559477	560468	2972	1979	0	789
Efaecium_consensus	MEG_3980|Drugs|MLS|Macrolide-resistant_23S_rRNA_mutation|MLS23S|RequiresSNPConfirmation	81.057	1003	170	18	256717	257708	2972	1979	0	789
Efaecium_consensus	MEG_3980|Drugs|MLS|Macrolide-resistant_23S_rRNA_mutation|MLS23S|RequiresSNPConfirmation	79.761	1003	183	19	1553838	1554829	1979	2972	0	736
Efaecium_consensus	MEG_3975|Drugs|MLS|Macrolide-resistant_23S_rRNA_mutation|MLS23S|RequiresSNPConfirmation	80.796	1005	171	21	1083823	1084814	2984	1989	0	774
Efaecium_consensus	MEG_3975|Drugs|MLS|Macrolide-resistant_23S_rRNA_mutation|MLS23S|RequiresSNPConfirmation	80.796	1005	171	21	932686	933677	2984	1989	0	774
Efaecium_consensus	MEG_3975|Drugs|MLS|Macrolide-resistant_23S_rRNA_mutation|MLS23S|RequiresSNPConfirmation	80.777	1004	173	19	838698	839689	2984	1989	0	774
Efaecium_consensus	MEG_3975|Drugs|MLS|Macrolide-resistant_23S_rRNA_mutation|MLS23S|RequiresSNPConfirmation	80.796	1005	171	21	559477	560468	2984	1989	0	774
Efaecium_consensus	MEG_3975|Drugs|MLS|Macrolide-resistant_23S_rRNA_mutation|MLS23S|RequiresSNPConfirmation	80.777	1004	173	19	256717	257708	2984	1989	0	774
Efaecium_consensus	MEG_3975|Drugs|MLS|Macrolide-resistant_23S_rRNA_mutation|MLS23S|RequiresSNPConfirmation	79.622	1006	181	20	1553838	1554829	1989	2984	0	725
Efaecium_consensus	MEG_3975|Drugs|MLS|Macrolide-resistant_23S_rRNA_mutation|MLS23S|RequiresSNPConfirmation	75.946	1031	186	42	1085154	1086138	1527	513	1.06e-131	479
Efaecium_consensus	MEG_3975|Drugs|MLS|Macrolide-resistant_23S_rRNA_mutation|MLS23S|RequiresSNPConfirmation	75.946	1031	186	42	560808	561792	1527	513	1.06e-131	479
Efaecium_consensus	MEG_3975|Drugs|MLS|Macrolide-resistant_23S_rRNA_mutation|MLS23S|RequiresSNPConfirmation	75.849	1031	186	43	840029	841012	1527	513	1.37e-130	475
Efaecium_consensus	MEG_3975|Drugs|MLS|Macrolide-resistant_23S_rRNA_mutation|MLS23S|RequiresSNPConfirmation	75.752	1031	187	43	934017	935000	1527	513	1.77e-129	472
Efaecium_consensus	MEG_3975|Drugs|MLS|Macrolide-resistant_23S_rRNA_mutation|MLS23S|RequiresSNPConfirmation	75.752	1031	187	43	258048	259031	1527	513	1.77e-129	472
Efaecium_consensus	MEG_3994|Drugs|MLS|Macrolide-resistant_23S_rRNA_mutation|MLS23S|RequiresSNPConfirmation	80	1060	173	33	838675	839713	3016	1975	0	773
Efaecium_consensus	MEG_3994|Drugs|MLS|Macrolide-resistant_23S_rRNA_mutation|MLS23S|RequiresSNPConfirmation	80	1060	173	33	256694	257732	3016	1975	0	773
Efaecium_consensus	MEG_3994|Drugs|MLS|Macrolide-resistant_23S_rRNA_mutation|MLS23S|RequiresSNPConfirmation	79.906	1060	174	33	1083800	1084838	3016	1975	0	767
Efaecium_consensus	MEG_3994|Drugs|MLS|Macrolide-resistant_23S_rRNA_mutation|MLS23S|RequiresSNPConfirmation	79.906	1060	174	33	932663	933701	3016	1975	0	767
Efaecium_consensus	MEG_3994|Drugs|MLS|Macrolide-resistant_23S_rRNA_mutation|MLS23S|RequiresSNPConfirmation	79.906	1060	174	33	559454	560492	3016	1975	0	767
Efaecium_consensus	MEG_3994|Drugs|MLS|Macrolide-resistant_23S_rRNA_mutation|MLS23S|RequiresSNPConfirmation	78.868	1060	183	36	1553815	1554852	1976	3016	0	719
Efaecium_consensus	MEG_1|Drugs|Aminoglycosides|Aminoglycoside-resistant_16S_ribosomal_subunit_protein|A16S|RequiresSNPConfirmation	77.621	1278	256	29	1086981	1088242	1507	244	0	754
Efaecium_consensus	MEG_1|Drugs|Aminoglycosides|Aminoglycoside-resistant_16S_ribosomal_subunit_protein|A16S|RequiresSNPConfirmation	77.621	1278	256	29	841855	843116	1507	244	0	754
Efaecium_consensus	MEG_1|Drugs|Aminoglycosides|Aminoglycoside-resistant_16S_ribosomal_subunit_protein|A16S|RequiresSNPConfirmation	77.7	1278	255	29	259969	261230	1507	244	0	754
Efaecium_consensus	MEG_1|Drugs|Aminoglycosides|Aminoglycoside-resistant_16S_ribosomal_subunit_protein|A16S|RequiresSNPConfirmation	77.621	1278	256	29	935940	937201	1507	244	0	752
Efaecium_consensus	MEG_1|Drugs|Aminoglycosides|Aminoglycoside-resistant_16S_ribosomal_subunit_protein|A16S|RequiresSNPConfirmation	77.621	1278	256	29	562635	563896	1507	244	0	752
Efaecium_consensus	MEG_1|Drugs|Aminoglycosides|Aminoglycoside-resistant_16S_ribosomal_subunit_protein|A16S|RequiresSNPConfirmation	77.326	1279	259	30	1550408	1551670	244	1507	0	747
Efaecium_consensus	MEG_6132|Drugs|Rifampin|Rifampin-resistant_beta-subunit_of_RNA_polymerase_RpoB|RPOB|RequiresSNPConfirmation	77.541	1220	268	5	1055952	1057168	3384	2168	0	730
Efaecium_consensus	MEG_6132|Drugs|Rifampin|Rifampin-resistant_beta-subunit_of_RNA_polymerase_RpoB|RPOB|RequiresSNPConfirmation	75.563	933	198	28	1057263	1058180	2049	1132	2.32e-118	435
Efaecium_consensus	MEG_8252|Drugs|MLS|Macrolide-resistant_23S_rRNA_mutation|MLS23S|RequiresSNPConfirmation	79.524	1050	182	30	1083793	1084830	2781	1753	0	725
Efaecium_consensus	MEG_8252|Drugs|MLS|Macrolide-resistant_23S_rRNA_mutation|MLS23S|RequiresSNPConfirmation	79.524	1050	182	30	932656	933693	2781	1753	0	725
Efaecium_consensus	MEG_8252|Drugs|MLS|Macrolide-resistant_23S_rRNA_mutation|MLS23S|RequiresSNPConfirmation	79.524	1050	182	30	838668	839705	2781	1753	0	725
Efaecium_consensus	MEG_8252|Drugs|MLS|Macrolide-resistant_23S_rRNA_mutation|MLS23S|RequiresSNPConfirmation	79.524	1050	182	30	559447	560484	2781	1753	0	725
Efaecium_consensus	MEG_8252|Drugs|MLS|Macrolide-resistant_23S_rRNA_mutation|MLS23S|RequiresSNPConfirmation	79.524	1050	182	30	256687	257724	2781	1753	0	725
Efaecium_consensus	MEG_8252|Drugs|MLS|Macrolide-resistant_23S_rRNA_mutation|MLS23S|RequiresSNPConfirmation	78.992	1052	184	31	1553822	1554859	1753	2781	0	708
Efaecium_consensus	MEG_8252|Drugs|MLS|Macrolide-resistant_23S_rRNA_mutation|MLS23S|RequiresSNPConfirmation	76.74	1049	208	34	1085158	1086189	1406	377	3.67e-156	560
Efaecium_consensus	MEG_8252|Drugs|MLS|Macrolide-resistant_23S_rRNA_mutation|MLS23S|RequiresSNPConfirmation	76.74	1049	208	34	560812	561843	1406	377	3.67e-156	560
Efaecium_consensus	MEG_8252|Drugs|MLS|Macrolide-resistant_23S_rRNA_mutation|MLS23S|RequiresSNPConfirmation	76.549	1049	209	35	840033	841063	1406	377	2.21e-153	551
Efaecium_consensus	MEG_8252|Drugs|MLS|Macrolide-resistant_23S_rRNA_mutation|MLS23S|RequiresSNPConfirmation	76.308	1051	210	37	1552462	1553494	377	1406	2.85e-152	547
Efaecium_consensus	MEG_8252|Drugs|MLS|Macrolide-resistant_23S_rRNA_mutation|MLS23S|RequiresSNPConfirmation	76.454	1049	210	35	934021	935051	1406	377	2.85e-152	547
Efaecium_consensus	MEG_8252|Drugs|MLS|Macrolide-resistant_23S_rRNA_mutation|MLS23S|RequiresSNPConfirmation	76.454	1049	210	35	258052	259082	1406	377	2.85e-152	547
Efaecium_consensus	MEG_8251|Drugs|MLS|Macrolide-resistant_23S_rRNA_mutation|MLS23S|RequiresSNPConfirmation	79.524	1050	182	30	1083793	1084830	2781	1753	0	725
Efaecium_consensus	MEG_8251|Drugs|MLS|Macrolide-resistant_23S_rRNA_mutation|MLS23S|RequiresSNPConfirmation	79.524	1050	182	30	932656	933693	2781	1753	0	725
Efaecium_consensus	MEG_8251|Drugs|MLS|Macrolide-resistant_23S_rRNA_mutation|MLS23S|RequiresSNPConfirmation	79.524	1050	182	30	838668	839705	2781	1753	0	725
Efaecium_consensus	MEG_8251|Drugs|MLS|Macrolide-resistant_23S_rRNA_mutation|MLS23S|RequiresSNPConfirmation	79.524	1050	182	30	559447	560484	2781	1753	0	725
Efaecium_consensus	MEG_8251|Drugs|MLS|Macrolide-resistant_23S_rRNA_mutation|MLS23S|RequiresSNPConfirmation	79.524	1050	182	30	256687	257724	2781	1753	0	725
Efaecium_consensus	MEG_8251|Drugs|MLS|Macrolide-resistant_23S_rRNA_mutation|MLS23S|RequiresSNPConfirmation	78.992	1052	184	31	1553822	1554859	1753	2781	0	708
Efaecium_consensus	MEG_8251|Drugs|MLS|Macrolide-resistant_23S_rRNA_mutation|MLS23S|RequiresSNPConfirmation	76.74	1049	208	34	1085158	1086189	1406	377	3.67e-156	560
Efaecium_consensus	MEG_8251|Drugs|MLS|Macrolide-resistant_23S_rRNA_mutation|MLS23S|RequiresSNPConfirmation	76.74	1049	208	34	560812	561843	1406	377	3.67e-156	560
Efaecium_consensus	MEG_8251|Drugs|MLS|Macrolide-resistant_23S_rRNA_mutation|MLS23S|RequiresSNPConfirmation	76.549	1049	209	35	840033	841063	1406	377	2.21e-153	551
Efaecium_consensus	MEG_8251|Drugs|MLS|Macrolide-resistant_23S_rRNA_mutation|MLS23S|RequiresSNPConfirmation	76.308	1051	210	37	1552462	1553494	377	1406	2.85e-152	547
Efaecium_consensus	MEG_8251|Drugs|MLS|Macrolide-resistant_23S_rRNA_mutation|MLS23S|RequiresSNPConfirmation	76.454	1049	210	35	934021	935051	1406	377	2.85e-152	547
Efaecium_consensus	MEG_8251|Drugs|MLS|Macrolide-resistant_23S_rRNA_mutation|MLS23S|RequiresSNPConfirmation	76.454	1049	210	35	258052	259082	1406	377	2.85e-152	547
Efaecium_consensus	MEG_8250|Drugs|MLS|Macrolide-resistant_23S_rRNA_mutation|MLS23S|RequiresSNPConfirmation	79.524	1050	182	30	1083793	1084830	2782	1754	0	725
Efaecium_consensus	MEG_8250|Drugs|MLS|Macrolide-resistant_23S_rRNA_mutation|MLS23S|RequiresSNPConfirmation	79.524	1050	182	30	932656	933693	2782	1754	0	725
Efaecium_consensus	MEG_8250|Drugs|MLS|Macrolide-resistant_23S_rRNA_mutation|MLS23S|RequiresSNPConfirmation	79.524	1050	182	30	838668	839705	2782	1754	0	725
Efaecium_consensus	MEG_8250|Drugs|MLS|Macrolide-resistant_23S_rRNA_mutation|MLS23S|RequiresSNPConfirmation	79.524	1050	182	30	559447	560484	2782	1754	0	725
Efaecium_consensus	MEG_8250|Drugs|MLS|Macrolide-resistant_23S_rRNA_mutation|MLS23S|RequiresSNPConfirmation	79.524	1050	182	30	256687	257724	2782	1754	0	725
Efaecium_consensus	MEG_8250|Drugs|MLS|Macrolide-resistant_23S_rRNA_mutation|MLS23S|RequiresSNPConfirmation	78.992	1052	184	31	1553822	1554859	1754	2782	0	708
Efaecium_consensus	MEG_8250|Drugs|MLS|Macrolide-resistant_23S_rRNA_mutation|MLS23S|RequiresSNPConfirmation	76.476	1050	210	35	1085158	1086189	1407	377	3.69e-151	544
Efaecium_consensus	MEG_8250|Drugs|MLS|Macrolide-resistant_23S_rRNA_mutation|MLS23S|RequiresSNPConfirmation	76.476	1050	210	35	560812	561843	1407	377	3.69e-151	544
Efaecium_consensus	MEG_8250|Drugs|MLS|Macrolide-resistant_23S_rRNA_mutation|MLS23S|RequiresSNPConfirmation	76.286	1050	211	36	840033	841063	1407	377	6.18e-149	536
Efaecium_consensus	MEG_8250|Drugs|MLS|Macrolide-resistant_23S_rRNA_mutation|MLS23S|RequiresSNPConfirmation	76.046	1052	212	38	1552462	1553494	377	1407	7.99e-148	532
Efaecium_consensus	MEG_8250|Drugs|MLS|Macrolide-resistant_23S_rRNA_mutation|MLS23S|RequiresSNPConfirmation	76.19	1050	212	36	934021	935051	1407	377	7.99e-148	532
Efaecium_consensus	MEG_8250|Drugs|MLS|Macrolide-resistant_23S_rRNA_mutation|MLS23S|RequiresSNPConfirmation	76.19	1050	212	36	258052	259082	1407	377	7.99e-148	532
Efaecium_consensus	MEG_6963|Drugs|Tetracyclines|Tetracycline-resistant_16S_ribosomal_subunit_protein|TET16S|RequiresSNPConfirmation	77.366	1321	222	52	841819	843113	1	1270	0	719
Efaecium_consensus	MEG_6963|Drugs|Tetracyclines|Tetracycline-resistant_16S_ribosomal_subunit_protein|TET16S|RequiresSNPConfirmation	77.366	1321	222	52	1086945	1088239	1	1270	0	719
Efaecium_consensus	MEG_6963|Drugs|Tetracyclines|Tetracycline-resistant_16S_ribosomal_subunit_protein|TET16S|RequiresSNPConfirmation	77.366	1321	222	52	562599	563893	1	1270	0	717
Efaecium_consensus	MEG_6963|Drugs|Tetracyclines|Tetracycline-resistant_16S_ribosomal_subunit_protein|TET16S|RequiresSNPConfirmation	77.366	1321	222	52	935904	937198	1	1270	0	717
Efaecium_consensus	MEG_6963|Drugs|Tetracyclines|Tetracycline-resistant_16S_ribosomal_subunit_protein|TET16S|RequiresSNPConfirmation	77.366	1321	222	52	259933	261227	1	1270	0	713
Efaecium_consensus	MEG_6963|Drugs|Tetracyclines|Tetracycline-resistant_16S_ribosomal_subunit_protein|TET16S|RequiresSNPConfirmation	76.987	1321	228	50	1550411	1551706	1270	1	0	706
Efaecium_consensus	MEG_6963|Drugs|Tetracyclines|Tetracycline-resistant_16S_ribosomal_subunit_protein|TET16S|RequiresSNPConfirmation	91.667	60	5	0	261423	261482	1433	1492	9.67e-13	84.2
Efaecium_consensus	MEG_6963|Drugs|Tetracyclines|Tetracycline-resistant_16S_ribosomal_subunit_protein|TET16S|RequiresSNPConfirmation	91.667	60	5	0	564088	564147	1433	1492	9.67e-13	84.2
Efaecium_consensus	MEG_6963|Drugs|Tetracyclines|Tetracycline-resistant_16S_ribosomal_subunit_protein|TET16S|RequiresSNPConfirmation	91.667	60	5	0	843309	843368	1433	1492	9.67e-13	84.2
Efaecium_consensus	MEG_6963|Drugs|Tetracyclines|Tetracycline-resistant_16S_ribosomal_subunit_protein|TET16S|RequiresSNPConfirmation	91.667	60	5	0	937394	937453	1433	1492	9.67e-13	84.2
Efaecium_consensus	MEG_6963|Drugs|Tetracyclines|Tetracycline-resistant_16S_ribosomal_subunit_protein|TET16S|RequiresSNPConfirmation	91.667	60	5	0	1550156	1550215	1492	1433	9.67e-13	84.2
Efaecium_consensus	MEG_6963|Drugs|Tetracyclines|Tetracycline-resistant_16S_ribosomal_subunit_protein|TET16S|RequiresSNPConfirmation	91.667	60	5	0	1088435	1088494	1433	1492	9.67e-13	84.2
Efaecium_consensus	MEG_8|Drugs|Aminoglycosides|Aminoglycoside-resistant_16S_ribosomal_subunit_protein|A16S|RequiresSNPConfirmation	77.414	1315	222	52	1086944	1088242	1473	218	0	719
Efaecium_consensus	MEG_8|Drugs|Aminoglycosides|Aminoglycoside-resistant_16S_ribosomal_subunit_protein|A16S|RequiresSNPConfirmation	77.414	1315	222	52	841818	843116	1473	218	0	719
Efaecium_consensus	MEG_8|Drugs|Aminoglycosides|Aminoglycoside-resistant_16S_ribosomal_subunit_protein|A16S|RequiresSNPConfirmation	77.414	1315	222	52	935903	937201	1473	218	0	717
Efaecium_consensus	MEG_8|Drugs|Aminoglycosides|Aminoglycoside-resistant_16S_ribosomal_subunit_protein|A16S|RequiresSNPConfirmation	77.414	1315	222	52	562598	563896	1473	218	0	717
Efaecium_consensus	MEG_8|Drugs|Aminoglycosides|Aminoglycoside-resistant_16S_ribosomal_subunit_protein|A16S|RequiresSNPConfirmation	77.414	1315	222	52	259932	261230	1473	218	0	713
Efaecium_consensus	MEG_8|Drugs|Aminoglycosides|Aminoglycoside-resistant_16S_ribosomal_subunit_protein|A16S|RequiresSNPConfirmation	77.052	1316	226	53	1550408	1551707	218	1473	0	702
Efaecium_consensus	MEG_8|Drugs|Aminoglycosides|Aminoglycoside-resistant_16S_ribosomal_subunit_protein|A16S|RequiresSNPConfirmation	94.444	54	3	0	1088441	1088494	63	10	9.67e-13	84.2
Efaecium_consensus	MEG_8|Drugs|Aminoglycosides|Aminoglycoside-resistant_16S_ribosomal_subunit_protein|A16S|RequiresSNPConfirmation	94.444	54	3	0	1550156	1550209	10	63	9.67e-13	84.2
Efaecium_consensus	MEG_8|Drugs|Aminoglycosides|Aminoglycoside-resistant_16S_ribosomal_subunit_protein|A16S|RequiresSNPConfirmation	94.444	54	3	0	937400	937453	63	10	9.67e-13	84.2
Efaecium_consensus	MEG_8|Drugs|Aminoglycosides|Aminoglycoside-resistant_16S_ribosomal_subunit_protein|A16S|RequiresSNPConfirmation	94.444	54	3	0	843315	843368	63	10	9.67e-13	84.2
Efaecium_consensus	MEG_8|Drugs|Aminoglycosides|Aminoglycoside-resistant_16S_ribosomal_subunit_protein|A16S|RequiresSNPConfirmation	94.444	54	3	0	564094	564147	63	10	9.67e-13	84.2
Efaecium_consensus	MEG_8|Drugs|Aminoglycosides|Aminoglycoside-resistant_16S_ribosomal_subunit_protein|A16S|RequiresSNPConfirmation	94.444	54	3	0	261429	261482	63	10	9.67e-13	84.2
Efaecium_consensus	MEG_3989|Drugs|MLS|Macrolide-resistant_23S_rRNA_mutation|MLS23S|RequiresSNPConfirmation	76.988	1295	250	40	838562	839832	2900	1630	0	708
Efaecium_consensus	MEG_3989|Drugs|MLS|Macrolide-resistant_23S_rRNA_mutation|MLS23S|RequiresSNPConfirmation	76.988	1295	250	40	256581	257851	2900	1630	0	708
Efaecium_consensus	MEG_3989|Drugs|MLS|Macrolide-resistant_23S_rRNA_mutation|MLS23S|RequiresSNPConfirmation	76.911	1295	251	40	1083687	1084957	2900	1630	0	702
Efaecium_consensus	MEG_3989|Drugs|MLS|Macrolide-resistant_23S_rRNA_mutation|MLS23S|RequiresSNPConfirmation	76.911	1295	251	40	932550	933820	2900	1630	0	702
Efaecium_consensus	MEG_3989|Drugs|MLS|Macrolide-resistant_23S_rRNA_mutation|MLS23S|RequiresSNPConfirmation	76.911	1295	251	40	559341	560611	2900	1630	0	702
Efaecium_consensus	MEG_3989|Drugs|MLS|Macrolide-resistant_23S_rRNA_mutation|MLS23S|RequiresSNPConfirmation	76.235	1296	260	40	1553694	1554965	1629	2900	0	673
Efaecium_consensus	MEG_8249|Drugs|MLS|Macrolide-resistant_23S_rRNA_mutation|MLS23S|RequiresSNPConfirmation	79.338	997	192	11	838698	839687	2759	1770	0	695
Efaecium_consensus	MEG_8249|Drugs|MLS|Macrolide-resistant_23S_rRNA_mutation|MLS23S|RequiresSNPConfirmation	79.338	997	192	11	256717	257706	2759	1770	0	695
Efaecium_consensus	MEG_8249|Drugs|MLS|Macrolide-resistant_23S_rRNA_mutation|MLS23S|RequiresSNPConfirmation	79.175	994	199	6	1083823	1084812	2759	1770	0	689
Efaecium_consensus	MEG_8249|Drugs|MLS|Macrolide-resistant_23S_rRNA_mutation|MLS23S|RequiresSNPConfirmation	79.175	994	199	6	932686	933675	2759	1770	0	689
Efaecium_consensus	MEG_8249|Drugs|MLS|Macrolide-resistant_23S_rRNA_mutation|MLS23S|RequiresSNPConfirmation	79.175	994	199	6	559477	560466	2759	1770	0	689
Efaecium_consensus	MEG_8249|Drugs|MLS|Macrolide-resistant_23S_rRNA_mutation|MLS23S|RequiresSNPConfirmation	78.815	996	199	10	1553840	1554829	1770	2759	0	686
Efaecium_consensus	MEG_8249|Drugs|MLS|Macrolide-resistant_23S_rRNA_mutation|MLS23S|RequiresSNPConfirmation	75.663	1056	215	38	1085158	1086191	1404	369	1.05e-136	496
Efaecium_consensus	MEG_8249|Drugs|MLS|Macrolide-resistant_23S_rRNA_mutation|MLS23S|RequiresSNPConfirmation	75.663	1056	215	38	560812	561845	1404	369	1.05e-136	496
Efaecium_consensus	MEG_8249|Drugs|MLS|Macrolide-resistant_23S_rRNA_mutation|MLS23S|RequiresSNPConfirmation	75.473	1056	216	39	840033	841065	1404	369	6.31e-134	486
Efaecium_consensus	MEG_8249|Drugs|MLS|Macrolide-resistant_23S_rRNA_mutation|MLS23S|RequiresSNPConfirmation	75.379	1056	217	39	934021	935053	1404	369	8.16e-133	483
Efaecium_consensus	MEG_8249|Drugs|MLS|Macrolide-resistant_23S_rRNA_mutation|MLS23S|RequiresSNPConfirmation	75.379	1056	217	39	258052	259084	1404	369	8.16e-133	483
Efaecium_consensus	MEG_8249|Drugs|MLS|Macrolide-resistant_23S_rRNA_mutation|MLS23S|RequiresSNPConfirmation	75.095	1056	222	37	1552460	1553494	369	1404	1.06e-131	479
Efaecium_consensus	MEG_3977|Drugs|MLS|Macrolide-resistant_23S_rRNA_mutation|MLS23S|RequiresSNPConfirmation	79.338	997	192	11	838698	839687	2759	1770	0	695
Efaecium_consensus	MEG_3977|Drugs|MLS|Macrolide-resistant_23S_rRNA_mutation|MLS23S|RequiresSNPConfirmation	79.338	997	192	11	256717	257706	2759	1770	0	695
Efaecium_consensus	MEG_3977|Drugs|MLS|Macrolide-resistant_23S_rRNA_mutation|MLS23S|RequiresSNPConfirmation	79.175	994	199	6	1083823	1084812	2759	1770	0	689
Efaecium_consensus	MEG_3977|Drugs|MLS|Macrolide-resistant_23S_rRNA_mutation|MLS23S|RequiresSNPConfirmation	79.175	994	199	6	932686	933675	2759	1770	0	689
Efaecium_consensus	MEG_3977|Drugs|MLS|Macrolide-resistant_23S_rRNA_mutation|MLS23S|RequiresSNPConfirmation	79.175	994	199	6	559477	560466	2759	1770	0	689
Efaecium_consensus	MEG_3977|Drugs|MLS|Macrolide-resistant_23S_rRNA_mutation|MLS23S|RequiresSNPConfirmation	78.815	996	199	10	1553840	1554829	1770	2759	0	686
Efaecium_consensus	MEG_3977|Drugs|MLS|Macrolide-resistant_23S_rRNA_mutation|MLS23S|RequiresSNPConfirmation	75.45	1055	219	36	1085158	1086191	1404	369	6.31e-134	486
Efaecium_consensus	MEG_3977|Drugs|MLS|Macrolide-resistant_23S_rRNA_mutation|MLS23S|RequiresSNPConfirmation	75.45	1055	219	36	560812	561845	1404	369	6.31e-134	486
Efaecium_consensus	MEG_3977|Drugs|MLS|Macrolide-resistant_23S_rRNA_mutation|MLS23S|RequiresSNPConfirmation	75.261	1055	220	37	840033	841065	1404	369	3.80e-131	477
Efaecium_consensus	MEG_3977|Drugs|MLS|Macrolide-resistant_23S_rRNA_mutation|MLS23S|RequiresSNPConfirmation	75.166	1055	221	37	934021	935053	1404	369	4.91e-130	473
Efaecium_consensus	MEG_3977|Drugs|MLS|Macrolide-resistant_23S_rRNA_mutation|MLS23S|RequiresSNPConfirmation	75.166	1055	221	37	258052	259084	1404	369	4.91e-130	473
Efaecium_consensus	MEG_3977|Drugs|MLS|Macrolide-resistant_23S_rRNA_mutation|MLS23S|RequiresSNPConfirmation	74.882	1055	226	35	1552460	1553494	369	1404	6.35e-129	470
Efaecium_consensus	MEG_8254|Drugs|MLS|Macrolide-resistant_23S_rRNA_mutation|MLS23S|RequiresSNPConfirmation	78.788	1056	185	36	1083793	1084830	2795	1761	0	680
Efaecium_consensus	MEG_8254|Drugs|MLS|Macrolide-resistant_23S_rRNA_mutation|MLS23S|RequiresSNPConfirmation	78.788	1056	185	36	932656	933693	2795	1761	0	680
Efaecium_consensus	MEG_8254|Drugs|MLS|Macrolide-resistant_23S_rRNA_mutation|MLS23S|RequiresSNPConfirmation	78.788	1056	185	36	838668	839705	2795	1761	0	680
Efaecium_consensus	MEG_8254|Drugs|MLS|Macrolide-resistant_23S_rRNA_mutation|MLS23S|RequiresSNPConfirmation	78.788	1056	185	36	559447	560484	2795	1761	0	680
Efaecium_consensus	MEG_8254|Drugs|MLS|Macrolide-resistant_23S_rRNA_mutation|MLS23S|RequiresSNPConfirmation	78.788	1056	185	36	256687	257724	2795	1761	0	680
Efaecium_consensus	MEG_8254|Drugs|MLS|Macrolide-resistant_23S_rRNA_mutation|MLS23S|RequiresSNPConfirmation	78.22	1056	191	33	1553822	1554859	1761	2795	0	664
Efaecium_consensus	MEG_8254|Drugs|MLS|Macrolide-resistant_23S_rRNA_mutation|MLS23S|RequiresSNPConfirmation	76.74	1049	208	34	1085158	1086189	1413	384	3.67e-156	560
Efaecium_consensus	MEG_8254|Drugs|MLS|Macrolide-resistant_23S_rRNA_mutation|MLS23S|RequiresSNPConfirmation	76.74	1049	208	34	560812	561843	1413	384	3.67e-156	560
Efaecium_consensus	MEG_8254|Drugs|MLS|Macrolide-resistant_23S_rRNA_mutation|MLS23S|RequiresSNPConfirmation	76.549	1049	209	35	840033	841063	1413	384	2.21e-153	551
Efaecium_consensus	MEG_8254|Drugs|MLS|Macrolide-resistant_23S_rRNA_mutation|MLS23S|RequiresSNPConfirmation	76.308	1051	210	37	1552462	1553494	384	1413	2.85e-152	547
Efaecium_consensus	MEG_8254|Drugs|MLS|Macrolide-resistant_23S_rRNA_mutation|MLS23S|RequiresSNPConfirmation	76.454	1049	210	35	934021	935051	1413	384	2.85e-152	547
Efaecium_consensus	MEG_8254|Drugs|MLS|Macrolide-resistant_23S_rRNA_mutation|MLS23S|RequiresSNPConfirmation	76.454	1049	210	35	258052	259082	1413	384	2.85e-152	547
Efaecium_consensus	MEG_8253|Drugs|MLS|Macrolide-resistant_23S_rRNA_mutation|MLS23S|RequiresSNPConfirmation	78.788	1056	185	36	1083793	1084830	2788	1754	0	680
Efaecium_consensus	MEG_8253|Drugs|MLS|Macrolide-resistant_23S_rRNA_mutation|MLS23S|RequiresSNPConfirmation	78.788	1056	185	36	932656	933693	2788	1754	0	680
Efaecium_consensus	MEG_8253|Drugs|MLS|Macrolide-resistant_23S_rRNA_mutation|MLS23S|RequiresSNPConfirmation	78.788	1056	185	36	838668	839705	2788	1754	0	680
Efaecium_consensus	MEG_8253|Drugs|MLS|Macrolide-resistant_23S_rRNA_mutation|MLS23S|RequiresSNPConfirmation	78.788	1056	185	36	559447	560484	2788	1754	0	680
Efaecium_consensus	MEG_8253|Drugs|MLS|Macrolide-resistant_23S_rRNA_mutation|MLS23S|RequiresSNPConfirmation	78.788	1056	185	36	256687	257724	2788	1754	0	680
Efaecium_consensus	MEG_8253|Drugs|MLS|Macrolide-resistant_23S_rRNA_mutation|MLS23S|RequiresSNPConfirmation	78.22	1056	191	33	1553822	1554859	1754	2788	0	664
Efaecium_consensus	MEG_8253|Drugs|MLS|Macrolide-resistant_23S_rRNA_mutation|MLS23S|RequiresSNPConfirmation	76.74	1049	208	34	1085158	1086189	1406	377	3.67e-156	560
Efaecium_consensus	MEG_8253|Drugs|MLS|Macrolide-resistant_23S_rRNA_mutation|MLS23S|RequiresSNPConfirmation	76.74	1049	208	34	560812	561843	1406	377	3.67e-156	560
Efaecium_consensus	MEG_8253|Drugs|MLS|Macrolide-resistant_23S_rRNA_mutation|MLS23S|RequiresSNPConfirmation	76.549	1049	209	35	840033	841063	1406	377	2.21e-153	551
Efaecium_consensus	MEG_8253|Drugs|MLS|Macrolide-resistant_23S_rRNA_mutation|MLS23S|RequiresSNPConfirmation	76.308	1051	210	37	1552462	1553494	377	1406	2.85e-152	547
Efaecium_consensus	MEG_8253|Drugs|MLS|Macrolide-resistant_23S_rRNA_mutation|MLS23S|RequiresSNPConfirmation	76.454	1049	210	35	934021	935051	1406	377	2.85e-152	547
Efaecium_consensus	MEG_8253|Drugs|MLS|Macrolide-resistant_23S_rRNA_mutation|MLS23S|RequiresSNPConfirmation	76.454	1049	210	35	258052	259082	1406	377	2.85e-152	547
Efaecium_consensus	MEG_7312|Drugs|Elfamycins|EF-Tu_inhibition|TUFAB|RequiresSNPConfirmation	76.812	1173	251	19	1167305	1168468	7	1167	0	651
Efaecium_consensus	MEG_10|Drugs|Aminoglycosides|Aminoglycoside-resistant_16S_ribosomal_subunit_protein|A16S|RequiresSNPConfirmation	75.148	1352	290	39	841938	843268	1414	88	0	645
Efaecium_consensus	MEG_10|Drugs|Aminoglycosides|Aminoglycoside-resistant_16S_ribosomal_subunit_protein|A16S|RequiresSNPConfirmation	75.148	1352	290	39	936023	937353	1414	88	0	643
Efaecium_consensus	MEG_10|Drugs|Aminoglycosides|Aminoglycoside-resistant_16S_ribosomal_subunit_protein|A16S|RequiresSNPConfirmation	75.148	1352	290	39	562718	564048	1414	88	0	643
Efaecium_consensus	MEG_10|Drugs|Aminoglycosides|Aminoglycoside-resistant_16S_ribosomal_subunit_protein|A16S|RequiresSNPConfirmation	76.047	1194	253	29	1087064	1088242	1414	239	1.27e-180	641
Efaecium_consensus	MEG_10|Drugs|Aminoglycosides|Aminoglycoside-resistant_16S_ribosomal_subunit_protein|A16S|RequiresSNPConfirmation	76.047	1194	253	29	260052	261230	1414	239	5.92e-179	636
Efaecium_consensus	MEG_10|Drugs|Aminoglycosides|Aminoglycoside-resistant_16S_ribosomal_subunit_protein|A16S|RequiresSNPConfirmation	74.649	1353	296	40	1550256	1551587	88	1414	5.96e-174	619
Efaecium_consensus	MEG_3740|Drugs|Multi-drug_resistance|MDR_23S_rRNA_mutation|MDR23S|RequiresSNPConfirmation	77.32	1067	203	36	838788	839832	2683	1634	1.67e-169	604
Efaecium_consensus	MEG_3740|Drugs|Multi-drug_resistance|MDR_23S_rRNA_mutation|MDR23S|RequiresSNPConfirmation	77.32	1067	203	36	256807	257851	2683	1634	1.67e-169	604
Efaecium_consensus	MEG_3740|Drugs|Multi-drug_resistance|MDR_23S_rRNA_mutation|MDR23S|RequiresSNPConfirmation	77.226	1067	204	36	1083913	1084957	2683	1634	7.77e-168	599
Efaecium_consensus	MEG_3740|Drugs|Multi-drug_resistance|MDR_23S_rRNA_mutation|MDR23S|RequiresSNPConfirmation	77.226	1067	204	36	932776	933820	2683	1634	7.77e-168	599
Efaecium_consensus	MEG_3740|Drugs|Multi-drug_resistance|MDR_23S_rRNA_mutation|MDR23S|RequiresSNPConfirmation	77.226	1067	204	36	559567	560611	2683	1634	7.77e-168	599
Efaecium_consensus	MEG_3740|Drugs|Multi-drug_resistance|MDR_23S_rRNA_mutation|MDR23S|RequiresSNPConfirmation	76.707	1069	208	38	1553694	1554739	1633	2683	6.05e-164	586
Efaecium_consensus	MEG_3976|Drugs|MLS|Macrolide-resistant_23S_rRNA_mutation|MLS23S|RequiresSNPConfirmation	85.199	554	82	0	1554306	1554859	2324	2877	1.68e-164	588
Efaecium_consensus	MEG_3976|Drugs|MLS|Macrolide-resistant_23S_rRNA_mutation|MLS23S|RequiresSNPConfirmation	85.56	554	80	0	1083793	1084346	2877	2324	2.17e-163	584
Efaecium_consensus	MEG_3976|Drugs|MLS|Macrolide-resistant_23S_rRNA_mutation|MLS23S|RequiresSNPConfirmation	85.56	554	80	0	932656	933209	2877	2324	2.17e-163	584
Efaecium_consensus	MEG_3976|Drugs|MLS|Macrolide-resistant_23S_rRNA_mutation|MLS23S|RequiresSNPConfirmation	85.56	554	80	0	838668	839221	2877	2324	2.17e-163	584
Efaecium_consensus	MEG_3976|Drugs|MLS|Macrolide-resistant_23S_rRNA_mutation|MLS23S|RequiresSNPConfirmation	85.56	554	80	0	559447	560000	2877	2324	2.17e-163	584
Efaecium_consensus	MEG_3976|Drugs|MLS|Macrolide-resistant_23S_rRNA_mutation|MLS23S|RequiresSNPConfirmation	85.56	554	80	0	256687	257240	2877	2324	2.17e-163	584
Efaecium_consensus	MEG_3976|Drugs|MLS|Macrolide-resistant_23S_rRNA_mutation|MLS23S|RequiresSNPConfirmation	79.956	459	82	8	1084503	1084956	2167	1714	2.42e-88	335
Efaecium_consensus	MEG_3976|Drugs|MLS|Macrolide-resistant_23S_rRNA_mutation|MLS23S|RequiresSNPConfirmation	79.956	459	82	8	933366	933819	2167	1714	2.42e-88	335
Efaecium_consensus	MEG_3976|Drugs|MLS|Macrolide-resistant_23S_rRNA_mutation|MLS23S|RequiresSNPConfirmation	79.956	459	82	8	839378	839831	2167	1714	2.42e-88	335
Efaecium_consensus	MEG_3976|Drugs|MLS|Macrolide-resistant_23S_rRNA_mutation|MLS23S|RequiresSNPConfirmation	79.956	459	82	8	560157	560610	2167	1714	2.42e-88	335
Efaecium_consensus	MEG_3976|Drugs|MLS|Macrolide-resistant_23S_rRNA_mutation|MLS23S|RequiresSNPConfirmation	79.956	459	82	8	257397	257850	2167	1714	2.42e-88	335
Efaecium_consensus	MEG_3976|Drugs|MLS|Macrolide-resistant_23S_rRNA_mutation|MLS23S|RequiresSNPConfirmation	80.846	402	67	9	1553696	1554092	1714	2110	1.13e-81	313
Efaecium_consensus	MEG_7333|Drugs|Glycopeptides|VanA-type_resistance_protein|VAN|RequiresSNPConfirmation	77.657	828	173	10	1284119	1284940	219	1040	3.77e-136	494
Efaecium_consensus	MEG_7315|Drugs|Elfamycins|EF-Tu_inhibition|TUFAB|RequiresSNPConfirmation	73.316	1173	284	28	1167305	1168464	7	1163	3.02e-112	414
Efaecium_consensus	MEG_7316|Drugs|Elfamycins|EF-Tu_inhibition|TUFAB|RequiresSNPConfirmation	72.943	1179	290	28	1167299	1168464	52	1214	1.41e-105	392
Efaecium_consensus	MEG_7307|Drugs|Elfamycins|EF-Tu_inhibition|TUFAB|RequiresSNPConfirmation	75.775	710	155	15	1167299	1167996	1	705	8.64e-93	350
Efaecium_consensus	MEG_3986|Drugs|MLS|Macrolide-resistant_23S_rRNA_mutation|MLS23S|RequiresSNPConfirmation	82.521	349	55	6	1084488	1084832	2144	1798	1.90e-79	305
Efaecium_consensus	MEG_3986|Drugs|MLS|Macrolide-resistant_23S_rRNA_mutation|MLS23S|RequiresSNPConfirmation	82.521	349	55	6	933351	933695	2144	1798	1.90e-79	305
Efaecium_consensus	MEG_3986|Drugs|MLS|Macrolide-resistant_23S_rRNA_mutation|MLS23S|RequiresSNPConfirmation	82.521	349	55	6	839363	839707	2144	1798	1.90e-79	305
Efaecium_consensus	MEG_3986|Drugs|MLS|Macrolide-resistant_23S_rRNA_mutation|MLS23S|RequiresSNPConfirmation	82.521	349	55	6	560142	560486	2144	1798	1.90e-79	305
Efaecium_consensus	MEG_3986|Drugs|MLS|Macrolide-resistant_23S_rRNA_mutation|MLS23S|RequiresSNPConfirmation	82.521	349	55	6	257382	257726	2144	1798	1.90e-79	305
Efaecium_consensus	MEG_3986|Drugs|MLS|Macrolide-resistant_23S_rRNA_mutation|MLS23S|RequiresSNPConfirmation	81.089	349	60	6	1553820	1554164	1798	2144	3.20e-72	281
Efaecium_consensus	MEG_3071|Drugs|Fusidic_acid|Fusidic_acid-resistant_mutation|FUSE|RequiresSNPConfirmation	80.952	126	24	0	1176359	1176484	412	537	7.42e-19	104
