# Supplementary material for: Genetic Sequencing of a Bacterial Pneumonia Vaccine Produced in 1916
Source: Vaccines (Basel). 2025 May 2;13(5):491. doi: 10.3390/vaccines13050491 (PMC12115763; doi:10.3390/vaccines13050491)
Supplement: Supplementary file 1 [file vaccines-13-00491-s001.zip › SupplementalTableS3_AlignHinfluenza.xlsx]

## Sheet: Sheet1
Supplemental Table 3. The alignment results of the 1st vial and the 2nd vial to available complete H. influenzae genomes
The 1st vial						The 2nd vial
Genomes	GenomeLength	AlignedReads	CoveredGenomeLength	CoveredGenomeRate		Genomes	GenomeLength	AlignedReads	CoveredGenomeLength	CoveredGenomeRate
AP018764.1	1979718	796093	1810947	0.91475		AP018764.1	1979718	1985076	967482	0.488697
AP018765.1	1979786	796088	1810973	0.914732		AP018765.1	1979786	1985112	967258	0.488567
AP018766.1	1853393	751176	1745102	0.941572		AP018766.1	1853393	1846939	946462	0.510664
AP018767.1	1832515	747528	1735605	0.947116		AP018767.1	1832515	1996495	943212	0.514709
AP018768.1	1805925	794441	1725558	0.955498		AP018768.1	1805925	2009404	939232	0.520084
AP018769.1	1819364	747923	1739999	0.956378		AP018769.1	1819364	1994241	946944	0.520481
AP018770.1	1886480	751992	1763409	0.934762		AP018770.1	1886480	1781566	952646	0.504986
AP018771.1	1902536	355720	1760021	0.925092		AP018771.1	1902536	2080057	950307	0.499495
AP018772.1	1816076	818598	1714596	0.944121		AP018772.1	1816076	1970944	931303	0.512811
AP018773.1	1914722	822140	1729358	0.90319		AP018773.1	1914722	1853259	936352	0.489028
AP018774.1	1810977	820102	1710092	0.944292		AP018774.1	1810977	1843217	932610	0.514976
AP018775.1	1818266	821650	1715543	0.943505		AP018775.1	1818266	1864685	935994	0.514773
AP018776.1	1822115	821686	1718093	0.942911		AP018776.1	1822115	1984335	934701	0.512976
AP018777.1	1884503	666686	1775640	0.942233		AP018777.1	1884503	1863811	956969	0.50781
AP018778.1	1911890	361296	1758205	0.919616		AP018778.1	1911890	2047958	950842	0.497331
AP018779.1	1791343	766978	1727929	0.9646		AP018779.1	1791343	1893033	940123	0.524815
AP018780.1	1882642	334450	1736188	0.922208		AP018780.1	1882642	1915854	940183	0.499395
AP018781.1	1953394	827875	1837899	0.940875		AP018781.1	1953394	1914375	981443	0.50243
AP018782.1	1790924	812302	1729167	0.965517		AP018782.1	1790924	1928410	938158	0.52384
AP018783.1	1936686	1602253	1819251	0.939363		AP018783.1	1936686	3524739	977597	0.504778
AP022846.1	1809645	863120	1727295	0.954494		AP022846.1	1809645	1915804	944114	0.521712
AP022867.1	1957393	827290	1760399	0.899359		AP022867.1	1957393	1787087	945194	0.482884
AP024414.1	1852308	872884	1751203	0.945417		AP024414.1	1852308	1916272	951017	0.513423
CP000057.2	1914490	1527588	1753372	0.915843		CP000057.2	1914490	3552382	944924	0.493564
CP000671.1	1813033	820840	1710754	0.943587		CP000671.1	1813033	1831301	931592	0.513831
CP000672.1	1887192	332185	1752956	0.92887		CP000672.1	1887192	1934787	948329	0.502508
CP002276.1	1819370	821915	1717252	0.943872		CP002276.1	1819370	1945627	936112	0.514525
CP002277.1	1932306	1542701	1819822	0.941788		CP002277.1	1932306	3535582	979433	0.506873
CP005967.1	1856176	633953	1846141	0.994594		CP005967.1	1856176	2063571	1013353	0.545936
CP007470.1	1846259	750906	1722931	0.933201		CP007470.1	1846259	1859219	937540	0.507805
CP007471.1	1846503	810279	1742540	0.943697		CP007471.1	1846503	1789465	944411	0.511459
CP007472.1	1887620	796925	1771368	0.938413		CP007472.1	1887620	2009159	953931	0.505362
CP007805.1	1811802	361625	1718595	0.948556		CP007805.1	1811802	2079507	939329	0.51845
CP008740.1	1969659	785867	1766784	0.897		CP008740.1	1969659	1867300	949748	0.482189
CP009610.1	1850897	797250	1747276	0.944016		CP009610.1	1850897	2007105	950883	0.513742
CP017811.1	1829217	878103	1745325	0.954138		CP017811.1	1829217	1915710	947072	0.517747
CP020006.1	1857175	1619018	1732918	0.933094		CP020006.1	1857175	3553762	936205	0.504102
CP020007.1	1857048	1618992	1732677	0.933028		CP020007.1	1857048	3553740	935971	0.50401
CP020008.1	1886450	750809	1763151	0.93464		CP020008.1	1886450	1812166	948715	0.50291
CP020009.1	1886411	752805	1762983	0.93457		CP020009.1	1886411	1825495	949298	0.50323
CP020010.1	1823096	821611	1717939	0.94232		CP020010.1	1823096	1984138	934276	0.512467
CP020011.1	1823172	821579	1718034	0.942332		CP020011.1	1823172	1984351	934189	0.512398
CP020012.1	1901558	1620195	1752554	0.921641		CP020012.1	1901558	3553928	942582	0.495689
CP020013.1	1901533	1620198	1752532	0.921642		CP020013.1	1901533	3553928	942688	0.495752
CP020014.1	1813865	821822	1714176	0.945041		CP020014.1	1813865	1849395	929846	0.512632
CP020411.2	1830681	798768	1742742	0.951964		CP020411.2	1830681	1997389	950144	0.519011
CP029620.1	2047595	664138	1654254	0.807901		CP029620.1	2047595	1706470	861503	0.420739
CP029621.1	2025527	786700	1787581	0.882526		CP029621.1	2025527	1802890	952628	0.470311
CP031236.1	1914782	1353319	1796087	0.938011		CP031236.1	1914782	3485154	959994	0.501359
CP031237.1	1804746	905303	1742493	0.965506		CP031237.1	1804746	1996655	947584	0.525051
CP031239.1	1887933	1431294	1797015	0.951843		CP031239.1	1887933	3463287	964052	0.510639
CP031241.1	1816295	868496	1735577	0.955559		CP031241.1	1816295	1956994	945804	0.520733
CP031242.1	1860196	753122	1761475	0.94693		CP031242.1	1860196	1945235	949408	0.510381
CP031249.1	1919901	622756	1812755	0.944192		CP031249.1	1919901	1907103	971088	0.505801
CP031250.1	1817261	665966	1751081	0.963583		CP031250.1	1817261	1865279	952413	0.524093
CP031254.1	1848871	886826	1749418	0.946209		CP031254.1	1848871	1916316	948893	0.513228
CP031678.1	1858634	799139	1751136	0.942163		CP031678.1	1858634	1985081	951563	0.511969
CP031679.1	1858630	799144	1751131	0.942162		CP031679.1	1858630	1985079	951538	0.511957
CP031680.1	1833305	851819	1804375	0.98422		CP031680.1	1833305	2017340	972024	0.530203
CP031681.1	2013003	798898	1816003	0.902136		CP031681.1	2013003	1970232	967219	0.480486
CP031682.1	1908143	779010	1762419	0.923631		CP031682.1	1908143	1890774	953099	0.49949
CP031683.1	1904311	753866	1793481	0.941801		CP031683.1	1904311	2005034	959014	0.503602
CP031684.1	1811303	820556	1710169	0.944165		CP031684.1	1811303	1831425	932063	0.514582
CP031685.1	1833710	824243	1742968	0.950515		CP031685.1	1833710	1948308	945933	0.515857
CP031686.1	1897311	750489	1750961	0.922864		CP031686.1	1897311	1824271	948131	0.499724
CP031687.1	1849483	750035	1742092	0.941935		CP031687.1	1849483	1824207	945600	0.511278
CP031688.1	1840498	796728	1743919	0.947526		CP031688.1	1840498	2004412	946230	0.514116
CP031689.1	1838740	828684	1795286	0.976368		CP031689.1	1838740	2058839	976079	0.530841
CP031690.1	1848210	797030	1747042	0.945262		CP031690.1	1848210	2004834	947373	0.51259
CP031691.1	1840062	828722	1796427	0.976286		CP031691.1	1840062	2063585	976377	0.530622
CP031692.1	1833864	824279	1743130	0.950523		CP031692.1	1833864	1948304	945840	0.515764
CP043770.1	1985844	318767	1740456	0.876431		CP043770.1	1985844	1947294	917657	0.462099
CP043771.1	1984979	318945	1738916	0.876038		CP043771.1	1984979	1947342	916726	0.461832
CP043772.1	1987687	319225	1741474	0.876131		CP043772.1	1987687	1947352	918103	0.461895
CP043810.1	1877864	308673	1664336	0.886292		CP043810.1	1877864	1799055	886028	0.471828
CP043811.1	2000194	316152	1735827	0.867829		CP043811.1	2000194	1953845	915338	0.457625
CP044497.1	1887343	332538	1753854	0.929272		CP044497.1	1887343	1939357	950830	0.503793
CP063127.1	1894676	333188	1761037	0.929466		CP063127.1	1894676	1931217	953203	0.503096
CP082856.1	1902597	333141	1739828	0.914449		CP082856.1	1902597	1750716	943876	0.496099
CP085949.1	1837149	697271	1828347	0.995209		CP085949.1	1837149	2064979	1009314	0.549391
CP085950.1*	5457	773159	1185	0.217152		CP085950.1*	5457	1580997	1040	0.190581
CP085951.1	1834285	678202	1819912	0.992164		CP085951.1	1834285	1927791	995653	0.542802
CP085952.1	1890662	799532	1772350	0.937423		CP085952.1	1890662	1956496	958747	0.507096
CP116396.1	1812138	820403	1709766	0.943508		CP116396.1	1812138	1831200	931435	0.513998
CP116397.1	1812160	820407	1709745	0.943484		CP116397.1	1812160	1831203	931371	0.513956
CP116489.1	1812418	820402	1709715	0.943334		CP116489.1	1812418	1831201	931235	0.513808
CP116490.1	1812134	820399	1709726	0.943488		CP116490.1	1812134	1831200	931424	0.513993
CP121103.1	1991786	1067868	1742663	0.874925		CP121103.1	1991786	3350485	923668	0.463739
CP121104.1	1991359	1067837	1742663	0.875112		CP121104.1	1991359	3350486	923512	0.46376
CP121105.1	1991363	1067819	1742559	0.875058		CP121105.1	1991363	3350479	923553	0.463779
CP131716.1	1963515	1552425	1837156	0.935647		CP131716.1	1963515	3469522	973479	0.495784
CP131717.1	2025102	1069670	1826707	0.902032		CP131717.1	2025102	3595220	970034	0.479005
CP131718.1	2083396	1533785	1839040	0.882713		CP131718.1	2083396	3560930	971595	0.466352
CP131719.1	2019110	1557140	1845393	0.913964		CP131719.1	2019110	3474542	974656	0.482716
CP131720.1	1840521	796668	1744736	0.947958		CP131720.1	1840521	1911017	945945	0.513955
CP131721.1*	5403	797113	1153	0.2134		CP131721.1*	5403	1581033	1035	0.19156
CP131722.1	2044647	1558271	1857766	0.9086		CP131722.1	2044647	3441167	989650	0.48402
CP131723.1	2007792	1558418	1856040	0.924418		CP131723.1	2007792	3512984	979408	0.487804
CP131724.1	1957895	1529470	1823785	0.931503		CP131724.1	1957895	3469398	970946	0.495913
CP131725.1	2007169	1475541	1823102	0.908295		CP131725.1	2007169	3406441	969117	0.482828
CP144280.1	1938061	1486139	1779029	0.917943		CP144280.1	1938061	3384503	956257	0.493409
CP146693.1	1830701	798745	1742820	0.951996		CP146693.1	1830701	1997388	950063	0.518961
FQ312006.1	1981535	1098617	1780460	0.898526		FQ312006.1	1981535	3425829	955208	0.482055
FQ670178.1	1985832	318740	1740280	0.876348		FQ670178.1	1985832	1945685	917357	0.461951
FQ670204.1	2007018	316200	1724243	0.859107		FQ670204.1	2007018	1912159	914062	0.455433
L42023.1	1830138	798351	1741984	0.951832		L42023.1	1830138	1997038	948439	0.518234
LN831035.1	1890645	799485	1772410	0.937463		LN831035.1	1890645	1956556	958396	0.506915
LR134168.1	1860106	335254	1736700	0.933657		LR134168.1	1860106	1844056	944926	0.507996
LR134171.1	1879945	836389	1775550	0.944469		LR134171.1	1879945	1842192	952629	0.506732
LR134490.1	1948880	767430	1843083	0.945714		LR134490.1	1948880	1809262	996254	0.511193
LR590465.1	1876886	652206	1796618	0.957233		LR590465.1	1876886	1809655	965695	0.51452
LS483392.1	2044007	617025	1834226	0.897368		LS483392.1	2044007	1861839	976483	0.47773
LS483411.1	1834484	685138	1820139	0.99218		LS483411.1	1834484	1927826	995746	0.542794
LS483438.1	1850791	751813	1741462	0.940928		LS483438.1	1850791	1825582	947219	0.511791
LS483480.1	1890469	350849	1736998	0.918818		LS483480.1	1890469	1769145	943570	0.499119
LS483486.1	1915356	747920	1768052	0.923093		LS483486.1	1915356	2054105	953891	0.498023
LS483496.1	1865137	632158	1776140	0.952284		LS483496.1	1865137	1879739	960720	0.515093
OV040584.1	1805497	793865	1724814	0.955313		OV040584.1	1805497	1996742	938597	0.519855
OV040719.1	1917048	827218	1752840	0.914343		OV040719.1	1917048	1780758	944190	0.492523
*: Plasmid
Green rows: The GenBank reference genome
Yellow rows: The chromosome in the genome with the highest read coverage rate
