# Supplementary material for: Genetic Sequencing of a Bacterial Pneumonia Vaccine Produced in 1916
Source: Vaccines (Basel). 2025 May 2;13(5):491. doi: 10.3390/vaccines13050491 (PMC12115763; doi:10.3390/vaccines13050491)
Supplement: Supplementary file 1 [file vaccines-13-00491-s001.zip › SupplementalTableS4_AlignSpneumoniae.xlsx]

## Sheet: Sheet1
Supplemental Table 4. The alignment results of the 1st vial and the 2nd vial to available complete S. pneumoniae genomes
The 1st vial						The 2nd vial
Genomes	GenomeLength	AlignedReads	CoveredGenomeLength	CoveredGenomeRate		Genomes	GenomeLength	AlignedReads	CoveredGenomeLength	CoveredGenomeRate
AE005672.3	2160842	49941	142134	0.0657771		AE005672.3	2160842	2136578	117575	0.0544117
AE007317.1	2038615	51099	141008	0.0691685		AE007317.1	2038615	2167672	117665	0.0577181
AKVY01000001.1	2163340	49941	142134	0.0657012		AKVY01000001.1	2163340	2136380	117600	0.0543604
AP017971.1	2148476	50944	144649	0.0673263		AP017971.1	2148476	2124795	120708	0.0561831
AP018391.1	2045062	50887	141865	0.0693695		AP018391.1	2045062	2126703	115859	0.056653
AP018936.1	2180605	49913	141408	0.0648481		AP018936.1	2180605	2141271	116618	0.0534797
AP018937.1	2058492	49769	145142	0.0705089		AP018937.1	2058492	2127256	121559	0.0590525
AP018938.1	2096423	51228	144694	0.0690195		AP018938.1	2096423	2128451	118936	0.0567328
AP019192.2	2156271	50764	145721	0.0675801		AP019192.2	2156271	2126097	120524	0.0558946
AP025936.1	2033114	50494	139604	0.0686651		AP025936.1	2033114	2161223	115808	0.0569609
AP025937.1	2046836	50594	140825	0.0688013		AP025937.1	2046836	2161250	116414	0.0568751
AP025938.1	2079663	50483	142417	0.0684808		AP025938.1	2079663	2126679	115477	0.0555268
AP025939.1	2033516	50496	139542	0.068621		AP025939.1	2033516	2161236	116202	0.0571434
AP025940.1	2075857	50483	142435	0.068615		AP025940.1	2075857	2126628	115543	0.0556604
AP026914.1	2091587	50471	142647	0.0682004		AP026914.1	2091587	2124292	116143	0.0555286
AP026915.1	2057685	50127	142221	0.069117		AP026915.1	2057685	2149250	116474	0.0566044
AP026916.1	2227883	49603	150279	0.0674537		AP026916.1	2227883	2143654	142432	0.0639315
AP026917.1	2079937	50261	140539	0.0675689		AP026917.1	2079937	2164147	118066	0.0567642
AP026918.1	2090609	50792	142397	0.0681127		AP026918.1	2090609	2122370	115847	0.055413
AP026919.1	2148358	50735	142419	0.066292		AP026919.1	2148358	2128368	115747	0.053877
AP026920.1	2210263	50409	144110	0.0652004		AP026920.1	2210263	2124108	119125	0.0538963
AP026921.1	2156586	50569	144735	0.067113		AP026921.1	2156586	2168460	119060	0.0552076
AP026922.1	2170541	50724	139521	0.0642794		AP026922.1	2170541	2147085	115856	0.0533766
AP026923.1	2099632	50855	141560	0.0674213		AP026923.1	2099632	2126677	115537	0.0550273
AP026924.1	2218836	49759	144924	0.0653153		AP026924.1	2218836	2121458	118971	0.0536187
AP026925.1	2091173	50783	143779	0.0687552		AP026925.1	2091173	2132003	121791	0.0582405
AP026926.1	2190915	50552	145279	0.0663097		AP026926.1	2190915	2125516	120916	0.0551897
AP026927.1	2088360	50585	143217	0.0685787		AP026927.1	2088360	2127023	116322	0.0557002
AP026928.1	2098820	52202	143662	0.0684489		AP026928.1	2098820	2236751	117835	0.0561435
AP026929.1	2083428	51383	144262	0.0692426		AP026929.1	2083428	2164580	120120	0.057655
AP026930.1	2035403	50454	143664	0.0705826		AP026930.1	2035403	2124018	119489	0.0587053
AP026931.1	2106979	50909	142475	0.0676205		AP026931.1	2106979	2126251	119360	0.0566498
AP026932.1	2138339	50677	144978	0.0677994		AP026932.1	2138339	2127100	120867	0.0565238
AP028601.1	2054748	51008	140237	0.0682502		AP028601.1	2054748	2126498	115666	0.0562921
AP028602.1	2050376	50385	140949	0.068743		AP028602.1	2050376	2161267	116136	0.0566413
AP028603.1	2194831	50744	142311	0.0648392		AP028603.1	2194831	2123377	117096	0.0533508
AP028604.1	2194794	50744	142311	0.0648403		AP028604.1	2194794	2123377	117096	0.0533517
AP028605.1	2066045	49999	140211	0.0678644		AP028605.1	2066045	2164187	118383	0.0572993
AP028606.1	2105501	50912	142162	0.0675193		AP028606.1	2105501	2126598	119222	0.0566241
AP028607.1	2143010	50378	143394	0.0669124		AP028607.1	2143010	2124732	117984	0.0550553
AP028608.1	2039063	50697	140090	0.0687031		AP028608.1	2039063	2123978	116154	0.0569644
AP028609.1	2118406	50891	143872	0.0679152		AP028609.1	2118406	2126563	119799	0.0565515
AP028610.1	2066045	49999	140211	0.0678644		AP028610.1	2066045	2164187	118383	0.0572993
AP028611.1	2243694	50056	145250	0.064737		AP028611.1	2243694	2141286	119960	0.0534654
AP028612.1*	3133	0	0	0		AP028612.1*	3133	1	48	0.0153208
AP028877.1	2107654	50760	142727	0.0677184		AP028877.1	2107654	2155278	119451	0.0566749
CP000410.2	2046116	51089	141109	0.0689643		CP000410.2	2046116	2167699	117805	0.0575749
CP000918.1	2184682	51549	145631	0.06666		CP000918.1	2184682	2154334	128437	0.0587898
CP000919.1	2120234	51196	140944	0.0664757		CP000919.1	2120234	2161429	116904	0.0551373
CP000920.1	2111882	49751	143743	0.0680639		CP000920.1	2111882	2152170	120343	0.0569838
CP000921.1	2112148	50881	141816	0.067143		CP000921.1	2112148	2126641	115516	0.0546912
CP000936.1	2245615	50702	144554	0.0643717		CP000936.1	2245615	2206970	119858	0.0533742
CP001015.1	2078953	50102	143674	0.0691088		CP001015.1	2078953	2199558	119563	0.0575112
CP001033.1	2209198	50281	143335	0.064881		CP001033.1	2209198	2129306	120722	0.0546452
CP001845.1	2064154	49540	141187	0.0683995		CP001845.1	2064154	2152267	118733	0.0575214
CP001993.1	2088772	50919	142633	0.0682856		CP001993.1	2088772	2126957	114741	0.0549323
CP002121.1	2130580	50222	142494	0.0668804		CP002121.1	2130580	2124131	117764	0.0552732
CP002176.1	2240045	50412	144793	0.0646384		CP002176.1	2240045	2122626	119660	0.0534186
CP003357.2	2150813	50924	142531	0.0662684		CP003357.2	2150813	2127072	116853	0.0543297
CP007593.1	2287774	48852	144323	0.0630845		CP007593.1	2287774	2154156	129601	0.0566494
CP018136.1	2206644	50711	141992	0.0643475		CP018136.1	2206644	2124079	116729	0.0528989
CP018137.1	2071812	50895	142541	0.0688002		CP018137.1	2071812	2126628	114613	0.0553202
CP018138.1	2073113	50922	142727	0.0688467		CP018138.1	2073113	2126645	114582	0.0552705
CP018347.1	2092148	50932	142737	0.0682251		CP018347.1	2092148	2126841	114533	0.0547442
CP018838.1	2079194	51351	141489	0.0680499		CP018838.1	2079194	2205321	117132	0.0563353
CP019299.1	2038121	50128	142976	0.0701509		CP019299.1	2038121	2150439	117401	0.0576026
CP020549.1	2148350	50552	127833	0.0595029		CP020549.1	2148350	2200088	100510	0.0467847
CP020550.1*	6012	0	0	0		CP020550.1*	6012	0	0	0
CP025076.1	2125517	49711	143784	0.0676466		CP025076.1	2125517	2192774	120666	0.0567702
CP025256.1	2168552	50022	143091	0.0659846		CP025256.1	2168552	2204138	119177	0.0549569
CP025838.1	2057144	51177	141202	0.0686398		CP025838.1	2057144	2161697	117383	0.0570612
CP026670.1	2221315	51496	146458	0.065933		CP026670.1	2221315	2126054	121424	0.0546631
CP027540.1	2046572	51089	141108	0.0689485		CP027540.1	2046572	2167700	117751	0.0575357
CP031245.1	2096231	51228	144694	0.0690258		CP031245.1	2096231	2128436	118881	0.0567118
CP031246.1	2109726	50538	142185	0.067395		CP031246.1	2109726	2199172	119251	0.0565244
CP031247.1	2114141	49672	143559	0.0679042		CP031247.1	2114141	2151929	120293	0.0568992
CP031248.1	2169584	50145	143938	0.0663436		CP031248.1	2169584	2151444	119995	0.0553078
CP035234.1	2108520	50272	140459	0.066615		CP035234.1	2108520	2164257	118133	0.0560265
CP035235.1	2150845	50274	140758	0.0654431		CP035235.1	2150845	2164284	119345	0.0554875
CP035236.1	2103577	49622	142642	0.0678093		CP035236.1	2103577	2125230	119216	0.056673
CP035237.1	2112180	50907	141825	0.0671463		CP035237.1	2112180	2126648	115515	0.0546899
CP035238.1	2046574	51089	141103	0.068946		CP035238.1	2046574	2167704	117750	0.0575352
CP035239.1	2153840	49941	142131	0.0659896		CP035239.1	2153840	2136586	117606	0.0546029
CP035241.1	2001615	50641	140460	0.0701733		CP035241.1	2001615	2124583	116098	0.0580022
CP035242.1	2126529	50382	141633	0.0666029		CP035242.1	2126529	2112952	115861	0.0544836
CP035243.1	2141210	50396	141430	0.0660514		CP035243.1	2141210	2113076	116698	0.054501
CP035244.1	2098679	50349	140607	0.0669979		CP035244.1	2098679	2164193	118282	0.0563602
CP035245.1	2038521	49896	141785	0.0695529		CP035245.1	2038521	2126340	118060	0.0579145
CP035246.1	2050463	50950	139641	0.0681022		CP035246.1	2050463	2165290	116244	0.0566916
CP035247.1	2052119	50955	139909	0.0681778		CP035247.1	2052119	2165155	116125	0.0565878
CP035248.1	2075570	50850	140850	0.0678609		CP035248.1	2075570	2127300	116168	0.0559692
CP035249.1	2141530	50856	139580	0.0651777		CP035249.1	2141530	2147099	115925	0.0541319
CP035251.1	2098476	50128	141383	0.0673741		CP035251.1	2098476	2124331	115974	0.0552658
CP035252.1	2165373	50135	141546	0.065368		CP035252.1	2165373	2124358	115846	0.0534993
CP035254.1	2118426	50069	144004	0.0679769		CP035254.1	2118426	2163934	116176	0.0548407
CP035256.1	2223053	49382	142955	0.0643057		CP035256.1	2223053	2126258	119160	0.053602
CP035257.1	2159294	49661	141637	0.0655941		CP035257.1	2159294	2155340	119004	0.0551125
CP035258.1	2118571	50243	141839	0.0669503		CP035258.1	2118571	2127262	117862	0.0556328
CP035259.1	2079593	50245	141823	0.0681975		CP035259.1	2079593	2127259	117857	0.0566731
CP035260.1	2000117	50803	141897	0.0709443		CP035260.1	2000117	2116492	117130	0.0585616
CP035261.1	2086667	51003	142401	0.0682433		CP035261.1	2086667	2134033	116738	0.0559447
CP035262.1	2116769	49313	140496	0.0663729		CP035262.1	2116769	2129276	117295	0.0554123
CP035263.1	2145531	49347	142015	0.0661911		CP035263.1	2145531	2132230	117486	0.0547585
CP035264.1	2120990	50093	140584	0.0662823		CP035264.1	2120990	2176528	116570	0.0549602
CP035265.1	2084495	50094	140720	0.067508		CP035265.1	2084495	2176569	116673	0.0559718
CP035897.1	2101621	49551	140754	0.066974		CP035897.1	2101621	2126965	116617	0.0554891
CP036529.1	2041494	51090	141017	0.0690754		CP036529.1	2041494	2167632	117699	0.0576534
CP038251.1	2071654	50343	140135	0.067644		CP038251.1	2071654	2164190	118475	0.0571886
CP038252.1	2139846	49890	142194	0.0664506		CP038252.1	2139846	2140451	117164	0.0547535
CP038253.1	2155943	50692	141877	0.0658074		CP038253.1	2155943	2155334	118559	0.0549917
CP038808.1	2038617	51099	140933	0.0691317		CP038808.1	2038617	2167672	117589	0.0576808
CP045931.1	2090792	50128	141450	0.0676538		CP045931.1	2090792	2122757	116056	0.0555082
CP046354.1	2121469	51412	144924	0.068313		CP046354.1	2121469	2164649	121434	0.0572405
CP046355.1	2180123	51404	144201	0.0661435		CP046355.1	2180123	2164519	120879	0.055446
CP046356.1	2141347	51399	144269	0.067373		CP046356.1	2141347	2164511	120451	0.0562501
CP046357.1	2141694	51400	144040	0.0672552		CP046357.1	2141694	2164520	120444	0.0562377
CP046358.1	2124184	51413	145025	0.0682733		CP046358.1	2124184	2164678	121419	0.0571603
CP046359.1	2114775	51338	145048	0.0685879		CP046359.1	2114775	2164729	120896	0.0571673
CP046360.1	2089999	51393	144401	0.0690914		CP046360.1	2089999	2164648	120759	0.0577795
CP046379.1	2140016	51400	144618	0.067578		CP046379.1	2140016	2164507	120421	0.0562711
CP050175.1	2143685	50578	145167	0.0677184		CP050175.1	2143685	2126124	121135	0.0565078
CP050176.1*	2149	0	0	0		CP050176.1*	2149	1	48	0.022336
CP051650.1	2024947	50990	141382	0.0698201		CP051650.1	2024947	2124092	118076	0.0583107
CP053210.1	2219840	50958	142204	0.0640605		CP053210.1	2219840	2124746	117357	0.0528673
CP060156.1	2210224	49874	143593	0.0649676		CP060156.1	2210224	2124955	120836	0.0546714
CP061208.1	2046551	51089	141108	0.0689492		CP061208.1	2046551	2167700	117751	0.0575363
CP063829.1	2089994	50892	142729	0.0682916		CP063829.1	2089994	2126630	114768	0.0549131
CP071871.1	2134668	50057	143528	0.0672367		CP071871.1	2134668	2152510	120628	0.056509
CP071916.1	2159119	50054	142847	0.0661599		CP071916.1	2159119	2129916	115872	0.0536663
CP071917.1	2196665	50049	142741	0.0649808		CP071917.1	2196665	2129916	115872	0.0527491
CP071918.1	2195807	50049	142741	0.0650062		CP071918.1	2195807	2129916	115872	0.0527697
CP079922.1	2039955	51098	140858	0.0690496		CP079922.1	2039955	2167692	117772	0.0577326
CP079923.1	2030186	51117	141383	0.0696404		CP079923.1	2030186	2167696	118592	0.0584144
CP082820.1	2098200	50499	140903	0.0671542		CP082820.1	2098200	2161237	120573	0.057465
CP083627.1	2116633	51085	141653	0.0669237		CP083627.1	2116633	2155288	118429	0.0559516
CP089948.1	2153849	49941	142145	0.0659958		CP089948.1	2153849	2136585	117606	0.0546027
CP089949.1	2151943	50553	141930	0.0659543		CP089949.1	2151943	2155245	118479	0.0550568
CP090881.1	2003561	49620	141636	0.0706921		CP090881.1	2003561	2125698	118063	0.0589266
CP090882.1	2062088	49959	145683	0.0706483		CP090882.1	2062088	2127267	121339	0.0588428
CP090883.1	2003723	49898	141891	0.0708137		CP090883.1	2003723	2126361	118162	0.0589712
CP090884.1	2003818	49901	141644	0.0706871		CP090884.1	2003818	2126470	118069	0.058922
CP090885.1	2061648	49963	145732	0.0706871		CP090885.1	2061648	2124995	121389	0.0588796
CP090886.1	2057101	49769	145226	0.0705974		CP090886.1	2057101	2127231	121389	0.0590097
CP090887.1	2062504	49963	145659	0.0706224		CP090887.1	2062504	2127264	121289	0.0588067
CP090888.1	2046177	49834	142708	0.0697437		CP090888.1	2046177	2127534	118097	0.0577159
CP090889.1	2003571	49898	141734	0.0707407		CP090889.1	2003571	2126361	118085	0.0589373
CP091450.1	2069241	50986	142761	0.068992		CP091450.1	2069241	2126655	114862	0.0555092
CP091451.1	2103144	50905	142690	0.067846		CP091451.1	2103144	2126852	114961	0.0546615
CP096809.1	2088456	50930	143038	0.0684898		CP096809.1	2088456	2126838	114651	0.0548975
CP099641.1	2116814	51075	141267	0.0667357		CP099641.1	2116814	2155206	118196	0.0558367
CP102583.1	2009151	51214	127248	0.0633342		CP102583.1	2009151	2233849	101970	0.0507528
CP107038.1	2293748	51051	146080	0.0636862		CP107038.1	2293748	2127052	120249	0.0524247
CP113114.1	2310574	50267	144721	0.0626342		CP113114.1	2310574	2188528	122082	0.0528362
CP113115.1	2292804	50277	144702	0.0631114		CP113115.1	2292804	2188503	121769	0.0531092
CP113266.1	2136743	50944	144523	0.0676371		CP113266.1	2136743	2190509	119720	0.0560292
CP113267.1	2150349	50733	145306	0.0675732		CP113267.1	2150349	2125600	122075	0.0567699
CP125291.1	2036779	50339	140804	0.0691307		CP125291.1	2036779	2124747	117317	0.0575993
CP131706.1	2109177	51052	142332	0.0674822		CP131706.1	2109177	2155268	118265	0.0560716
CP131707.1	2128646	50315	143607	0.067464		CP131707.1	2128646	2187403	120119	0.0564298
CP131708.1	2175793	51319	146591	0.0673736		CP131708.1	2175793	2125573	120906	0.0555687
CP131709.1	2090920	50897	142723	0.0682585		CP131709.1	2090920	2126661	114780	0.0548945
CP131710.1	2140064	51228	142487	0.0665807		CP131710.1	2140064	2174453	119513	0.0558455
CP131711.1	2093106	50931	143024	0.068331		CP131711.1	2093106	2126839	114649	0.0547746
CP131712.1	2207415	51571	146477	0.0663568		CP131712.1	2207415	2126010	120778	0.0547147
CP131713.1	2145516	51139	142015	0.0661915		CP131713.1	2145516	2155329	118608	0.0552818
CP131714.1	2146355	51139	142015	0.0661657		CP131714.1	2146355	2155329	118608	0.0552602
CP131715.1	2138456	51126	141913	0.0663624		CP131715.1	2138456	2155285	118680	0.055498
CP132059.1	2025162	50991	141463	0.0698527		CP132059.1	2025162	2124092	118076	0.0583045
CP132060.1	2025152	50991	141463	0.069853		CP132060.1	2025152	2124092	118061	0.0582974
CP136899.1	2027961	50157	140512	0.0692873		CP136899.1	2027961	2132722	116045	0.0572225
CP137099.1	2124888	51294	145484	0.0684667		CP137099.1	2124888	2115340	121162	0.0570204
CP137100.1	2200466	49760	143380	0.0651589		CP137100.1	2200466	2124248	119386	0.0542549
CP137101.1	2148214	50773	145805	0.0678727		CP137101.1	2148214	2127365	120556	0.0561192
CP137102.1	2108184	50223	146312	0.0694019		CP137102.1	2108184	2149234	119990	0.0569163
CP137103.1	2109372	50915	142793	0.0676946		CP137103.1	2109372	2126902	114964	0.0545015
CP137104.1	2136646	50809	142340	0.0666184		CP137104.1	2136646	2126529	114540	0.0536074
CP137105.1	2121940	50540	142454	0.0671339		CP137105.1	2121940	2128994	121892	0.0574437
CP137106.1	2138920	50720	142700	0.0667159		CP137106.1	2138920	2125267	116135	0.0542961
CP137107.1	2187550	50713	145441	0.0664858		CP137107.1	2187550	2121971	120707	0.0551791
CP137108.1	2136646	50809	142340	0.0666184		CP137108.1	2136646	2126529	114540	0.0536074
CP137109.1	2149160	50758	144994	0.0674654		CP137109.1	2149160	2124658	121109	0.0563518
CP137110.1	2076043	50770	141797	0.0683016		CP137110.1	2076043	2132469	115271	0.0555244
CP137111.1	2110175	50231	143380	0.067947		CP137111.1	2110175	2161124	119741	0.0567446
CP137112.1	2163419	50880	145069	0.0670554		CP137112.1	2163419	2126795	121087	0.0559702
CP137113.1	2179100	50857	143244	0.0657354		CP137113.1	2179100	2125305	119737	0.0549479
CP137114.1	2072679	50374	142467	0.0687357		CP137114.1	2072679	2117161	118000	0.0569311
CP137115.1	2069036	49730	145695	0.0704169		CP137115.1	2069036	2127469	121910	0.0589212
CP139825.1	2109408	49959	139954	0.0663475		CP139825.1	2109408	2164164	118590	0.0562196
CP139860.1	2100423	49950	144248	0.0686757		CP139860.1	2100423	2125805	120152	0.0572037
CP139861.1	2081720	50603	143509	0.0689377		CP139861.1	2081720	2126120	119362	0.0573382
CP139862.1	2051693	50339	143691	0.0700353		CP139862.1	2051693	2124903	117866	0.0574482
CP139863.1	2099956	50120	142671	0.06794		CP139863.1	2099956	2151547	116157	0.055314
CP145437.1	2117212	51085	141713	0.0669338		CP145437.1	2117212	2155293	118288	0.0558697
FM211187.1	2221315	51496	146458	0.065933		FM211187.1	2221315	2126054	121424	0.0546631
FQ312027.1	2036867	49893	141748	0.0695912		FQ312027.1	2036867	2126514	118136	0.0579989
FQ312029.1	2093317	49497	143400	0.0685037		FQ312029.1	2093317	2130872	116741	0.0557684
FQ312030.1	2142122	50957	139615	0.065176		FQ312030.1	2142122	2189031	115982	0.0541435
FQ312039.1	2131190	50853	139295	0.0653602		FQ312039.1	2131190	2146983	115600	0.054242
FQ312041.2	2026239	49890	141557	0.0698619		FQ312041.2	2026239	2126353	117888	0.0581807
FQ312042.1	2133496	50846	139599	0.065432		FQ312042.1	2133496	2147055	115557	0.0541632
FQ312043.1	2037254	49891	141600	0.0695053		FQ312043.1	2037254	2126334	118127	0.0579834
FQ312044.2	2026505	49895	141562	0.0698552		FQ312044.2	2026505	2126912	117849	0.0581538
FQ312045.1	2024476	49835	141483	0.0698862		FQ312045.1	2024476	2129504	117469	0.0580244
HE983624.1	2129934	49900	142206	0.0667654		HE983624.1	2129934	2128902	118652	0.0557069
LN831051.1	2110968	46025	139252	0.0659659		LN831051.1	2110968	2152321	119121	0.0564296
LN847353.1	1983415	49463	124653	0.0628477		LN847353.1	1983415	2162900	101998	0.0514254
LR129840.1	2169270	49608	141996	0.065458		LR129840.1	2169270	2133821	121390	0.0559589
LR129841.1	2109624	49467	141619	0.06713		LR129841.1	2109624	2137194	117881	0.0558777
LR129843.1	2038006	49897	141828	0.0695916		LR129843.1	2038006	2126433	118033	0.0579159
LR129844.1	2037269	49895	141569	0.0694896		LR129844.1	2037269	2126185	117921	0.0578819
LR134294.1	2115408	51229	146408	0.0692103		LR134294.1	2115408	2128454	120315	0.0568756
LR216050.1	2074861	51109	132017	0.0636269		LR216050.1	2074861	2162041	107011	0.051575
LR216060.1	2202359	49859	131363	0.0596465		LR216060.1	2202359	2207269	107781	0.0489389
LR216064.1	2066251	48902	125411	0.0606949		LR216064.1	2066251	2133095	101955	0.049343
LR216065.1	2120740	49305	129246	0.0609438		LR216065.1	2120740	2130873	103580	0.0488414
LR536843.1	2074160	51103	128736	0.0620666		LR536843.1	2074160	2161277	103956	0.0501196
LR595848.1	2150981	49459	141710	0.0658816		LR595848.1	2150981	2137192	117826	0.0547778
LR595849.1*	5247	0	0	0		LR595849.1*	5247	0	0	0
LS483374.1	2046573	51089	141073	0.0689313		LS483374.1	2046573	2167704	117751	0.0575357
LS483390.1	2039982	51099	140977	0.069107		LS483390.1	2039982	2167675	117682	0.0576878
LS483417.1	2093242	50318	142418	0.068037		LS483417.1	2093242	2126798	117562	0.0561626
LS483448.1	2131442	51133	137861	0.0646797		LS483448.1	2131442	2156218	114943	0.0539273
LS483449.1	2104636	50193	141683	0.0673195		LS483449.1	2104636	2126823	119638	0.056845
LS483450.1	2157682	50035	144750	0.0670859		LS483450.1	2157682	2124295	121673	0.0563906
LS483451.1	2200529	49950	141865	0.0644686		LS483451.1	2200529	2128592	119997	0.054531
LS483523.1	2145551	49123	143548	0.066905		LS483523.1	2145551	2131419	118459	0.0552115
OV904788.1	2112955	50858	143022	0.0676881		OV904788.1	2112955	2126829	115904	0.054854
OX244288.1	2147252	51102	142450	0.0663406		OX244288.1	2147252	2124115	119334	0.0555752
*: Plasmid
Green rows: The GenBank reference genome
Yellow rows: The chromosome in the genome with the highest read coverage rate
