# Supplementary material for: Genetic Sequencing of a Bacterial Pneumonia Vaccine Produced in 1916
Source: Vaccines (Basel). 2025 May 2;13(5):491. doi: 10.3390/vaccines13050491 (PMC12115763; doi:10.3390/vaccines13050491)
Supplement: Supplementary file 1 [file vaccines-13-00491-s001.zip › SupplementalTableS5_AlignSpyogenes.xlsx]

## Sheet: Sheet1
Supplemental Table 5. The alignment results of the 1st vial and the 2nd vial to available complete S. pyogenes genomes
The 1st vial						The 2nd vial
Genomes	GenomeLength	AlignedReads	CoveredGenomeLength	CoveredGenomeRate		Genomes	GenomeLength	AlignedReads	CoveredGenomeLength	CoveredGenomeRate
AE004092.2	1852433	259286	988078	0.533395		AE004092.2	1852433	6011578	1752498	0.946052
AE009949.1	1895017	258563	962286	0.507798		AE009949.1	1895017	5991745	1711194	0.902997
AE014074.1	1900521	258711	963837	0.507144		AE014074.1	1900521	6225304	1696470	0.892634
AFRY01000001.1	1908100	258521	973517	0.510202		AFRY01000001.1	1908100	6135027	1699377	0.890612
AM295007.1	1841271	258562	966828	0.525087		AM295007.1	1841271	6058204	1697828	0.922096
AP012335.1	1811124	258650	959695	0.529889		AP012335.1	1811124	6126401	1685994	0.93091
AP012491.2	1831128	259047	975402	0.532678		AP012491.2	1831128	5936971	1709886	0.933788
AP014572.1	1745332	258782	966939	0.554014		AP014572.1	1745332	5921225	1669799	0.956723
AP014585.1	1744827	258841	967766	0.554649		AP014585.1	1744827	5921337	1669736	0.956964
AP014596.1	1893821	258585	961888	0.507909		AP014596.1	1893821	6225432	1690983	0.892895
AP017629.1	1741982	258671	958878	0.550452		AP017629.1	1741982	6144621	1645325	0.944513
AP018337.1	1900008	258595	966746	0.508811		AP018337.1	1900008	6225687	1697099	0.893206
AP019548.2	1778005	258827	962673	0.541434		AP019548.2	1778005	5919751	1654715	0.930658
AP023387.1	1900555	258596	966779	0.508683		AP023387.1	1900555	6225485	1696762	0.892772
AP023388.1	1853362	258930	983842	0.530842		AP023388.1	1853362	6172943	1705989	0.920483
AP023389.1	1854597	258777	977861	0.527263		AP023389.1	1854597	6136100	1707230	0.92054
AP023390.1	1747400	258682	963022	0.551117		AP023390.1	1747400	6144692	1651028	0.944848
BA000034.2	1894275	258588	961440	0.50755		BA000034.2	1894275	6225443	1690612	0.892485
CP000003.1	1899877	258768	961062	0.505855		CP000003.1	1899877	6153174	1695578	0.892467
CP000017.2	1838562	259052	978995	0.532479		CP000017.2	1838562	5924096	1717794	0.934314
CP000056.2	1897578	259211	988141	0.520738		CP000056.2	1897578	6173957	1729729	0.911546
CP000259.1	1836467	258656	970269	0.528335		CP000259.1	1836467	6141621	1694298	0.922586
CP000260.1	1928252	259559	995856	0.516455		CP000260.1	1928252	6108830	1752861	0.909041
CP000261.1	1860355	258557	963650	0.517993		CP000261.1	1860355	6137920	1662936	0.893881
CP000262.1	1937111	259012	984737	0.508353		CP000262.1	1937111	6134812	1739138	0.8978
CP000829.1	1815785	258824	969100	0.533709		CP000829.1	1815785	6132043	1684006	0.927426
CP003068.1	1827308	258782	971319	0.531557		CP003068.1	1827308	6049629	1705479	0.933329
CP003116.1	1750832	258929	967539	0.552617		CP003116.1	1750832	6227985	1657219	0.946532
CP003121.1	1781029	259012	971312	0.545366		CP003121.1	1781029	6228624	1670705	0.938056
CP003901.1	1837281	259057	979811	0.533294		CP003901.1	1837281	5924103	1716720	0.934381
CP006366.1	1818351	258672	965641	0.531053		CP006366.1	1818351	6029138	1693601	0.931394
CP007024.1	1795609	258866	968066	0.53913		CP007024.1	1795609	6272071	1671376	0.930813
CP007041.1	1892124	258609	961314	0.508061		CP007041.1	1892124	6225555	1689719	0.893028
CP007240.1	1709790	258472	948341	0.554654		CP007240.1	1709790	6153289	1614291	0.944146
CP007241.1	1796152	258828	967954	0.538904		CP007241.1	1796152	6271646	1672042	0.930902
CP007537.1	1908294	259124	985842	0.516609		CP007537.1	1908294	6004236	1744753	0.9143
CP007560.1	1915554	258980	982798	0.513062		CP007560.1	1915554	5781485	1752898	0.915087
CP007561.1	1791306	258805	980577	0.547409		CP007561.1	1791306	6302778	1682229	0.939107
CP007562.1	1702054	258355	951893	0.559261		CP007562.1	1702054	6153826	1621391	0.952608
CP008695.1	1846477	258593	959141	0.519444		CP008695.1	1846477	6142923	1687022	0.913644
CP008776.1	1829516	258926	976689	0.533851		CP008776.1	1829516	5924363	1709022	0.934139
CP008926.1	1844804	258891	968990	0.525254		CP008926.1	1844804	6221140	1684104	0.912891
CP009612.1	1944537	258733	975551	0.501688		CP009612.1	1944537	6142516	1716767	0.882867
CP010449.1	1950469	259033	992277	0.508738		CP010449.1	1950469	6284362	1731581	0.887777
CP010450.1	1791401	258647	958524	0.535069		CP010450.1	1791401	6010477	1664531	0.929178
CP011068.1	1950454	259180	988267	0.506686		CP011068.1	1950454	6173490	1731080	0.887527
CP011069.1	1862487	259067	982637	0.527594		CP011069.1	1862487	6172308	1709297	0.91775
CP011414.1	1811968	258650	959687	0.529638		CP011414.1	1811968	6126409	1685981	0.930469
CP011415.1	1811968	258650	959687	0.529638		CP011415.1	1811968	6126410	1685981	0.930469
CP011535.2	1896976	259059	990331	0.522058		CP011535.2	1896976	6174357	1728961	0.91143
CP012045.1	1943415	259222	983477	0.506056		CP012045.1	1943415	5922596	1740137	0.895402
CP013672.1	1860554	258705	969592	0.521131		CP013672.1	1860554	6047504	1696943	0.912063
CP013838.1	1786874	258658	962000	0.53837		CP013838.1	1786874	6186824	1656899	0.927261
CP013839.1	1709394	258615	954745	0.558528		CP013839.1	1709394	6143881	1629524	0.953276
CP013840.1	1741348	258681	958817	0.550618		CP013840.1	1741348	6144671	1645024	0.944684
CP014027.2	1839644	259000	978985	0.53216		CP014027.2	1839644	5925277	1716205	0.932901
CP014138.1	1814455	258753	970412	0.534823		CP014138.1	1814455	6128858	1700640	0.937273
CP014139.1	1878699	258902	980711	0.522016		CP014139.1	1878699	6170107	1694676	0.902048
CP014542.1	1890465	259338	989355	0.523339		CP014542.1	1890465	6243146	1740601	0.920726
CP015238.2	1765123	258609	957400	0.542399		CP015238.2	1765123	5952053	1654145	0.937127
CP020027.1	1846347	259195	980370	0.530978		CP020027.1	1846347	6242789	1716985	0.929936
CP020082.1	1890354	259336	989059	0.523214		CP020082.1	1890354	6243184	1740456	0.920704
CP021640.1	1810283	258613	954920	0.527498		CP021640.1	1810283	6244297	1638962	0.905362
CP022206.1	1893171	258901	974522	0.514756		CP022206.1	1893171	6187102	1712221	0.90442
CP022354.1	1890204	258696	973373	0.514957		CP022354.1	1890204	6185981	1711236	0.905318
CP023769.1	1852980	259041	982256	0.530095		CP023769.1	1852980	6172225	1705522	0.920421
CP027771.1	1869673	258842	977546	0.522843		CP027771.1	1869673	6174546	1695087	0.906622
CP028140.1	1790938	258622	962378	0.53736		CP028140.1	1790938	6106054	1674430	0.934946
CP028148.1	1939844	258733	976542	0.503413		CP028148.1	1939844	6142668	1715811	0.88451
CP028841.1	1914862	259245	987528	0.515718		CP028841.1	1914862	5976947	1750809	0.914327
CP029694.1	1866513	258607	965759	0.517413		CP029694.1	1866513	6226406	1694932	0.908074
CP031617.1	1894040	258952	986138	0.520653		CP031617.1	1894040	6173249	1717417	0.906748
CP031618.1	1940684	258987	987980	0.509089		CP031618.1	1940684	6173982	1724880	0.8888
CP031619.1	1946265	259091	992921	0.510167		CP031619.1	1946265	6174858	1743408	0.895771
CP031620.1	1839848	258862	981160	0.533283		CP031620.1	1839848	6172160	1695648	0.921624
CP031621.1	1853620	258928	984630	0.531193		CP031621.1	1853620	6172894	1705115	0.919884
CP031622.1	1894087	259039	989238	0.522277		CP031622.1	1894087	6140453	1727361	0.911976
CP031623.1	1905059	259025	989066	0.519179		CP031623.1	1905059	6171345	1726863	0.906462
CP031624.1	1851876	258927	984781	0.531775		CP031624.1	1851876	6169249	1704501	0.920419
CP031625.1	1893263	259092	990223	0.523025		CP031625.1	1893263	6172287	1728407	0.912925
CP031626.1	1837594	258878	979811	0.533203		CP031626.1	1837594	6170254	1694023	0.92187
CP031627.1	1893041	258995	987022	0.521395		CP031627.1	1893041	6173653	1720257	0.908727
CP031628.1	1851619	258963	984013	0.531434		CP031628.1	1851619	6170906	1697602	0.91682
CP031629.1	1893446	259088	984067	0.519723		CP031629.1	1893446	6173128	1719393	0.908076
CP031630.1	1842830	258838	982041	0.532898		CP031630.1	1842830	6168091	1690330	0.917247
CP031631.1	1892473	258999	987904	0.522018		CP031631.1	1892473	6171524	1720205	0.908972
CP031632.1	1880780	258863	984671	0.523544		CP031632.1	1880780	6170917	1713917	0.91128
CP031633.1	1851403	258949	984503	0.53176		CP031633.1	1851403	6172951	1704289	0.920539
CP031634.1	1853812	258928	984742	0.531198		CP031634.1	1853812	6172946	1705069	0.919764
CP031635.1	1907750	258944	985741	0.516703		CP031635.1	1907750	6172990	1707232	0.894893
CP031636.1	1852263	258940	983105	0.530759		CP031636.1	1852263	6172393	1700401	0.918013
CP031637.1	1937069	259115	991077	0.511637		CP031637.1	1937069	6174944	1735906	0.896151
CP031638.1	1833822	258830	977649	0.533121		CP031638.1	1833822	6169455	1679964	0.9161
CP031639.1	1885126	259007	986171	0.523133		CP031639.1	1885126	6173626	1722276	0.913613
CP031640.1	1962429	259192	985981	0.502429		CP031640.1	1962429	6171385	1715197	0.874017
CP031738.1	1878827	258663	973225	0.517996		CP031738.1	1878827	6141981	1705806	0.90791
CP031770.1	1903997	258937	983823	0.516715		CP031770.1	1903997	6131176	1745518	0.916765
CP032665.1	1853912	258824	983229	0.530354		CP032665.1	1853912	6170387	1703857	0.91906
CP032666.1	1851471	258956	984062	0.531503		CP032666.1	1851471	6170851	1704215	0.920465
CP032699.1	1882327	259020	981681	0.521525		CP032699.1	1882327	6197064	1699736	0.902997
CP032700.1	1828132	258709	974466	0.533039		CP032700.1	1828132	6214941	1671616	0.914385
CP032701.1*	4968	53	607	0.122182		CP032701.1*	4968	1	43	0.0086554
CP033335.1	1801696	259011	969480	0.538093		CP033335.1	1801696	6293804	1667573	0.925557
CP033336.1	1812036	258792	981765	0.541802		CP033336.1	1812036	6186666	1686544	0.930745
CP033337.1	1976011	259075	983028	0.497481		CP033337.1	1976011	6159422	1717657	0.869255
CP033621.1	1852894	259282	985677	0.531966		CP033621.1	1852894	6243166	1727774	0.932473
CP033767.1	1837737	258660	970968	0.52835		CP033767.1	1837737	6141736	1695507	0.922606
CP033815.1	1899746	258714	964507	0.507703		CP033815.1	1899746	6224654	1696786	0.893165
CP033816.1*	2366	57	1945	0.822063		CP033816.1*	2366	0	0	0
CP033907.1	1903852	258935	983526	0.516598		CP033907.1	1903852	6131171	1745404	0.916775
CP033908.1	1903972	258933	983511	0.516558		CP033908.1	1903972	6131170	1745486	0.91676
CP035426.1	1756622	238643	954815	0.543552		CP035426.1	1756622	5908068	1641456	0.934439
CP035427.1	1861037	258668	965986	0.519058		CP035427.1	1861037	6085897	1693936	0.910211
CP035428.1	1816007	258816	966451	0.532185		CP035428.1	1816007	6222957	1659417	0.913772
CP035429.1	1788166	258769	962975	0.538527		CP035429.1	1788166	6227576	1668903	0.933304
CP035430.1	1899479	259030	980287	0.516082		CP035430.1	1899479	6161883	1706386	0.898344
CP035431.1	1800116	258594	963798	0.535409		CP035431.1	1800116	6196065	1658294	0.921215
CP035432.1	1809631	258998	974320	0.538408		CP035432.1	1809631	6169615	1688484	0.933054
CP035433.1	1789855	258174	944270	0.527568		CP035433.1	1789855	6118387	1623516	0.907066
CP035434.1	1887700	259000	982912	0.520693		CP035434.1	1887700	6159468	1688860	0.894666
CP035435.1	1779766	258482	959527	0.539131		CP035435.1	1779766	6207921	1654218	0.929458
CP035436.1	1806344	258826	978772	0.541852		CP035436.1	1806344	6290285	1693786	0.937687
CP035437.1	1806521	258751	978060	0.541405		CP035437.1	1806521	6156249	1677500	0.92858
CP035438.1	1950616	258890	977679	0.501216		CP035438.1	1950616	6242872	1717914	0.880703
CP035439.1	1806314	259004	978499	0.54171		CP035439.1	1806314	6115208	1690737	0.936015
CP035440.1	1790668	258906	980242	0.547417		CP035440.1	1790668	6131642	1678237	0.937213
CP035441.1	1834762	259013	978298	0.533202		CP035441.1	1834762	5923661	1713474	0.933894
CP035442.1	1835714	258737	976901	0.532164		CP035442.1	1835714	6302627	1702477	0.927419
CP035443.1	1888806	258889	984571	0.521266		CP035443.1	1888806	6364627	1727586	0.914644
CP035444.1	1764969	258990	971565	0.550471		CP035444.1	1764969	6056850	1659524	0.940257
CP035445.1	1758778	258820	963001	0.54754		CP035445.1	1758778	6151364	1654790	0.940875
CP035446.1	1747924	258566	968857	0.55429		CP035446.1	1747924	6228182	1650189	0.944085
CP035447.1	1812090	39956	949146	0.523785		CP035447.1	1812090	6160064	1634975	0.902259
CP035448.1	1826467	258607	959032	0.525075		CP035448.1	1826467	6238620	1655087	0.906169
CP035449.1	1825427	258420	962363	0.527199		CP035449.1	1825427	6138570	1674671	0.917413
CP035450.1	1701466	258432	948785	0.557628		CP035450.1	1701466	6151970	1620747	0.952559
CP035451.1	1826832	258489	954929	0.522724		CP035451.1	1826832	6128481	1650861	0.903674
CP035452.1	1768816	258506	956653	0.540844		CP035452.1	1768816	6244082	1637202	0.925592
CP035453.1	1839531	265954	967573	0.525989		CP035453.1	1839531	6289362	1691733	0.919655
CP035454.1	1742565	258559	955328	0.548231		CP035454.1	1742565	6045414	1641473	0.941987
CP035455.1	1797172	258603	966981	0.538057		CP035455.1	1797172	6214198	1676267	0.932725
CP036530.1	1741943	258645	958690	0.550357		CP036530.1	1741943	6144529	1644912	0.944297
CP036531.1	1742165	258626	958686	0.550284		CP036531.1	1742165	6144619	1645120	0.944296
CP040997.1	1914862	259245	987639	0.515776		CP040997.1	1914862	5976949	1750762	0.914302
CP041408.1	1918725	259022	983453	0.512556		CP041408.1	1918725	5781378	1754531	0.914426
CP043530.1	1835779	259053	979013	0.533296		CP043530.1	1835779	5924107	1715446	0.934451
CP044093.1	1837758	258544	970858	0.528284		CP044093.1	1837758	6142025	1695775	0.922741
CP044094.1*	1330	33	1161	0.872932		CP044094.1*	1330	0	0	0
CP044095.1*	1229	27	889	0.723352		CP044095.1*	1229	0	0	0
CP044096.1*	1029	0	0	0		CP044096.1*	1029	0	0	0
CP045930.1	1746807	258664	962293	0.550887		CP045930.1	1746807	6144547	1650275	0.944738
CP047120.1	2010300	259180	995510	0.495205		CP047120.1	2010300	5976207	1750185	0.870609
CP049187.1	1866140	258557	966854	0.518104		CP049187.1	1866140	6133104	1674499	0.897306
CP049685.1	1866006	258866	979707	0.525029		CP049685.1	1866006	6130168	1728593	0.92636
CP049686.1	1823857	258792	975805	0.535023		CP049686.1	1823857	6128958	1709849	0.937491
CP049687.1	1866277	258886	980005	0.525112		CP049687.1	1866277	6130212	1729509	0.926716
CP049688.1	1885850	258783	985331	0.522486		CP049688.1	1885850	6131174	1740974	0.923177
CP049689.1	1931322	258881	989863	0.512531		CP049689.1	1931322	6132603	1761650	0.912147
CP049690.1	1866583	258889	979908	0.524974		CP049690.1	1866583	6130220	1729073	0.926331
CP049691.1	1823813	258772	975727	0.534993		CP049691.1	1823813	6128966	1709859	0.937519
CP049692.1	1890316	258929	984004	0.52055		CP049692.1	1890316	6131591	1741163	0.921096
CP049693.1	1887828	258797	986173	0.522385		CP049693.1	1887828	6131460	1739268	0.921306
CP049694.1	1866269	258842	979977	0.5251		CP049694.1	1866269	6130165	1729220	0.926565
CP049695.1	1887256	258802	984093	0.521441		CP049695.1	1887256	6132304	1738677	0.921273
CP049696.1	1890992	258830	986953	0.521923		CP049696.1	1890992	6131553	1741486	0.920938
CP049697.1	1890273	258823	986508	0.521887		CP049697.1	1890273	6131607	1741201	0.921137
CP049799.1	1832686	258830	975733	0.532406		CP049799.1	1832686	5972156	1670536	0.911523
CP049800.1	1821897	258876	969814	0.53231		CP049800.1	1821897	5993413	1662937	0.91275
CP051138.1	1890399	258825	986813	0.522013		CP051138.1	1890399	6131557	1741306	0.921131
CP055246.1	1860158	258890	977172	0.525317		CP055246.1	1860158	6130391	1727349	0.928603
CP060265.1	1902947	259115	982179	0.516136		CP060265.1	1902947	5921864	1727822	0.907972
CP060266.1	1831250	259052	975483	0.532687		CP060266.1	1831250	5923685	1710751	0.934199
CP060267.1	1837335	259055	978703	0.532675		CP060267.1	1837335	5923706	1716657	0.934319
CP060268.1	1872024	259190	978620	0.52276		CP060268.1	1872024	5923927	1726719	0.922381
CP060269.1	1883075	259161	983140	0.522093		CP060269.1	1883075	5926485	1743103	0.925668
CP060270.1	1837261	259057	978526	0.5326		CP060270.1	1837261	5923717	1716753	0.934409
CP060638.1	1878218	259136	979283	0.521389		CP060638.1	1878218	6040167	1707178	0.908935
CP060639.1	1970284	259266	991547	0.503251		CP060639.1	1970284	6136361	1747338	0.886846
CP060640.1	1758170	259001	969860	0.55163		CP060640.1	1758170	5904715	1660952	0.944705
CP060641.1	1841971	258835	978958	0.531473		CP060641.1	1841971	6187072	1704493	0.925364
CP060642.1	1845647	258823	983172	0.532698		CP060642.1	1845647	6212548	1701986	0.922162
CP060643.1	1791351	258831	979263	0.546662		CP060643.1	1791351	6278378	1687371	0.941954
CP060644.1	1781254	259062	973220	0.546368		CP060644.1	1781254	6191411	1676781	0.941349
CP060645.1	1902845	258785	978072	0.514005		CP060645.1	1902845	5989681	1711001	0.89918
CP060646.1	1890384	242517	980358	0.518603		CP060646.1	1890384	6221003	1688387	0.893145
CP060647.1	1780403	258328	951867	0.534636		CP060647.1	1780403	5919421	1661560	0.933249
CP060648.1	1827693	259016	973813	0.53281		CP060648.1	1827693	5922414	1707293	0.934125
CP060649.1	1852565	260279	980015	0.529004		CP060649.1	1852565	6138453	1686111	0.910149
CP061131.1	1909430	258972	985460	0.516102		CP061131.1	1909430	6131452	1752100	0.917604
CP061132.1	1932413	258890	990952	0.512806		CP061132.1	1932413	6132481	1762236	0.911936
CP061133.1	1859391	258855	976607	0.52523		CP061133.1	1859391	6130358	1727145	0.928877
CP061134.1	1865571	258896	980619	0.52564		CP061134.1	1865571	6130187	1733081	0.928982
CP064364.1	1914863	259245	987545	0.515726		CP064364.1	1914863	5976937	1750836	0.91434
CP065927.1	1862424	259045	987480	0.530212		CP065927.1	1862424	6125756	1714791	0.920731
CP066541.1	1800518	258839	972827	0.540304		CP066541.1	1800518	6215676	1684793	0.935727
CP067008.1	1897111	258723	965321	0.508837		CP067008.1	1897111	6057848	1699893	0.896043
CP067009.1	1897129	258702	965537	0.508946		CP067009.1	1897129	6057772	1699430	0.895791
CP067010.1	1897124	258703	965564	0.508962		CP067010.1	1897124	6057861	1699828	0.896003
CP067090.1	1863912	258742	963875	0.517125		CP067090.1	1863912	6225494	1693122	0.90837
CP070994.1	1831274	259108	974496	0.532141		CP070994.1	1831274	5921885	1710693	0.934155
CP072112.1	1852911	258740	975067	0.526235		CP072112.1	1852911	6210069	1696278	0.915466
CP072523.1	1819973	258639	959786	0.527363		CP072523.1	1819973	6224464	1676393	0.921109
CP077685.1	1762765	258191	962093	0.545786		CP077685.1	1762765	6164158	1652966	0.937712
CP097251.1	1910967	258581	958797	0.501734		CP097251.1	1910967	5921192	1691872	0.885349
CP116457.1	1854315	259044	974614	0.525592		CP116457.1	1854315	5972514	1673499	0.902489
CP119597.1	1856557	259042	980238	0.527987		CP119597.1	1856557	6007512	1688287	0.909365
CP119598.1	1853582	259055	974872	0.52594		CP119598.1	1853582	5972558	1673594	0.902897
CP119599.1	1916409	259154	990411	0.516806		CP119599.1	1916409	6007205	1726703	0.90101
CP119678.1	1842099	259059	974194	0.52885		CP119678.1	1842099	5972591	1672295	0.90782
CP121250.1	2008188	259129	1001129	0.498524		CP121250.1	2008188	5977271	1802731	0.89769
CP136948.1	1829882	258917	978213	0.534577		CP136948.1	1829882	6148177	1700042	0.929045
CP136949.1*	4967	42	602	0.1212		CP136949.1*	4967	1	43	0.0086571
CP136950.1	1835741	259049	978980	0.533289		CP136950.1	1835741	5923660	1715209	0.934342
CP136951.1	1833938	258909	977968	0.533261		CP136951.1	1833938	6148317	1700793	0.927399
CP136952.1*	4967	42	602	0.1212		CP136952.1*	4967	1	43	0.0086571
CP140113.1	1833607	259018	977957	0.533351		CP140113.1	1833607	5913988	1712571	0.93399
CP140114.1	1862268	280645	977246	0.524761		CP140114.1	1862268	5914694	1715018	0.92093
CP140116.1	1834709	280624	976172	0.532058		CP140116.1	1834709	5885066	1708940	0.93145
CP140117.2	1835839	259046	979224	0.533393		CP140117.2	1835839	5924085	1715431	0.934412
CP141675.1	1946620	258504	962608	0.494502		CP141675.1	1946620	5902547	1700670	0.873653
CP141676.1*	59195	68	4293	0.072523		CP141676.1*	59195	660	21141	0.357142
CP142349.1	1841219	258580	972280	0.528063		CP142349.1	1841219	6245761	1709890	0.928673
CP142350.1	1805137	258614	960630	0.532165		CP142350.1	1805137	6262236	1664668	0.922184
CP142351.1	1788060	258668	961479	0.537722		CP142351.1	1788060	6305128	1673482	0.935921
CP142352.1	1846043	258659	972711	0.526917		CP142352.1	1846043	6045642	1687921	0.914345
CP142353.1	1749382	258563	955184	0.546012		CP142353.1	1749382	6074270	1642928	0.939148
CP142354.1	1842075	258936	982624	0.533433		CP142354.1	1842075	6251477	1702673	0.924323
CP142355.1	1821159	258539	976057	0.535954		CP142355.1	1821159	6317598	1678997	0.921939
CP142356.1	1741389	258445	953513	0.547559		CP142356.1	1741389	5786045	1645002	0.944649
CP142357.1	1793445	258609	962859	0.536877		CP142357.1	1793445	6139078	1678560	0.935942
CP142358.1	1814755	258609	960902	0.529494		CP142358.1	1814755	6122014	1664981	0.917469
CP148744.1	1835411	259052	977510	0.532584		CP148744.1	1835411	5893550	1714023	0.933863
CP151475.1	1838577	259114	978965	0.532458		CP151475.1	1838577	5923702	1717934	0.934382
CP151476.1	1838577	259114	978965	0.532458		CP151476.1	1838577	5923702	1717934	0.934382
CP151477.1	1838577	259114	978965	0.532458		CP151477.1	1838577	5923702	1717934	0.934382
CP151478.1	1838577	259114	978964	0.532457		CP151478.1	1838577	5923702	1717934	0.934382
CP151479.1	1838577	259114	978964	0.532457		CP151479.1	1838577	5923702	1717934	0.934382
CP154891.1	1788670	258604	963340	0.538579		CP154891.1	1788670	6167983	1642954	0.918534
CP154892.1*	3421	59	1982	0.579363		CP154892.1*	3421	324	2941	0.85969
HG316453.2	1726248	258736	964261	0.558588		HG316453.2	1726248	6144500	1644730	0.952777
LN831034.1	1914862	259245	987528	0.515718		LN831034.1	1914862	5976947	1750809	0.914327
LR031521.1	1877450	259150	983350	0.523769		LR031521.1	1877450	5924936	1735652	0.924473
LR130236.1	1829838	259044	975047	0.53286		LR130236.1	1829838	5924071	1709396	0.934179
LR130237.1	1823047	258740	975111	0.53488		LR130237.1	1823047	6128762	1708922	0.937399
LR130238.1	1943295	259149	983814	0.506261		LR130238.1	1943295	5922426	1740019	0.895396
LR130239.1	1909563	259009	977413	0.511852		LR130239.1	1909563	6132982	1707301	0.894079
LR130240.1	1854706	258933	984594	0.530863		LR130240.1	1854706	6172936	1705787	0.919708
LR134272.1	1768145	258630	967204	0.547016		LR134272.1	1768145	6323452	1660160	0.938928
LR134284.1	1900813	258386	964149	0.50723		LR134284.1	1900813	5928433	1730013	0.910144
LR134314.1	1834173	258676	969284	0.528458		LR134314.1	1834173	6126420	1702036	0.927958
LR590466.1	1858171	258579	968607	0.521269		LR590466.1	1858171	6058332	1701488	0.915679
LR590483.1	1819777	258946	975675	0.536151		LR590483.1	1819777	6195701	1687341	0.927224
LS483298.1	1906873	258657	966821	0.507019		LS483298.1	1906873	6265314	1694655	0.888709
LS483307.1	1921448	216042	972034	0.505886		LS483307.1	1921448	6013786	1719045	0.894661
LS483315.1	1808384	258786	979279	0.541522		LS483315.1	1808384	6212588	1692691	0.936024
LS483320.1	1921169	216042	972033	0.505959		LS483320.1	1921169	6013722	1718759	0.894642
LS483321.1	1862643	259078	988766	0.53084		LS483321.1	1862643	6278156	1724184	0.925665
LS483322.1	1744145	258457	958945	0.549808		LS483322.1	1744145	6073558	1638295	0.939311
LS483323.1	1797476	258585	970882	0.540136		LS483323.1	1797476	6219193	1679879	0.934577
LS483326.1	1756406	237990	960314	0.546749		LS483326.1	1756406	6023640	1653736	0.941545
LS483327.1	1808407	258652	959786	0.530736		LS483327.1	1808407	5955466	1665721	0.921099
LS483329.1	1768863	258592	962622	0.544204		LS483329.1	1768863	5828610	1667208	0.942531
LS483330.1	1864452	258787	976731	0.52387		LS483330.1	1864452	6181269	1708921	0.916581
LS483331.1	1848740	258792	971616	0.525556		LS483331.1	1848740	6157375	1680074	0.908767
LS483332.1	1845052	258885	968912	0.525141		LS483332.1	1845052	6221112	1684153	0.912794
LS483333.1	1793034	258774	975434	0.544013		LS483333.1	1793034	6282203	1672184	0.9326
LS483334.1	1851237	258519	957981	0.517482		LS483334.1	1851237	6145692	1661530	0.897524
LS483335.1	1921449	216043	972148	0.505945		LS483335.1	1921449	6013800	1719065	0.894671
LS483336.1	1875632	258848	977717	0.521273		LS483336.1	1875632	6213862	1705576	0.909334
LS483337.1	1805495	258710	968366	0.536344		LS483337.1	1805495	6037825	1684347	0.9329
LS483338.1	1746380	258465	958378	0.54878		LS483338.1	1746380	6154634	1640609	0.939434
LS483340.1	1827653	258928	986861	0.539961		LS483340.1	1827653	6305477	1706630	0.933782
LS483344.1	1838787	235800	967387	0.526101		LS483344.1	1838787	6010369	1697355	0.923084
LS483345.1	1796043	258909	985392	0.548646		LS483345.1	1796043	6263768	1686515	0.939017
LS483347.1	1915789	258944	983784	0.513514		LS483347.1	1915789	6171388	1739435	0.907947
LS483351.1	1898595	258808	965911	0.50875		LS483351.1	1898595	6232770	1717366	0.904546
LS483352.1	1857727	258854	968943	0.521575		LS483352.1	1857727	6269556	1690486	0.909976
LS483353.1	1766320	258504	954247	0.540246		LS483353.1	1766320	6142413	1657961	0.938653
LS483355.1	1752074	258639	964444	0.550458		LS483355.1	1752074	6189241	1658061	0.946342
LS483356.1	1931144	258902	976990	0.505912		LS483356.1	1931144	6214399	1738709	0.900352
LS483357.1	1891095	258834	987323	0.522091		LS483357.1	1891095	6131762	1742213	0.921272
LS483359.1	1751353	258933	971196	0.55454		LS483359.1	1751353	6035611	1662501	0.949267
LS483360.1	1906305	258843	984316	0.516348		LS483360.1	1906305	6333701	1720404	0.902481
LS483379.1	1764453	258711	960414	0.544313		LS483379.1	1764453	6225016	1648688	0.93439
LS483382.1	1847336	258957	977663	0.529229		LS483382.1	1847336	6295043	1701857	0.921249
LS483384.1	1846983	258723	977303	0.529135		LS483384.1	1846983	6035582	1684576	0.912069
LS483386.1	1934623	259135	984619	0.508946		LS483386.1	1934623	6159842	1715866	0.886925
LS483389.1	1908146	258934	984523	0.515958		LS483389.1	1908146	6268192	1721987	0.90244
LS483391.1	1863040	258578	962687	0.516729		LS483391.1	1863040	5992378	1710751	0.918258
LS483394.1	1785401	258895	973015	0.544984		LS483394.1	1785401	6284279	1680298	0.941132
LS483399.1	1822334	258698	956359	0.524799		LS483399.1	1822334	5858825	1684489	0.924358
LS483401.1	1795272	258565	966702	0.538471		LS483401.1	1795272	6140952	1676911	0.934071
LS483407.1	1808803	258698	961539	0.531589		LS483407.1	1808803	5988385	1681681	0.92972
LS483414.1	1913208	258417	963783	0.503752		LS483414.1	1913208	5921170	1694900	0.885894
LS483415.1	1790372	258394	955028	0.533424		LS483415.1	1790372	5959066	1691315	0.944672
LS483420.1	1785880	258615	971614	0.544053		LS483420.1	1785880	5796424	1671614	0.936017
LS483421.1	1789295	259002	979185	0.547246		LS483421.1	1789295	6228671	1677899	0.937743
LS483425.1	1819726	258809	973885	0.535182		LS483425.1	1819726	6175013	1658694	0.911508
LS483430.1	1756874	258568	959404	0.546086		LS483430.1	1756874	6282989	1647803	0.937918
LS483432.1	1834863	258799	969838	0.528562		LS483432.1	1834863	6146641	1685275	0.918475
LS483437.1	1891258	259341	989148	0.523011		LS483437.1	1891258	6243229	1741112	0.92061
LS483442.1	1796907	258924	980931	0.5459		LS483442.1	1796907	5974281	1704103	0.948353
LS483520.1	1829590	258891	971414	0.530946		LS483520.1	1829590	6113770	1702258	0.930404
LS483521.1	1786462	259044	978244	0.547587		LS483521.1	1786462	6134130	1688839	0.945354
LS483522.1	1811249	258623	967444	0.534131		LS483522.1	1811249	6070211	1685350	0.93049
*: Plasmid
Green rows: The GenBank reference genome
Yellow rows: The chromosome in the genome with the highest read coverage rate
