# Supplementary material for: Genetic Sequencing of a Bacterial Pneumonia Vaccine Produced in 1916
Source: Vaccines (Basel). 2025 May 2;13(5):491. doi: 10.3390/vaccines13050491 (PMC12115763; doi:10.3390/vaccines13050491)
Supplement: Supplementary file 1 [file vaccines-13-00491-s001.zip › SupplementalTableS6_AlignEnterococcusFaecium.xlsx]

## Sheet: Sheet1
Supplemental Table 6. The alignment results of the 2nd vial to available complete Enterococcus Faecium genomes
Genomes	GenomeLength	AlignedReads	CoveredGenomeLength	CoveredGenomeRate
AP019394.1	2535796	50997664	2357228	92.9581
AP019395.1*	196595	906049	105419	53.6224
AP019396.1*	17267	0	0	0
AP022341.1	2802719	51902896	2315013	82.5988
AP022342.1*	253148	369018	67481	26.6567
AP022343.1*	108102	5049	2944	2.72335
AP022344.1*	6258	0	0	0
AP024831.1	2990066	52082823	2324072	77.7264
AP024832.1*	92522	224502	34631	37.43
AP024833.1*	71966	219836	14764	20.5152
AP024834.1*	9507	0	0	0
AP024835.1*	6302	0	0	0
AP024836.1*	5850	1	25	0.42735
AP024837.1	3019093	52082661	2324244	76.9848
AP024838.1*	155411	228566	42468	27.3263
AP024839.1*	71967	218808	14697	20.4219
AP024840.1*	9507	0	0	0
AP024841.1*	6303	0	0	0
AP024842.1*	5849	1	25	0.427423
AP024843.1*	4373	0	0	0
AP026566.1	2835106	51691777	2297943	81.0532
AP026567.1*	258381	507883	74179	28.7092
AP026568.1*	82303	137	369	0.448343
AP026569.1*	63729	24717	2765	4.33868
AP026570.1*	45504	14439	6788	14.9174
AP026571.1*	4378	0	0	0
AP026572.1*	1953	0	0	0
AP026573.1	2839030	51112105	2304783	81.1821
AP026574.1*	257732	508589	73612	28.5615
AP026575.1*	82303	137	369	0.448343
AP026576.1*	63555	22774	2814	4.42766
AP026577.1*	45488	14812	7208	15.8459
AP026578.1*	4376	0	0	0
AP026579.1	2813406	51994709	2352323	83.6112
AP026580.1*	241009	461689	61858	25.6663
AP026581.1*	110099	13277	1482	1.34606
AP026582.1*	43555	37069	10285	23.6138
AP026583.1*	6031	0	0	0
AP026584.1*	2930	0	0	0
AP026585.1*	2189	0	0	0
AP026586.1	2905854	52145013	2371899	81.6249
AP026587.1*	239520	450846	62307	26.0133
AP026588.1*	88997	13277	1482	1.66522
AP026589.1*	42609	27423	9508	22.3145
AP026590.1*	6809	0	0	0
AP026591.1*	5995	0	0	0
AP026592.1*	2181	0	0	0
AP026593.1	2907603	52295844	2358880	81.128
AP026594.1*	223682	433620	52889	23.6447
AP026595.1*	88998	13277	1482	1.66521
AP026596.1*	43559	29609	10328	23.7104
AP026597.1*	6087	0	0	0
AP026598.1*	6028	0	0	0
AP026599.1*	2939	0	0	0
AP026600.1*	2177	0	0	0
AP026601.1	2921286	52063646	2319564	79.4022
AP026602.1*	88683	165	474	0.534488
AP026603.1*	31114	62716	6727	21.6205
AP026604.1	2843325	51895099	2322359	81.6776
AP026605.1*	134260	259580	43471	32.3782
AP026606.1*	87193	120	181	0.207585
AP026607.1*	56468	34295	12458	22.0621
AP026608.1*	50850	54521	9240	18.1711
AP026609.1*	20946	23893	6503	31.0465
AP026610.1*	7904	0	0	0
AP026611.1*	6176	257	273	4.42034
AP026612.1	2749946	51484536	2304918	83.8168
AP026613.1*	321364	576576	89635	27.892
AP026614.1*	88777	120	181	0.203882
AP026615.1*	63653	167004	12470	19.5906
AP026616.1*	2057	0	0	0
AP026617.1	2759577	51489628	2326548	84.3081
AP026618.1*	319076	580576	87209	27.3317
AP026619.1*	87216	120	181	0.207531
AP026620.1*	63323	135663	11164	17.6302
AP026621.1*	28796	26459	7922	27.5108
AP026622.1*	8080	171	248	3.06931
AP026623.1*	5072	15	134	2.64196
AP026624.1*	4372	0	0	0
AP026625.1*	3891	0	0	0
AP026626.1*	2921	0	0	0
AP026627.1*	1931	0	0	0
AP026628.1	2921512	51557070	2373754	81.2509
AP026629.1*	165734	577301	69276	41.7995
AP026630.1*	132791	28786	10535	7.93352
AP026631.1*	63476	60452	16210	25.5372
AP026632.1	2797787	51311822	2285693	81.6965
AP026633.1*	228769	424440	61557	26.9079
AP026634.1*	89119	22225	1682	1.88736
AP026635.1*	56385	194234	15999	28.3746
AP026636.1*	33993	4381	4583	13.4822
AP026637.1*	11816	0	0	0
AP026638.1*	6158	128	218	3.54011
AP026639.1*	4362	0	0	0
AP026640.1*	2058	14	69	3.35277
AP026641.1	2821420	50748740	2330166	82.5884
AP026642.1*	276002	483391	78383	28.3994
AP026643.1*	89199	1383	1886	2.11437
AP026644.1*	61865	113636	13165	21.2802
AP026645.1*	27725	22957	7153	25.7998
AP026646.1*	6165	257	273	4.42822
AP026647.1*	4470	0	0	0
AP026648.1*	4369	0	0	0
AP026649.1*	2989	0	0	0
AP026650.1	2825547	51899715	2326789	82.3483
AP026651.1*	356159	717387	94594	26.5595
AP026652.1*	86780	12214	1482	1.70777
AP026653.1*	38340	17531	9527	24.8487
AP026654.1*	4825	0	0	0
AP026655.1	2836077	52083164	2343299	82.6247
AP026656.1*	172275	246409	45036	26.1419
AP026657.1*	76985	120	181	0.235111
AP026658.1*	42042	17148	4184	9.95195
AP026659.1*	19291	24635	4241	21.9843
AP026660.1	2833359	52088427	2344859	82.759
AP026661.1*	173397	248255	45089	26.0033
AP026662.1*	76985	120	181	0.235111
AP026663.1*	41212	14322	3391	8.22819
AP026664.1*	9527	0	0	0
AP026665.1*	9009	24675	3470	38.517
AP026666.1	2834237	52076726	2343913	82.7
AP026667.1*	173272	248772	44770	25.838
AP026668.1*	76985	120	181	0.235111
AP026669.1*	41193	14970	3368	8.17615
AP026670.1*	9013	21633	3425	38.0007
AP026772.1	2804859	51899629	2299229	81.9731
AP026773.1*	138954	16083	5307	3.81925
AP026774.1*	235911	343342	56632	24.0057
AP026775.1*	28491	5183	3716	13.0427
AP026776.1*	25968	3107	3574	13.7631
AP026777.1*	6776	1	35	0.516529
AP026778.1*	6308	0	0	0
AP026779.1*	6175	257	273	4.42105
AP027221.1	2754504	51966554	2289400	83.1148
AP027222.1*	248456	394908	69661	28.0376
AP027223.1*	71754	52638	9086	12.6627
AP027224.1*	12309	255	445	3.61524
AP027225.1*	9370	0	0	0
AP027226.1*	8744	0	0	0
AP027227.1	2751268	51949628	2288359	83.1747
AP027228.1*	246962	382804	69493	28.1391
AP027229.1*	71757	56972	9090	12.6678
AP027230.1*	60121	27025	10421	17.3334
AP027231.1*	12370	255	445	3.59741
AP027232.1*	4372	0	0	0
AP027233.1	2754558	51954469	2288435	83.0781
AP027234.1*	246977	396923	69794	28.2593
AP027235.1*	71749	62643	9090	12.6692
AP027236.1*	12368	255	445	3.59799
AP027237.1*	9369	0	0	0
AP027238.1*	8744	0	0	0
AP027294.1	2552600	52503641	2362774	92.5634
AP027295.1*	243853	390352	55756	22.8646
AP027296.1*	43624	6669	5052	11.5808
AP028415.1	2894314	52011996	2329439	80.4833
AP028416.1*	111773	352843	30348	27.1515
AP028417.1*	75806	67312	16817	22.1843
AP028418.1*	6303	0	0	0
AP028419.1*	5851	1	25	0.427277
CP003351.1	2955294	52335528	2333967	78.9758
CP003352.1*	56520	198316	13687	24.2162
CP003353.1*	3847	0	0	0
CP003354.1*	4119	0	0	0
CP003583.1	2698137	52275955	2341343	86.7763
CP003584.1*	36262	22749	5462	15.0626
CP003585.1*	66247	38518	9406	14.1984
CP003586.1*	251926	335159	39630	15.7308
CP004063.1	2635572	52698081	2370350	89.9368
CP004064.1*	214319	844507	78890	36.8096
CP006030.1	2693877	37267347	2156814	80.0636
CP006031.1*	44086	233756	13961	31.6676
CP006620.1	2994661	51882116	2316717	77.3616
CP006621.1*	130716	265503	39698	30.3697
CP006622.1*	67314	146750	15447	22.9477
CP006623.1*	31004	34789	6961	22.4519
CP006624.1*	9319	0	0	0
CP006625.1*	4072	0	0	0
CP006626.1*	2189	0	0	0
CP011281.1	2790106	51644041	2315761	82.999
CP011282.1*	152440	322336	48461	31.7902
CP011283.1*	58197	59376	12059	20.721
CP011284.1*	37865	8195	4857	12.8271
CP011285.1*	13141	1	35	0.266342
CP011828.1	2598959	51525314	2325129	89.4639
CP011829.1*	229882	646552	86823	37.7685
CP011830.1*	38512	26617	8123	21.0921
CP011831.1*	10839	96	118	1.08866
CP012430.1	3130373	52518443	2414128	77.1195
CP012431.1*	44226	13164	6693	15.1336
CP012432.1*	57543	207092	12146	21.1077
CP012433.1*	886	0	0	0
CP012434.1*	13123	0	0	0
CP012435.1*	13136	0	0	0
CP012460.1	2850245	51912635	2352175	82.5254
CP012461.1*	200151	416252	69677	34.8122
CP012462.1*	77567	135	417	0.5376
CP012463.1*	54805	213403	12602	22.9943
CP012464.1*	38586	6780	4017	10.4105
CP012522.1	2572333	53069632	2375109	92.3329
CP013009.1	2686859	53077972	2382604	88.6762
CP013010.1*	66496	291682	17725	26.6557
CP013994.1	2966909	52153892	2371936	79.9464
CP013995.1*	381524	610147	102717	26.9228
CP013996.1*	49420	36650	10922	22.1004
CP014449.1	2859123	52233631	2347760	82.1147
CP014450.1*	189452	700137	76439	40.3474
CP014451.1*	63692	24765	2795	4.38831
CP014452.1*	39138	12508	5087	12.9976
CP014529.1	2765010	51699737	2286620	82.6984
CP014530.1*	223688	346415	55318	24.73
CP014531.1*	32423	19594	6617	20.4084
CP014532.1*	9310	0	0	0
CP014533.1*	17254	4467	3993	23.1425
CP014534.1*	55167	207657	11255	20.4017
CP014535.1*	65558	13310	1443	2.2011
CP015123.1*	56285	171898	11553	20.5259
CP016163.1	2823158	52206719	2352612	83.3326
CP016164.1*	202822	301712	49594	24.452
CP016165.1*	58308	33046	11560	19.8258
CP016166.1*	48256	44195	7747	16.054
CP016167.1*	2125	0	0	0
CP016168.1*	4796	0	0	0
CP016169.1*	832	0	0	0
CP017787.1	2868496	51934253	2344910	81.747
CP017788.1*	169793	321434	50678	29.8469
CP017789.1*	54822	213433	12619	23.0181
CP017790.1*	36019	6664	4730	13.132
CP017791.1*	10382	22	169	1.62782
CP017792.1	2868375	51934262	2344789	81.7463
CP017793.1*	169793	321434	50678	29.8469
CP017794.1*	54822	213433	12619	23.0181
CP017795.1*	36019	6664	4730	13.132
CP017796.1*	10382	22	169	1.62782
CP017797.1	2868375	51934263	2344789	81.7463
CP017798.1*	171477	321434	50678	29.5538
CP017799.1*	54822	213433	12619	23.0181
CP017800.1*	36019	6664	4730	13.132
CP017801.1*	10382	22	169	1.62782
CP018065.1	2933268	52147008	2362329	80.5357
CP018066.1*	230049	519492	54980	23.8993
CP018067.1*	29012	4507	4648	16.021
CP018068.1*	13112	0	0	0
CP018069.1*	3296	0	0	0
CP018070.1*	78626	232686	16992	21.6112
CP018071.1	2933966	51687672	2325246	79.2527
CP018072.1*	59226	25655	11269	19.0271
CP018073.1*	170854	284532	52100	30.4939
CP018825.1*	45240	12464	7538	16.6622
CP018826.1*	4374	0	0	0
CP018827.1*	259837	633825	83156	32.0031
CP018828.1	2807999	51922897	2337686	83.251
CP018829.1*	13141	1	35	0.266342
CP018830.1	2802604	51895514	2333509	83.2622
CP018831.1*	46747	12397	7548	16.1465
CP018832.1*	259837	633884	83165	32.0066
CP018833.1*	4374	0	0	0
CP018834.1*	13141	1	35	0.266342
CP019208.1	3009007	52123087	2330583	77.4536
CP019209.1*	215998	396332	46150	21.3659
CP019210.1*	45501	25169	8354	18.36
CP019211.1*	5850	1	25	0.42735
CP019212.1*	4376	0	0	0
CP019988.1	2907074	52186214	2323510	79.9261
CP019989.1*	287502	314132	40145	13.9634
CP019990.1*	25791	21593	5884	22.8142
CP019991.1*	18099	0	0	0
CP019992.1	2990310	52268154	2340388	78.2657
CP019993.1*	243818	522072	62205	25.5129
CP019994.1*	99829	16523	7134	7.14622
CP019995.1*	58211	17510	10507	18.0499
CP020484.1	2880780	51968629	2332330	80.9618
CP020485.1*	217014	405340	46672	21.5064
CP020486.1*	49542	21803	7729	15.6009
CP020487.1*	1979	0	0	0
CP020488.1	2883830	51969001	2332720	80.8897
CP020489.1*	217014	405336	46657	21.4995
CP020490.1*	49542	21803	7727	15.5969
CP020491.1*	1979	0	0	0
CP021849.1	2736595	52793791	2386463	87.2056
CP021885.1	2496099	53109770	2432411	97.4485
CP023423.1	2739582	52188190	2310693	84.3447
CP023424.1*	195692	307807	42057	21.4914
CP023425.1*	86216	242739	18132	21.0309
CP023426.1*	40017	30117	9823	24.5471
CP023427.1*	10105	0	0	0
CP023780.1	2863296	51983841	2349951	82.0715
CP023781.1*	199876	498105	58988	29.5123
CP023782.1*	10647	1	35	0.328731
CP023783.1*	4374	0	0	0
CP023784.1	2869275	51956487	2351209	81.9444
CP023785.1*	199876	487540	58973	29.5048
CP023786.1*	40911	38437	7578	18.5231
CP023787.1*	10647	1	35	0.328731
CP023788.1*	4374	0	0	0
CP023789.1	2867770	51966265	2351196	81.9869
CP023790.1*	199068	484350	58951	29.6135
CP023791.1*	40911	31865	7576	18.5182
CP023792.1*	10647	1	35	0.328731
CP023793.1*	4374	0	0	0
CP023794.1	2869064	51966227	2352530	81.9964
CP023795.1*	202553	491896	61661	30.4419
CP023796.1*	40911	24314	7571	18.506
CP023797.1*	10647	1	35	0.328731
CP023798.1*	4375	0	0	0
CP023799.1	2867667	51959320	2351128	81.9875
CP023800.1*	202540	498862	61655	30.4409
CP023801.1*	40911	24284	7571	18.506
CP023802.1*	10647	1	35	0.328731
CP023803.1*	4374	0	0	0
CP023804.1	2870397	51986386	2353929	82.0071
CP023805.1*	201207	495358	60299	29.9686
CP023806.1*	10647	1	35	0.328731
CP023807.1*	4374	0	0	0
CP023808.1	2870954	51952203	2352587	81.9444
CP023809.1*	202553	470945	61633	30.4281
CP023810.1*	10647	0	0	0
CP023811.1*	4374	0	0	0
CP023812.1*	81514	58766	22412	27.4947
CP025077.1	2630073	52571489	2391956	90.9464
CP025078.1*	56373	10368	4690	8.31959
CP025425.1	2772425	52145142	2326834	83.9278
CP025426.1*	253120	502915	65743	25.9731
CP025427.1*	142988	38644	10998	7.69155
CP025685.1	2629393	39237753	2158377	82.0865
CP025686.1*	22603	51340	21613	95.6201
CP025687.1*	185046	491894	68980	37.2772
CP025754.1	2817746	51928737	2338729	83
CP025755.1*	35515	7281	4799	13.5126
CP025756.1*	258454	626337	81224	31.4269
CP027401.1*	159454	372244	46861	29.3884
CP027402.1	2550968	52697018	2343249	91.8572
CP030110.1	2683778	34394001	2119188	78.9629
CP032307.1*	258852	471521	89959	34.7531
CP032308.1	2585631	35787375	2121081	82.0334
CP032309.1*	21516	9671	2996	13.9245
CP033041.1	2724445	37212587	2163591	79.414
CP033042.1*	78861	455555	31659	40.1453
CP033206.1	2876110	51857141	2317259	80.5692
CP033207.1*	167502	253268	43689	26.0827
CP033208.1*	55808	197381	10688	19.1514
CP033209.1*	39621	14749	6298	15.8956
CP033210.1*	11916	257	273	2.29104
CP033211.1*	4453	1	31	0.69616
CP033212.1*	3008	0	0	0
CP033376.1	2588149	39844487	2161431	83.5126
CP033377.1*	49643	75380	15208	30.6347
CP034945.1*	46584	59986	15664	33.6253
CP034946.1*	6455	0	0	0
CP034947.1*	17208	13180	2116	12.2966
CP034948.1*	155130	480840	56293	36.2876
CP034949.1	2594563	52869661	2383170	91.8525
CP034950.1*	37182	23043	4099	11.0242
CP035136.1	2581021	39426717	2158552	83.6317
CP035137.1*	211011	852759	83514	39.578
CP035138.1*	4609	0	0	0
CP035220.1	2696269	39244393	2142507	79.4619
CP035221.1*	239262	689509	86068	35.9723
CP035222.1*	4265	0	0	0
CP035644.1*	37314	7206	4559	12.2179
CP035645.1*	6303	0	0	0
CP035646.1*	4316	0	0	0
CP035647.1*	3030	0	0	0
CP035648.1	2824869	51991938	2327338	82.3875
CP035649.1*	257028	386102	64347	25.035
CP035650.1*	37293	7394	4563	12.2355
CP035651.1*	6303	0	0	0
CP035652.1*	4316	0	0	0
CP035653.1*	3008	0	0	0
CP035654.1	2827987	51989283	2327743	82.311
CP035655.1*	256961	388038	64287	25.0182
CP035656.1*	81204	11285	1690	2.08118
CP035657.1*	6303	0	0	0
CP035658.1*	4316	0	0	0
CP035659.1*	3008	0	0	0
CP035660.1	2912202	51992406	2348958	80.6592
CP035661.1*	295052	387130	69254	23.4718
CP035662.1*	81272	12517	1733	2.13235
CP035663.1*	6303	0	0	0
CP035664.1*	4316	0	0	0
CP035665.1*	3008	0	0	0
CP035666.1	2912170	51991848	2349220	80.6691
CP035667.1*	294919	386804	69135	23.442
CP038162.1*	36911	13911	5297	14.3507
CP038163.1	2639821	53040437	2387333	90.4354
CP038164.1	2542049	52502886	2368842	93.1863
CP038165.1*	32169	13881	5137	15.9688
CP038166.1	2478931	52194926	2343174	94.5236
CP038167.1*	36802	41420	6659	18.0941
CP038168.1	2560245	49730309	2395260	93.5559
CP038169.1*	41082	13920	4564	11.1095
CP038170.1	2459230	51519701	2262187	91.9876
CP038171.1*	51661	13914	6022	11.6568
CP038172.1	2515672	52665946	2365819	94.0432
CP038173.1*	41394	13892	4496	10.8615
CP038174.1	2672619	53054654	2385517	89.2577
CP038175.1*	30457	32917	7552	24.7956
CP038176.1*	69757	17560	9351	13.4051
CP038177.1	2423317	52837963	2350598	96.9992
CP038995.1	2736390	52147421	2344847	85.6913
CP038996.1	2796178	52115437	2312562	82.7044
CP038997.1*	123020	56585	9093	7.39148
CP039729.1	2736723	52211962	2344074	85.6526
CP039730.1*	97574	15110	3986	4.0851
CP040236.1	2855454	52247249	2339471	81.9299
CP040237.1*	210997	533591	64340	30.4933
CP040238.1*	142820	52928	8527	5.97045
CP040368.1	2805984	52298270	2340064	83.3955
CP040369.1*	258646	444950	61883	23.9258
CP040370.1*	3846	0	0	0
CP040371.1*	1718	0	0	0
CP040372.1*	1122	0	0	0
CP040373.1*	956	0	0	0
CP040703.1*	10664	8242	1387	13.0064
CP040704.1*	206851	525078	60372	29.1862
CP040705.1*	8748	0	0	0
CP040706.1	2702943	51317797	2271875	84.0519
CP040707.1*	2133	8	65	3.04735
CP040708.1*	71214	31561	13615	19.1184
CP040740.1	2718395	51906480	2323201	85.4622
CP040741.1*	238664	505676	62677	26.2616
CP040742.1*	132733	96711	15227	11.4719
CP040743.1*	6175	257	273	4.42105
CP040744.1*	2056	1	54	2.62646
CP040849.1	2659111	52644357	2331823	87.6918
CP040850.1*	207651	328082	60608	29.1874
CP040851.1*	63632	212279	13237	20.8024
CP040873.1*	49933	11332	2255	4.51605
CP040874.1*	24275	148985	22754	93.7343
CP040875.1	2660995	52479189	2351301	88.3617
CP040876.1*	110319	359341	34676	31.4325
CP040904.1	2495617	52151696	2334085	93.5274
CP040905.1*	198480	462636	41265	20.7905
CP041261.3	2851579	51959137	2327330	81.6155
CP041262.3*	195404	403750	55540	28.4232
CP041263.2*	89846	45704	3148	3.50377
CP041264.2*	65253	147357	16663	25.536
CP041265.2*	14136	0	0	0
CP041266.2*	6173	257	273	4.42249
CP041267.2*	4372	0	0	0
CP041268.2*	1980	0	0	0
CP041269.2*	35172	23512	8372	23.803
CP041270.2	2851771	51959176	2327343	81.6104
CP041271.2*	194168	407668	55523	28.5953
CP041272.1*	89798	45046	3148	3.50565
CP041273.1*	65253	145484	16640	25.5007
CP041274.1*	6173	257	273	4.42249
CP041275.1*	5212	0	0	0
CP041276.1*	4372	0	0	0
CP041277.1*	1979	0	0	0
CP041278.1*	1705	0	0	0
CP041279.2*	35216	23846	8455	24.009
CP041665.1	2559204	39651991	2158236	84.3323
CP043484.1	2573925	39626038	2142594	83.2423
CP043485.1*	168626	608859	74829	44.3757
CP044264.1	2884831	52237188	2346391	81.3355
CP044265.1*	194666	518538	57716	29.6487
CP044266.1*	147595	80631	16058	10.8798
CP044267.1*	13703	1599	2008	14.6537
CP044268.1*	11638	0	0	0
CP044269.1*	6173	257	273	4.42249
CP044270.1*	5569	6	88	1.58018
CP044271.1*	4461	0	0	0
CP044272.1*	4374	0	0	0
CP044273.1*	1741	0	0	0
CP044274.1	2896393	51979982	2333037	80.5497
CP044275.1*	201015	502230	56112	27.9143
CP044276.1*	40955	18030	4477	10.9315
CP044277.1*	12527	16766	1378	11.0002
CP044278.1*	7670	0	0	0
CP044279.1*	4461	0	0	0
CP044280.1*	3221	0	0	0
CP044281.1*	2189	0	0	0
CP044282.1*	2056	14	69	3.35603
CP044316.1	2856007	52124073	2343737	82.0634
CP044317.1*	199401	567793	79991	40.1156
CP044318.1*	103074	1880	2678	2.59813
CP044319.1*	46329	35525	4849	10.4664
CP044320.1*	41619	6420	5108	12.2732
CP044321.1*	24380	3783	5467	22.4241
CP044322.1*	11825	0	0	0
CP044323.1*	6173	257	273	4.42249
CP044324.1*	5072	6	112	2.2082
CP044325.1*	4372	0	0	0
CP044326.1*	4147	0	0	0
CP044327.1*	2056	3	57	2.77237
CP045012.1	2625745	52387989	2323542	88.4908
CP045013.1*	206375	535855	44587	21.6048
CP045014.1*	80816	25395	1698	2.10107
CP045602.1	2724200	37204395	2163470	79.4167
CP045603.1*	78670	459019	31478	40.0127
CP046074.1*	15151	581	2812	18.5598
CP046075.1*	18356	4124	2896	15.7769
CP046076.1*	240928	377316	42271	17.5451
CP046077.1	3029645	52200850	2370904	78.2568
CP046078.1*	36877	10591	4323	11.7228
CP046079.1*	6173	117	252	4.08229
CP046166.1	2920742	52084071	2355387	80.6434
CP046167.1*	234807	590066	70706	30.1124
CP046168.1*	30099	18816	3198	10.6249
CP046169.1*	19255	3416	3681	19.1171
CP046170.1*	6173	6	193	3.12652
CP047326.1	2477277	52565179	2309459	93.2257
CP047327.1*	181744	526970	53908	29.6615
CP047328.1*	21625	9634	4043	18.696
CP047329.1*	31694	14035	1683	5.31015
CP050255.1	2684010	39279392	2179059	81.1867
CP050648.1	2633058	36441438	2155885	81.8776
CP050649.1*	141022	625632	57100	40.4901
CP050650.1	2633054	36441989	2155893	81.878
CP050651.1*	141022	625890	57100	40.4901
CP053704.1	2685395	39276807	2179090	81.146
CP058891.1	2755510	52379277	2321781	84.2596
CP058892.1*	12340	257	513	4.15721
CP058893.1*	87675	30145	10261	11.7035
CP058894.1*	28307	0	0	0
CP058895.1*	203651	438799	52243	25.6532
CP059739.1	2731067	51689948	2308698	84.5347
CP059740.1*	229795	438479	81039	35.2658
CP059741.1*	41241	25298	18539	44.9528
CP059742.1*	28489	8194	4173	14.6478
CP059743.1*	24162	24241	6586	27.2577
CP059744.1*	11825	0	0	0
CP059745.1*	5212	0	0	0
CP059746.1*	2056	3	57	2.77237
CP059747.1	2808798	51775457	2334679	83.1202
CP059748.1*	228284	432070	80979	35.4729
CP059749.1*	27932	7434	3540	12.6736
CP059750.1*	20166	21428	4487	22.2503
CP059751.1*	11825	0	0	0
CP059752.1*	5212	0	0	0
CP059753.1*	4991	3	68	1.36245
CP059754.1*	2056	4	57	2.77237
CP059755.1	2783793	51973052	2307536	82.8918
CP059756.1*	246466	388192	69062	28.0209
CP059757.1*	74076	43669	9098	12.282
CP059758.1*	54357	5	36	0.0662288
CP059759.1*	35478	29555	7586	21.3823
CP059760.1*	6188	255	240	3.87847
CP059761.1*	4372	0	0	0
CP059762.1*	2056	14	69	3.35603
CP059763.1*	1980	0	0	0
CP059764.1	2705156	51694147	2293813	84.7941
CP059765.1*	294680	529093	81148	27.5377
CP059766.1*	37121	63141	8809	23.7305
CP059767.1*	28402	2581	2491	8.77051
CP059768.1*	9934	0	0	0
CP059769.1*	5201	0	0	0
CP059770.1*	4464	0	0	0
CP059771.1*	2419	2	53	2.19099
CP059772.1	2788375	52269893	2330495	83.579
CP059773.1*	210114	560164	63747	30.3392
CP059774.1*	41278	11811	5722	13.8621
CP059775.1*	27191	35594	6480	23.8314
CP059776.1*	7974	0	0	0
CP059777.1*	7095	0	0	0
CP059778.1*	6173	257	273	4.42249
CP059779.1*	6096	0	0	0
CP059780.1*	4372	0	0	0
CP059781.1*	3866	0	0	0
CP059782.1*	1979	0	0	0
CP059783.1*	1928	0	0	0
CP059784.1	2717697	52562891	2333706	85.8707
CP059785.1*	130516	7512	6224	4.76876
CP059786.1*	39414	31042	8547	21.6852
CP059787.1*	16666	7290	3088	18.5287
CP059788.1*	8209	0	0	0
CP059789.1*	6173	257	273	4.42249
CP059790.1*	4465	0	0	0
CP059791.1*	3846	0	0	0
CP059792.1*	2056	1	29	1.41051
CP059793.1	2792149	51889586	2339968	83.8053
CP059794.1*	227172	372234	78282	34.4594
CP059795.1*	44920	23195	2730	6.07747
CP059796.1*	43862	222158	17107	39.0019
CP059797.1*	36116	176852	22361	61.9144
CP059798.1*	17300	17309	2480	14.3353
CP059799.1*	16641	2124	2224	13.3646
CP059800.1*	11638	0	0	0
CP059801.1*	6304	0	0	0
CP059802.1*	5212	0	0	0
CP059803.1*	2056	1	29	1.41051
CP059804.1*	1935	0	0	0
CP059805.1*	1374	2	84	6.11354
CP059806.1	2715925	52562906	2333445	85.9171
CP059807.1*	122126	7589	6137	5.02514
CP059808.1*	39407	31155	8554	21.7068
CP059809.1*	16666	7060	3088	18.5287
CP059810.1*	6173	257	273	4.42249
CP059811.1*	4465	0	0	0
CP059812.1*	4148	0	0	0
CP059813.1*	4065	0	0	0
CP059814.1*	3846	0	0	0
CP059815.1*	2056	14	69	3.35603
CP059816.1	2826067	51732346	2333774	82.5803
CP059817.1*	229798	422619	81028	35.2605
CP059818.1*	28489	7914	4129	14.4933
CP059819.1*	24162	23629	6680	27.6467
CP059820.1*	11825	0	0	0
CP059821.1*	5212	0	0	0
CP059822.1*	2056	3	57	2.77237
CP059823.1	2800014	52262363	2325548	83.0549
CP059824.1*	206393	575191	65355	31.6653
CP059825.1*	41614	12445	5709	13.7189
CP059826.1*	26581	27685	6168	23.2045
CP059827.1*	6173	257	273	4.42249
CP059828.1*	4465	0	0	0
CP061817.1	2869878	52275434	2342784	81.6336
CP061818.1*	213054	543239	66485	31.2057
CP061819.1*	99040	3874	3770	3.80654
CP061820.1*	37510	33571	9106	24.2762
CP061821.1*	9934	0	0	0
CP061822.1*	4465	0	0	0
CP061823.1*	3871	0	0	0
CP061824.1*	3846	0	0	0
CP061825.1*	2574	6	98	3.8073
CP061826.1*	1979	0	0	0
CP061827.1*	1928	0	0	0
CP062265.1	2792149	51889586	2339968	83.8053
CP062266.1*	227172	372234	78282	34.4594
CP062267.1*	44920	23195	2730	6.07747
CP062268.1*	43862	222158	17107	39.0019
CP062269.1*	36116	176852	22361	61.9144
CP062270.1*	17300	17309	2480	14.3353
CP062271.1*	16641	2124	2224	13.3646
CP062272.1*	11638	0	0	0
CP062273.1*	6304	0	0	0
CP062274.1*	5212	0	0	0
CP062275.1*	2056	1	29	1.41051
CP062276.1*	1935	0	0	0
CP062277.1*	1374	2	84	6.11354
CP063283.1	2805243	51863371	2312749	82.4438
CP063284.1*	270581	506011	73641	27.2159
CP063285.1*	126845	14063	2671	2.10572
CP063286.1*	63396	71205	13425	21.1764
CP063287.1*	24493	25580	6544	26.7178
CP063288.1*	11003	984	1298	11.7968
CP063537.1	2773457	52231071	2320642	83.6733
CP063538.1*	209544	482902	53412	25.4896
CP063539.1*	114752	10954	5415	4.71887
CP063540.1*	36231	33143	9248	25.5251
CP063541.1*	29700	1925	1741	5.86195
CP063542.1	2723424	51824241	2333544	85.6842
CP063543.1*	270164	393825	55317	20.4753
CP063544.1*	108962	16731	2792	2.56236
CP063545.1*	39406	9415	3718	9.43511
CP063546.1*	34115	5149	4005	11.7397
CP063547.1*	10610	542	1008	9.50047
CP063548.1*	10412	2075	1588	15.2516
CP063549.1	2834694	51961697	2326272	82.0643
CP063550.1*	244821	552607	71064	29.0269
CP063551.1*	60757	12	91	0.149777
CP063552.1*	41250	26261	9534	23.1127
CP063553.1*	27222	5598	3733	13.7132
CP063554.1*	4372	0	0	0
CP063555.1	2879928	52157841	2347367	81.5078
CP063556.1*	276564	557856	54506	19.7083
CP063557.1*	87397	18744	2840	3.24954
CP063558.1*	27475	3770	3049	11.0974
CP063559.1*	28558	21343	3143	11.0057
CP063560.1*	7165	0	0	0
CP063561.1*	4305	0	0	0
CP063562.1	3031704	52364209	2369423	78.1548
CP063563.1*	148901	393416	35787	24.0341
CP063564.1*	17093	3784	2092	12.2389
CP063565.1*	16137	5129	2876	17.8224
CP063566.1*	5779	0	0	0
CP063567.1*	6173	257	273	4.42249
CP063568.1	2779020	52376848	2318280	83.4208
CP063569.1*	295826	495455	71071	24.0246
CP063570.1*	116777	16674	5308	4.54542
CP063571.1*	18047	0	0	0
CP063572.1*	15826	3223	2766	17.4776
CP063573.1*	4375	0	0	0
CP063574.1	2773457	52228473	2322219	83.7301
CP063575.1*	209546	481670	53334	25.4522
CP063576.1*	116583	14236	5844	5.01274
CP063577.1*	36231	35413	9266	25.5748
CP063578.1*	20443	455	494	2.41648
CP063579.1	2780825	52033818	2329624	83.7746
CP063580.1*	256664	309763	51562	20.0893
CP063581.1*	95576	16315	2731	2.85741
CP063582.1*	34116	5056	3982	11.6719
CP063583.1*	10613	1043	1025	9.65797
CP063584.1*	9081	257	273	3.00628
CP063585.1*	5946	0	0	0
CP063586.1	2879931	52157606	2347299	81.5054
CP063587.1*	276567	557920	54553	19.7251
CP063588.1*	89617	18869	2851	3.18132
CP063589.1*	28557	21143	3167	11.0901
CP063590.1*	27474	4009	3050	11.1014
CP063591.1*	7166	0	0	0
CP063592.1*	4305	0	0	0
CP063593.1	2711094	51904099	2317231	85.4722
CP063594.1*	255565	387304	65553	25.6502
CP063595.1*	122327	14491	5574	4.55664
CP063596.1*	11366	0	0	0
CP063597.1*	5509	623	1029	18.6785
CP063598.1	2935152	51844381	2336840	79.6156
CP063599.1*	184907	467979	50542	27.3337
CP063600.1*	91505	13277	1482	1.61958
CP063601.1*	26310	7279	2846	10.8172
CP063602.1*	19255	2345	3687	19.1483
CP063603.1*	4374	0	0	0
CP063604.1	2894008	51763901	2332937	80.6127
CP063605.1*	184904	488493	50559	27.3434
CP063606.1*	77616	5278	1691	2.17867
CP063607.1*	19255	1817	3675	19.086
CP063608.1*	28201	5412	2945	10.4429
CP063609.1*	20325	3100	2076	10.214
CP063610.1*	4444	0	0	0
CP063611.1	3026132	52364987	2367755	78.2436
CP063612.1*	150013	399564	36866	24.5752
CP063613.1*	17094	3361	2069	12.1037
CP063614.1*	16138	5414	2893	17.9266
CP063615.1*	6173	257	273	4.42249
CP063616.1*	5779	0	0	0
CP063617.1*	1932	0	0	0
CP063618.1	2844294	52553364	2366470	83.2006
CP063619.1*	156475	232753	37525	23.9815
CP063620.1*	87846	135	351	0.399563
CP063621.1*	53640	44371	13339	24.8676
CP063622.1*	8270	0	0	0
CP063623.1*	6175	257	273	4.42105
CP063624.1*	3127	0	0	0
CP063625.1*	2189	0	0	0
CP063626.1	2985633	52000512	2348510	78.6604
CP063627.1*	151299	409161	35831	23.6822
CP063628.1*	18637	3124	2176	11.6757
CP063629.1*	16136	4917	2881	17.8545
CP063630.1*	6173	117	252	4.08229
CP063631.1*	5779	0	0	0
CP063632.1*	3028	1	46	1.51915
CP063633.1	2938532	52063456	2362305	80.3907
CP063634.1*	148946	384979	35774	24.0181
CP063635.1*	17115	3404	2043	11.9369
CP063636.1*	15954	5486	2884	18.077
CP063637.1*	7845	0	0	0
CP063638.1*	6831	0	0	0
CP063639.1	2785283	51501551	2300983	82.6122
CP063640.1*	226774	494744	59715	26.3324
CP063641.1*	33499	4617	3899	11.6392
CP063642.1*	16110	4870	2821	17.5109
CP063643.1*	7163	0	0	0
CP063644.1*	6173	257	273	4.42249
CP063645.1*	5779	0	0	0
CP063646.1*	1979	0	0	0
CP063647.1	2777253	52377027	2318261	83.4732
CP063648.1*	136934	18086	5219	3.81133
CP063649.1*	295119	493345	70938	24.0371
CP063650.1*	15826	3276	2794	17.6545
CP064049.1	2880300	51766127	2310799	80.2277
CP064050.1*	219794	374662	58240	26.4975
CP064051.1*	63187	140028	14326	22.6724
CP064052.1*	39679	27422	9507	23.9598
CP064053.1*	4372	0	0	0
CP064343.1	2796800	52020901	2319594	82.9374
CP064344.1*	196063	574644	61100	31.1635
CP064345.1*	96497	139	451	0.467372
CP064346.1*	40064	12680	4903	12.2379
CP064347.1*	10814	20619	3464	32.0326
CP064348.1*	6173	257	273	4.42249
CP064349.1*	4465	0	0	0
CP064406.1	2614023	49397771	2260980	86.4943
CP064407.1*	164531	492085	70202	42.6679
CP064408.1*	62662	51799	16325	26.0525
CP064409.1*	44860	21551	4207	9.37807
CP064410.1*	4497	8	67	1.48988
CP064411.1*	1947	0	0	0
CP064412.1*	1241	7481	1241	100
CP064413.1*	941	4854	940	99.8937
CP064414.1*	882	760	352	39.9093
CP064415.1*	645	28	62	9.6124
CP064416.1*	294	1106	294	100
CP064424.1	2792338	52211572	2338157	83.7347
CP064425.1*	203164	281290	48729	23.9851
CP064426.1*	65409	24273	1467	2.24281
CP064427.1*	58011	34003	11274	19.4342
CP064428.1*	43518	12060	5860	13.4657
CP064429.1*	9316	0	0	0
CP064430.1*	4074	0	0	0
CP064431.1*	1980	0	0	0
CP065210.1	2529606	52964037	2376710	93.9557
CP065523.1	2840234	52011904	2317814	81.6064
CP065524.1*	94576	84095	21848	23.101
CP065525.1*	227210	431205	55874	24.5913
CP065526.1*	25787	25812	7065	27.3975
CP065527.1	2871783	52305931	2338919	81.4448
CP065528.1*	15691	0	0	0
CP065529.1*	215857	364689	38339	17.7613
CP065530.1*	19873	0	0	0
CP065547.1	2875522	51990883	2344418	81.5302
CP065548.1*	55498	30485	11162	20.1124
CP065549.1*	198774	329422	49425	24.8649
CP065550.1*	44323	12779	6735	15.1953
CP065551.1*	6303	0	0	0
CP065552.1*	6258	0	0	0
CP065553.1*	1980	0	0	0
CP065752.1	2557427	52035076	2325862	90.9454
CP065753.1*	24353	7285	4710	19.3405
CP065754.1	2650864	51734930	2328451	87.8374
CP065755.1*	179532	318570	57189	31.8545
CP065756.1*	56729	294941	16570	29.209
CP065757.1*	35644	6085	5217	14.6364
CP065758.1*	4466	0	0	0
CP065759.1*	4147	0	0	0
CP065760.1*	3837	0	0	0
CP065761.1*	3199	0	0	0
CP065762.1*	2056	14	69	3.35603
CP065763.1*	1979	0	0	0
CP065764.1	2722883	52931067	2397574	88.0528
CP065765.1*	141032	480382	57130	40.5085
CP065766.1*	9392	4663	1619	17.2381
CP065767.1	2723190	52937420	2398031	88.0596
CP065768.1*	141428	494622	57861	40.912
CP065769.1*	9392	4146	1621	17.2594
CP065770.1	2632191	52686462	2349223	89.2497
CP065771.1*	244041	411059	55005	22.5392
CP065772.1*	38383	6927	5607	14.608
CP065773.1	2500673	52644898	2346767	93.8454
CP065774.1*	226673	479021	74611	32.9157
CP065775.1*	27490	3564	3509	12.7646
CP065776.1*	27166	12846	5397	19.8667
CP065777.1	2718572	52719371	2363953	86.9557
CP065778.1*	129781	299395	29002	22.3469
CP065779.1*	38662	7989	6157	15.9252
CP065780.1*	9318	0	0	0
CP065781.1*	5962	0	0	0
CP065782.1*	3875	0	0	0
CP065783.1*	1933	0	0	0
CP065928.1	2861768	51738232	2299315	80.346
CP065929.1*	126296	477134	42910	33.9757
CP065930.1*	70708	438531	46298	65.4777
CP065931.1*	56294	34038	11954	21.2349
CP065932.1*	45647	16314	6769	14.829
CP065933.1*	9316	0	0	0
CP065934.1*	4074	0	0	0
CP065935.1*	1981	0	0	0
CP066205.1	2672970	52217385	2367693	88.5791
CP066206.1*	179140	341376	48569	27.1123
CP066207.1*	52737	272754	12340	23.3991
CP066208.1*	35644	7323	5228	14.6673
CP066209.1*	32413	10897	4267	13.1645
CP066210.1*	5201	0	0	0
CP066211.1*	4466	0	0	0
CP066212.1	2772026	52919022	2443441	88.1464
CP066213.1*	167844	245722	41828	24.9208
CP066214.1*	9392	3634	1639	17.451
CP066215.1	2651821	52140189	2319466	87.4669
CP066216.1*	9392	3999	1622	17.27
CP066217.1*	4147	0	0	0
CP066381.1	2758635	51912609	2324749	84.2717
CP066382.1*	257742	368286	64988	25.2144
CP066383.1*	104340	6445	4648	4.45467
CP066384.1*	60650	21081	10722	17.6785
CP066385.1*	41600	6536	5148	12.375
CP066386.1*	6895	0	0	0
CP066387.1*	6303	0	0	0
CP066388.1*	4461	0	0	0
CP066389.1	2856012	51153108	2299620	80.5186
CP066390.1*	153899	320906	52822	34.3225
CP066391.1*	56323	213005	12607	22.3834
CP066392.1*	33158	6629	3797	11.4512
CP066393.1*	6172	257	273	4.4232
CP066394.1*	4375	0	0	0
CP066395.1*	3199	0	0	0
CP066396.1	2921433	51658301	2310005	79.071
CP066397.1*	4372	0	0	0
CP066398.1*	2055	14	69	3.35766
CP066399.1*	1979	0	0	0
CP066400.1*	1933	0	0	0
CP066401.1*	134230	260834	41999	31.2888
CP066402.1*	83940	132	347	0.413391
CP066403.1*	65409	33978	1411	2.1572
CP066404.1*	60664	37033	11449	18.8728
CP066405.1*	29903	30384	8913	29.8064
CP066406.1*	29409	9991	4149	14.1079
CP066407.1*	6173	257	273	4.42249
CP066408.1*	4466	0	0	0
CP066409.1	2912773	52043811	2351172	80.7194
CP066410.1*	198742	282452	49229	24.7703
CP066411.1*	55497	32878	11161	20.111
CP066412.1*	11819	5947	3036	25.6875
CP066413.1*	6303	0	0	0
CP066414.1*	1980	0	0	0
CP066415.1	2909522	51998457	2347499	80.6833
CP066416.1*	55498	32916	11271	20.3088
CP066417.1*	198740	327800	48854	24.5819
CP066418.1*	11819	5897	3018	25.5352
CP066419.1*	6303	0	0	0
CP066420.1*	1980	0	0	0
CP066421.1	2877824	51943021	2345530	81.5036
CP066422.1*	202167	376270	68540	33.9027
CP066423.1*	54822	213379	12608	22.9981
CP066424.1*	36284	5986	3827	10.5473
CP066425.1*	12538	1	35	0.279151
CP066426.1*	4374	0	0	0
CP066427.1	2887365	52008899	2347527	81.3034
CP066428.1*	187324	319777	47946	25.5952
CP066429.1*	44421	13592	6745	15.1843
CP066430.1*	57029	31858	11876	20.8245
CP066431.1*	6303	0	0	0
CP066432.1*	4305	0	0	0
CP066433.1*	1980	0	0	0
CP066434.1	2875677	52188730	2351940	81.7873
CP066435.1*	161669	290723	46499	28.7619
CP066436.1*	65409	34057	1467	2.24281
CP066437.1*	57014	36610	11839	20.7651
CP066438.1*	38373	12823	5909	15.3988
CP066439.1*	8194	1	35	0.427142
CP066440.1*	7012	0	0	0
CP066441.1*	4305	0	0	0
CP066442.1*	1980	0	0	0
CP066443.1	2907111	52026953	2347342	80.7448
CP066444.1*	192427	233676	46271	24.046
CP066445.1*	57029	31856	11845	20.7701
CP066446.1*	44420	11718	6738	15.1688
CP066447.1*	6312	0	0	0
CP066448.1*	6272	0	0	0
CP066449.1*	4305	0	0	0
CP066450.1*	1980	0	0	0
CP066451.1	2872079	51991756	2343718	81.6035
CP066452.1*	164531	316512	43853	26.6533
CP066453.1*	55497	42800	11358	20.466
CP066454.1*	44442	12858	6750	15.1883
CP066455.1*	6303	0	0	0
CP066456.1*	1980	0	0	0
CP066457.1	2891429	51908058	2334153	80.7266
CP066458.1*	193594	349045	68617	35.4438
CP066459.1*	88651	14922	2527	2.8505
CP066460.1*	62213	213199	12564	20.1951
CP066461.1*	57116	51810	12384	21.6822
CP066462.1*	6303	0	0	0
CP066463.1*	6168	257	273	4.42607
CP066464.1*	5212	0	0	0
CP066465.1*	4374	0	0	0
CP066466.1	2898846	51997831	2347140	80.9681
CP066467.1*	55499	30753	11225	20.2256
CP066468.1*	198741	329536	49387	24.8499
CP066469.1*	10968	5432	2197	20.031
CP066470.1*	6312	0	0	0
CP066471.1*	6267	0	0	0
CP066472.1*	1980	0	0	0
CP066473.1	2836862	51735419	2303002	81.1813
CP066474.1*	194067	363650	67804	34.9384
CP066475.1*	63104	78989	15490	24.5468
CP066476.1*	62212	213226	12588	20.234
CP066477.1*	6303	0	0	0
CP066478.1*	5212	0	0	0
CP066479.1*	4374	0	0	0
CP066480.1	2883542	52006566	2345369	81.3364
CP066481.1*	187318	322667	48479	25.8806
CP066482.1*	57029	31713	11802	20.6947
CP066483.1*	34144	13545	5867	17.1831
CP066484.1*	6303	0	0	0
CP066485.1*	1980	0	0	0
CP066568.1	2919164	52184008	2344155	80.3023
CP066569.1*	201047	373045	70028	34.8317
CP066570.1*	56380	35132	11934	21.1671
CP066571.1*	39713	15489	7852	19.7719
CP066572.1*	6168	257	273	4.42607
CP066573.1*	4316	0	0	0
CP066574.1*	3651	0	0	0
CP066575.1*	1980	0	0	0
CP066576.1	2963589	52222207	2347931	79.2259
CP066577.1*	156278	500790	48635	31.1208
CP066578.1*	56293	34518	11809	20.9777
CP066579.1*	43236	14361	5981	13.8334
CP066580.1*	11477	0	0	0
CP066581.1*	8059	240	262	3.25102
CP066582.1*	1980	0	0	0
CP066583.1	2880566	52012730	2344369	81.3857
CP066584.1*	1980	0	0	0
CP066585.1*	187242	314294	47598	25.4206
CP066586.1*	48758	15376	7618	15.6241
CP066587.1*	56588	31357	11768	20.7959
CP066588.1*	7165	0	0	0
CP066589.1*	6303	0	0	0
CP066590.1*	4305	0	0	0
CP066591.1	2877225	52010320	2347493	81.5888
CP066592.1*	187323	324524	47948	25.5964
CP066593.1*	55497	30519	11161	20.111
CP066594.1*	41004	13584	6747	16.4545
CP066595.1*	8512	0	0	0
CP066596.1*	6303	0	0	0
CP066597.1*	6263	0	0	0
CP066598.1	2811636	51699381	2316015	82.3725
CP066599.1*	17982	1523	1164	6.47314
CP066600.1*	212766	242236	47898	22.5121
CP066601.1*	7165	0	0	0
CP066602.1*	6303	0	0	0
CP066603.1*	5013	1136	787	15.6992
CP066604.1*	4374	0	0	0
CP066605.1*	2189	0	0	0
CP066606.1	2829571	52194017	2339433	82.678
CP066607.1*	1980	0	0	0
CP066608.1*	198742	330544	48863	24.5861
CP066609.1*	59583	33063	11160	18.7302
CP066610.1*	37877	11500	6543	17.2743
CP066611.1*	6303	0	0	0
CP066612.1*	4305	0	0	0
CP066613.1*	4093	22399	2834	69.2402
CP066614.1	2829571	52194333	2339462	82.679
CP066615.1*	198741	330551	48837	24.5732
CP066616.1*	59583	33081	11221	18.8326
CP066617.1*	37877	11473	6540	17.2664
CP066618.1*	6303	0	0	0
CP066619.1*	4305	0	0	0
CP066620.1*	4093	22398	2831	69.1669
CP066621.1*	1980	0	0	0
CP066622.1	2874289	52005710	2345454	81.6012
CP066623.1*	200088	331860	50019	24.9985
CP066624.1*	55497	32878	11161	20.111
CP066625.1*	43860	12747	6720	15.3215
CP066626.1*	6303	0	0	0
CP066627.1*	4305	0	0	0
CP066628.1*	1980	0	0	0
CP066629.1	2836397	51757910	2335603	82.344
CP066630.1*	164644	226177	44485	27.0189
CP066631.1*	61213	207740	12221	19.9647
CP066632.1*	35487	16801	5069	14.2841
CP066633.1*	6311	0	0	0
CP066634.1*	4305	0	0	0
CP066635.1*	4074	0	0	0
CP066636.1*	3007	0	0	0
CP066637.1	2977402	52339612	2350514	78.9451
CP066638.1*	87407	135	351	0.40157
CP066639.1*	66742	28647	2812	4.21324
CP066640.1*	56412	61487	13019	23.0784
CP066641.1*	47773	25760	8512	17.8176
CP066642.1*	6303	0	0	0
CP066643.1*	4075	0	0	0
CP066644.1*	1980	0	0	0
CP066645.1	2875644	51992470	2343520	81.4955
CP066646.1*	1980	0	0	0
CP066647.1*	55497	33186	11274	20.3146
CP066648.1*	194710	255150	46422	23.8416
CP066649.1*	45965	12613	6987	15.2007
CP066650.1*	6303	0	0	0
CP066651.1*	6263	0	0	0
CP066652.1*	3977	71687	2363	59.4166
CP066653.1	2801313	51431148	2311751	82.5238
CP066654.1*	134270	213372	39617	29.5055
CP066655.1*	23540	201860	9881	41.9754
CP066656.1*	22729	4622	2853	12.5522
CP066657.1*	6303	0	0	0
CP066658.1*	6173	257	273	4.42249
CP066659.1	2888311	51902075	2330047	80.6716
CP066660.1*	187470	355875	66877	35.6734
CP066661.1*	62212	212803	12576	20.2147
CP066662.1*	57134	63667	12413	21.7261
CP066663.1*	7940	257	273	3.43829
CP066664.1*	6303	0	0	0
CP066665.1*	5212	0	0	0
CP066666.1*	4374	0	0	0
CP066667.1	2804833	51429041	2313898	82.4968
CP066668.1*	134270	213008	39534	29.4437
CP066669.1*	30941	5115	3729	12.052
CP066670.1*	23540	201717	9879	41.9669
CP066671.1*	6303	0	0	0
CP066672.1*	6173	257	273	4.42249
CP066673.1	2856614	51999124	2339677	81.9039
CP066674.1*	171777	347359	62031	36.1114
CP066675.1*	25974	6640	4714	18.1489
CP066676.1*	23664	203095	9899	41.8315
CP066677.1*	7165	0	0	0
CP066678.1*	6311	0	0	0
CP066679.1*	4305	0	0	0
CP068244.1	2566374	53533896	2427821	94.6012
CP068245.1*	154716	370328	48209	31.1597
CP068246.1*	54259	17288	7908	14.5745
CP071271.1	2946167	51965567	2333220	79.1951
CP071272.1*	207992	373368	47173	22.6802
CP071273.1*	54750	131845	8834	16.1352
CP071274.1*	48378	28050	10043	20.7594
CP071275.1*	6343	0	0	0
CP071924.1*	2857	0	0	0
CP071925.1*	6173	257	273	4.42249
CP071926.1*	6268	0	0	0
CP071927.1*	7837	1	35	0.446599
CP071928.1*	9318	0	0	0
CP071929.1*	24233	11546	5748	23.7197
CP071930.1*	220241	574883	69137	31.3915
CP071931.1	2869924	52241956	2337128	81.4352
CP071958.1	2710423	51743505	2294511	84.6551
CP071959.1*	296092	541160	82843	27.9788
CP071960.1*	40984	6202	5054	12.3316
CP071961.1*	10238	10	364	3.55538
CP071962.1*	9934	0	0	0
CP071963.1*	6262	0	0	0
CP071964.1*	5198	0	0	0
CP071965.1*	4465	0	0	0
CP071966.1*	4374	0	0	0
CP071967.1*	3837	0	0	0
CP071968.1*	2056	14	69	3.35603
CP071969.1*	1979	0	0	0
CP072567.1	2788375	52269806	2330496	83.579
CP072568.1*	210114	560040	63747	30.3392
CP072569.1*	41278	11809	5734	13.8912
CP072570.1*	27191	35779	6461	23.7615
CP072571.1*	7974	0	0	0
CP072572.1*	7095	0	0	0
CP072573.1*	6173	257	273	4.42249
CP072574.1*	6096	0	0	0
CP072575.1*	4372	0	0	0
CP072576.1*	3866	0	0	0
CP072577.1*	1979	0	0	0
CP072578.1*	1928	0	0	0
CP072579.1	2835007	51762434	2297654	81.0458
CP072580.1*	235463	594230	65238	27.7063
CP072581.1*	35966	4841	4283	11.9085
CP072582.1*	32740	30897	8781	26.8204
CP072583.1*	6173	257	273	4.42249
CP072584.1*	4373	0	0	0
CP072585.1*	2056	14	69	3.35603
CP072586.1	2793479	51793774	2311705	82.7536
CP072587.1*	242945	548730	68982	28.3941
CP072588.1*	123647	4208	5648	4.56784
CP072589.1*	29437	36409	8738	29.6837
CP072590.1*	6173	257	273	4.42249
CP072591.1*	4466	0	0	0
CP072592.1*	4374	0	0	0
CP072593.1*	2057	14	69	3.3544
CP072594.1*	1979	0	0	0
CP072595.1*	1933	0	0	0
CP072707.1	2792149	51889586	2339968	83.8053
CP072708.1*	227172	372234	78282	34.4594
CP072709.1*	44920	23195	2730	6.07747
CP072710.1*	43862	222158	17107	39.0019
CP072711.1*	36116	176852	22361	61.9144
CP072712.1*	17300	17309	2480	14.3353
CP072713.1*	16641	2124	2224	13.3646
CP072714.1*	11638	0	0	0
CP072715.1*	6304	0	0	0
CP072716.1*	5212	0	0	0
CP072717.1*	2056	1	29	1.41051
CP072718.1*	1935	0	0	0
CP072719.1*	1374	2	84	6.11354
CP072720.1	2869878	52275434	2342784	81.6336
CP072721.1*	213054	543239	66485	31.2057
CP072722.1*	99040	3874	3770	3.80654
CP072723.1*	37510	33571	9106	24.2762
CP072724.1*	9934	0	0	0
CP072725.1*	4465	0	0	0
CP072726.1*	3871	0	0	0
CP072727.1*	3846	0	0	0
CP072728.1*	2574	6	98	3.8073
CP072729.1*	1979	0	0	0
CP072730.1*	1928	0	0	0
CP072731.1	2869878	52275434	2342784	81.6336
CP072732.1*	213054	543239	66485	31.2057
CP072733.1*	99040	3874	3770	3.80654
CP072734.1*	37510	33571	9106	24.2762
CP072735.1*	9934	0	0	0
CP072736.1*	4465	0	0	0
CP072737.1*	3871	0	0	0
CP072738.1*	3846	0	0	0
CP072739.1*	2574	6	98	3.8073
CP072740.1*	1979	0	0	0
CP072741.1*	1928	0	0	0
CP072878.1	2608143	48886819	2352484	90.1977
CP072879.1*	246327	468322	57220	23.2293
CP072880.1*	41084	6075	5018	12.214
CP072881.1	2448233	51526689	2293089	93.663
CP072882.1*	183270	862451	85642	46.73
CP072883.1*	40266	4870	2081	5.16813
CP072884.1	2602775	52883145	2375561	91.2703
CP072885.1*	174746	488267	52588	30.094
CP072886.1*	53837	6974	4021	7.46884
CP072887.1*	26651	5378	3973	14.9075
CP072894.1	2600276	51481085	2341339	90.0419
CP072895.1*	37120	12869	5926	15.9644
CP072896.1*	36447	12547	1595	4.37622
CP074105.1	2429707	51781942	2299854	94.6556
CP074106.1*	168353	414448	59783	35.5105
CP074107.1	2425126	51788656	2299831	94.8335
CP074108.1*	165658	406676	58173	35.1163
CP074109.1	2428778	51778356	2298637	94.6417
CP074110.1*	165652	412983	58431	35.2733
CP076471.1	2841249	51912023	2349344	82.687
CP076472.1*	205407	416994	70261	34.2057
CP076473.1*	79679	1948	1363	1.71061
CP076474.1*	57509	213149	12608	21.9235
CP076475.1*	34693	7850	4632	13.3514
CP076476.1*	4374	0	0	0
CP076477.1	2841244	51911170	2349335	82.6868
CP076478.1*	205436	417925	70287	34.2136
CP076479.1*	79769	1936	1363	1.70868
CP076480.1*	57509	213192	12619	21.9427
CP076481.1*	41819	7556	4697	11.2317
CP076482.1*	4374	0	0	0
CP076483.1	2841245	51911789	2349345	82.6872
CP076484.1*	264192	630473	84108	31.8359
CP076485.1*	79782	1912	1363	1.70841
CP076486.1*	41819	7604	4697	11.2317
CP076487.1*	4374	0	0	0
CP079927.1	2666353	52598211	2359847	88.5047
CP079928.1*	72048	1023	1276	1.77104
CP079929.1*	21754	11535	3552	16.328
CP081503.1*	200566	459313	54928	27.3865
CP081504.1	2511326	50666119	2313942	92.1402
CP083912.1	2723557	51822665	2338754	85.8713
CP083913.1*	213284	300635	42396	19.8777
CP083914.1*	48157	20347	7572	15.7236
CP083915.1*	7669	0	0	0
CP083916.1*	3200	0	0	0
CP083917.1*	2947	0	0	0
CP083918.1*	2857	0	0	0
CP083919.1*	1979	0	0	0
CP083920.1	2718175	51800256	2306365	84.8498
CP083921.1*	213279	298113	42259	19.814
CP083922.1*	52056	20880	8336	16.0135
CP083923.1*	21133	348960	19760	93.5031
CP083924.1*	7669	0	0	0
CP083925.1*	4979	11865	3590	72.1028
CP083926.1*	3200	0	0	0
CP083927.1*	2947	0	0	0
CP083928.1*	2857	0	0	0
CP083929.1*	1979	0	0	0
CP084178.1	2726121	52321998	2334594	85.6379
CP084179.1*	282637	399673	44473	15.735
CP084180.1*	42382	4661	5984	14.1192
CP084181.1*	39491	24170	9484	24.0156
CP084184.1*	11625	0	0	0
CP084185.1*	4461	0	0	0
CP084186.1*	2056	14	69	3.35603
CP085894.1	2814835	51836486	2317175	82.3201
CP085895.1*	224636	387879	62074	27.6331
CP085896.1*	134168	21028	8989	6.69981
CP085897.1*	63475	1916	1967	3.09886
CP085898.1*	23182	1827	2780	11.9921
CP085899.1*	7838	0	0	0
CP085900.1*	6326	0	0	0
CP085901.1*	6175	256	273	4.42105
CP085902.1*	5275	0	0	0
CP085903.1*	4463	0	0	0
CP085904.1*	2056	6	65	3.16148
CP085905.1*	1979	0	0	0
CP085906.1	2816191	51837595	2316955	82.2727
CP085907.1*	224638	387332	61938	27.5724
CP085908.1*	134985	21471	9732	7.20969
CP085909.1*	63475	1190	1773	2.79323
CP085910.1*	23177	1728	2630	11.3475
CP085911.1*	7838	0	0	0
CP085912.1*	6326	0	0	0
CP085913.1*	6175	256	273	4.42105
CP085914.1*	5275	0	0	0
CP085915.1*	4463	0	0	0
CP085916.1*	2056	5	65	3.16148
CP085917.1*	1979	0	0	0
CP088191.1	2531120	52772938	2350375	92.8591
CP088192.1*	178351	373180	47887	26.8499
CP088193.1*	30822	6646	5041	16.3552
CP088194.1*	4147	0	0	0
CP088195.1	2619548	52792217	2362850	90.2007
CP088196.1*	23302	6224	3981	17.0844
CP088197.1*	20449	34683	4784	23.3948
CP089092.2	2727101	46719162	2114105	77.5221
CP089093.2*	201227	502834	54232	26.9507
CP089319.1	2831554	51385034	2322508	82.0224
CP089320.1*	228311	448183	57053	24.9892
CP089321.1*	59066	122204	12364	20.9325
CP089322.1*	40605	8592	4972	12.2448
CP089323.1*	11983	3786	2678	22.3483
CP089324.1*	1928	0	0	0
CP091100.1	2560635	53137508	2403288	93.8552
CP091101.1*	27897	7199	5134	18.4034
CP091102.1*	61338	16957	6647	10.8367
CP091103.1*	180523	361125	57635	31.9267
CP091206.1	2469207	52984017	2401537	97.2594
CP091207.1*	138406	346143	39096	28.2473
CP091208.1*	36787	17730	6314	17.1637
CP091209.1*	23864	3802	3980	16.6778
CP091210.1	2488599	52477344	2374454	95.4133
CP091211.1*	98995	83004	20789	21.0001
CP091212.1*	28214	8383	5175	18.342
CP091213.1	2558214	52345859	2402803	93.925
CP091214.1*	174882	465962	60368	34.5193
CP091215.1*	39549	8061	2415	6.10635
CP091216.1*	27383	9441	4311	15.7433
CP091217.1	2507479	52609389	2367834	94.4309
CP091218.1*	182818	228767	43506	23.7974
CP091219.1*	21430	5684	3325	15.5156
CP091220.1*	5688	0	0	0
CP091221.1	2766791	34719731	2160019	78.0695
CP091222.1*	174795	499395	58724	33.5959
CP091223.1*	21849	5366	3435	15.7215
CP091224.1	2627634	53326611	2384873	90.7612
CP091225.1*	23596	8520	4099	17.3716
CP091226.1*	20845	22384	4770	22.8832
CP091301.1	2821771	52432868	2342265	83.0069
CP091302.1*	161029	224160	39231	24.3627
CP091303.1*	66324	41644	15524	23.4063
CP091304.1*	60386	232877	15593	25.8222
CP091305.1*	45571	36099	1145	2.51256
CP091306.1*	5966	257	273	4.57593
CP091577.1	2711964	52011292	2331020	85.9532
CP091578.1*	231428	358667	55999	24.1972
CP091579.1*	44472	25024	6134	13.7929
CP091580.1*	21225	32	93	0.438163
CP091581.1*	8447	225	273	3.23192
CP092374.1*	162186	4769728	153449	94.613
CP092375.1*	44886	12218	9326	20.7771
CP092376.1*	5601	618	759	13.5512
CP092377.1*	3782	6	193	5.10312
CP092378.1*	1527	0	0	0
CP092569.1	2862182	52051449	2316854	80.9471
CP092570.1*	197066	547644	64887	32.9265
CP092571.1*	83629	86990	27696	33.1177
CP092572.1*	12429	0	0	0
CP092573.1*	1979	0	0	0
CP093941.1	2794484	51929677	2356522	84.3276
CP093942.1*	255599	532321	55813	21.8362
CP093943.1*	66138	39241	13001	19.6574
CP093944.1*	5946	0	0	0
CP093945.1*	3007	0	0	0
CP093946.1*	6239	256	288	4.61612
CP093947.1	2929543	52170778	2323101	79.2991
CP093948.1*	210381	468076	51873	24.6567
CP093949.1*	42035	27190	8281	19.7002
CP093950.1*	6174	6	193	3.12601
CP093951.1*	6303	0	0	0
CP093952.1*	2056	0	0	0
CP093953.1	2891566	52175452	2321629	80.2897
CP093954.1*	211188	465026	52670	24.9399
CP093955.1*	42856	28577	9164	21.3832
CP093956.1*	2056	0	0	0
CP094230.1	2834459	52357120	2329730	82.1931
CP094231.1*	181403	413227	49984	27.5541
CP094232.1*	58545	6820	1158	1.97797
CP094233.1*	5275	0	0	0
CP094234.1*	4375	0	0	0
CP094235.1*	2426	1	39	1.60758
CP094236.1*	36298	29097	9701	26.726
CP096051.1*	214342	565912	51109	23.8446
CP096052.1*	234602	432706	47779	20.366
CP096211.1	2977510	52020016	2342643	78.6779
CP096212.1*	291523	345311	69669	23.8983
CP096213.1*	42009	8141	6006	14.2969
CP096214.1*	6303	0	0	0
CP096215.1*	6173	257	273	4.42249
CP096216.1*	4374	0	0	0
CP096217.1*	3274	0	0	0
CP096218.1*	3109	0	0	0
CP096219.1	2769471	51394033	2295210	82.8754
CP096220.1*	200743	411435	68765	34.2552
CP096221.1*	54822	213648	12596	22.9762
CP096222.1*	29995	7462	4023	13.4122
CP096223.1*	9317	0	0	0
CP096224.1*	4374	0	0	0
CP096225.1*	3007	0	0	0
CP096226.1*	2189	0	0	0
CP097014.1	2603360	53893778	2463308	94.6203
CP097015.1*	232122	240831	54817	23.6156
CP097016.1*	41159	6469	5023	12.2039
CP097022.1	2701552	52937279	2395997	88.6896
CP097023.1*	142475	489687	58707	41.2051
CP097024.1*	24768	4717	4144	16.7313
CP097025.1*	23514	7770	4075	17.3301
CP097026.1*	18501	3198	2795	15.1073
CP097027.1	2644774	52158013	2402928	90.8557
CP097028.1*	189968	285527	56999	30.0045
CP097029.1*	46690	7202	4253	9.10902
CP097061.1	2587604	52223896	2390806	92.3946
CP097062.1*	62247	32617	8044	12.9227
CP097063.1*	52519	38914	11648	22.1786
CP097064.1*	33236	5579	2790	8.39451
CP097065.1*	5254	0	0	0
CP099979.1	2510070	39427474	2144760	85.4462
CP099980.1*	180811	724993	82606	45.6864
CP102534.1	2685395	39276983	2179057	81.1447
CP102535.1*	9751	210	348	3.56886
CP109758.1	2613997	52835608	2364079	90.4392
CP109759.1*	62460	42864	6190	9.91034
CP109760.1*	25858	7074	3177	12.2863
CP109798.1	2634568	51384561	2324062	88.2142
CP109799.1*	41051	9159	8163	19.885
CP109800.1*	196419	387688	57309	29.1769
CP109838.1*	53378	10838	6119	11.4635
CP109839.1	2577332	52257013	2359714	91.5565
CP109840.1*	57547	23703	6144	10.6765
CP109841.1*	174036	378436	57688	33.1472
CP109842.1*	51108	143678	10835	21.2002
CP110294.1	2633425	52854510	2391203	90.802
CP110295.1*	43116	25148	8323	19.3037
CP110360.1	2643531	52396549	2375108	89.846
CP110361.1*	54197	9279	5786	10.6759
CP112862.1	2891501	51290363	2291224	79.24
CP112863.1*	233640	495873	58137	24.8832
CP112864.1*	82830	9942	1670	2.01618
CP112865.1*	59943	28981	13033	21.7423
CP114617.1	2812792	51932036	2293890	81.5521
CP114618.1*	149649	358508	51844	34.6437
CP114619.1*	45954	46642	7940	17.2781
CP114620.1*	32463	21644	6203	19.1079
CP114621.1*	9372	0	0	0
CP114622.1*	6188	255	240	3.87847
CP114623.1*	3960	0	0	0
CP115812.1	2546756	39545006	2142802	84.1385
CP116023.1	2506224	51157741	2326410	92.8253
CP116024.1*	137763	697984	73935	53.6683
CP116025.1*	25261	17941	7616	30.1492
CP116514.1	2605577	52040361	2346731	90.0657
CP116515.1*	148727	484708	55201	37.1157
CP116516.1*	44010	83794	11535	26.21
CP116517.1	2535136	52274713	2363522	93.2306
CP116518.1*	122895	144993	29910	24.3378
CP116519.1*	77238	12419	6977	9.03312
CP116520.1	2666289	52846083	2364704	88.689
CP116521.1*	155657	241113	35021	22.4988
CP116522.1*	46474	12920	6338	13.6377
CP116523.1	2628070	53257131	2388612	90.8884
CP116524.1*	184656	367161	56036	30.3462
CP116525.1*	57016	212233	14269	25.0263
CP116526.1*	28578	4154	3973	13.9023
CP116527.1*	18533	3133	2687	14.4985
CP116528.1	2615984	53200316	2382122	91.0603
CP116529.1*	184843	451442	58899	31.8643
CP116530.1*	24566	4348	3973	16.1728
CP116531.1*	18533	3327	2705	14.5956
CP116532.1	2615969	53205447	2382127	91.061
CP116533.1*	186836	447235	58943	31.548
CP116534.1*	24768	5013	4007	16.1781
CP116535.1*	12989	1451	1085	8.35322
CP116536.1	2685086	51133253	2333033	86.8886
CP116537.1*	134360	540963	46670	34.735
CP116538.1*	27897	12432	5229	18.744
CP116539.1*	15523	0	0	0
CP116540.1	2639985	52369741	2333361	88.3854
CP116541.1*	158971	270942	44746	28.1473
CP116542.1*	38387	9913	5207	13.5645
CP116543.1	2722678	52332317	2332543	85.6709
CP116544.1*	242833	351739	54403	22.4035
CP116545.1*	39454	6559	4961	12.5741
CP116546.1	2637815	52369707	2332299	88.4178
CP116547.1*	158971	270922	44753	28.1517
CP116548.1*	38387	9838	5201	13.5489
CP116549.1	2652140	52357873	2332113	87.9333
CP116550.1*	160122	265920	45381	28.3415
CP116551.1*	41241	14500	3384	8.20543
CP116552.1*	38387	9942	5198	13.541
CP118548.1	2697349	52575026	2350019	87.1233
CP118549.1*	67732	11295	4971	7.33922
CP118550.1*	196194	292421	45155	23.0155
CP118551.1*	25672	5961	3814	14.8567
CP119150.1	2934904	52044021	2316340	78.9239
CP119151.1*	199975	460398	50463	25.2347
CP119152.1*	35758	12628	6382	17.8478
CP119153.1*	30403	39736	7689	25.2903
CP119154.1*	12346	257	531	4.30099
CP119155.1*	6303	0	0	0
CP119156.1*	5807	0	0	0
CP119157.1*	4797	1	25	0.521159
CP119158.1*	4587	0	0	0
CP128994.1*	177732	519818	52142	29.3374
CP128995.1	2691296	40019599	2193083	81.488
CP131610.1	2847608	52084709	2334026	81.9644
CP131611.1*	79502	13509	2485	3.12571
CP131795.1	2855417	51888157	2296398	80.4225
CP131796.1*	271337	390788	58271	21.4755
CP131797.1*	34105	13771	4980	14.602
CP131798.1*	8065	258	308	3.81897
CP131799.1*	5212	0	0	0
CP131800.1*	2189	0	0	0
CP131801.1	2875106	51687284	2313728	80.4745
CP131802.1*	242216	613859	71450	29.4985
CP131803.1*	34319	20276	7932	23.1126
CP131804.1*	28012	5958	3757	13.4121
CP131805.1*	6734	8	150	2.2275
CP131806.1*	4461	0	0	0
CP131807.1*	4377	0	0	0
CP131808.1*	2947	0	0	0
CP131809.1	2943999	51713267	2332502	79.229
CP131810.1*	234957	540363	66494	28.3005
CP131811.1*	31210	20227	7657	24.5338
CP131812.1*	28013	6413	3685	13.1546
CP131813.1*	11283	8154	1366	12.1067
CP131814.1*	6029	797	836	13.8663
CP131815.1*	4461	0	0	0
CP131816.1*	4377	0	0	0
CP131817.1*	1979	0	0	0
CP131818.1	2844496	52164045	2333746	82.0443
CP131819.1*	269167	403469	62613	23.2618
CP131820.1*	37439	66084	5031	13.4379
CP131821.1*	11408	0	0	0
CP131822.1*	4461	0	0	0
CP131823.1*	4377	0	0	0
CP131824.1*	1979	0	0	0
CP131825.1	2821969	52045497	2308696	81.8115
CP131826.1*	200816	322753	45986	22.8996
CP131827.1*	37758	23915	5349	14.1665
CP131828.1*	34978	82377	8891	25.4188
CP131829.1*	6303	0	0	0
CP131830.1*	5212	0	0	0
CP131831.1*	4461	0	0	0
CP131832.1*	4067	0	0	0
CP131833.1*	2189	0	0	0
CP131834.1	2801859	51939478	2312450	82.5327
CP131835.1*	233268	421029	67556	28.9607
CP131836.1*	54651	120904	13919	25.4689
CP131837.1*	41779	8941	6124	14.6581
CP131838.1*	36005	23005	8874	24.6466
CP131839.1*	4377	0	0	0
CP131840.1*	2947	0	0	0
CP131841.1	2872463	51664840	2314543	80.5769
CP131842.1*	190703	432637	54272	28.4589
CP131843.1*	40751	70988	14236	34.9341
CP131844.1*	28012	6088	3439	12.2769
CP131845.1*	4461	0	0	0
CP131846.1*	4377	0	0	0
CP131847.1*	1979	0	0	0
CP131848.1	2974033	51646553	2339669	78.6699
CP131849.1*	270653	545455	68278	25.2271
CP131850.1*	37767	21775	9290	24.5982
CP131851.1*	28013	6389	3797	13.5544
CP131852.1*	5212	0	0	0
CP131853.1*	4461	0	0	0
CP131854.1*	4377	0	0	0
CP131855.1*	2947	0	0	0
CP131856.1	2845749	51910901	2312567	81.2639
CP131857.1*	272409	558102	68563	25.1691
CP131858.1*	31541	20861	8373	26.5464
CP131859.1*	28013	6281	3594	12.8298
CP131860.1*	4377	0	0	0
CP131861.1	2883631	51921534	2347408	81.4046
CP131862.1*	168193	312668	56414	33.5412
CP131863.1*	83634	131976	21521	25.7324
CP131864.1*	54049	121136	17486	32.3521
CP131865.1*	15747	24437	6085	38.6423
CP131866.1*	6174	257	273	4.42177
CP132226.1	2572234	53051022	2374981	92.3315
CP132227.1*	50239	33046	10389	20.6792
CP132228.1*	4461	0	0	0
CP133953.1	2757047	52519662	2333984	84.6552
CP133954.1*	147131	18816	10387	7.0597
CP137461.1	2454194	50504212	2284756	93.096
CP137462.1*	27182	6125	2605	9.58355
CP137463.1*	187042	760887	78913	42.19
CP137464.1*	37427	8295	3976	10.6233
CP137465.1	2421017	51544345	2296231	94.8457
CP137466.1*	34798	17396	8292	23.829
CP137467.1*	163281	784768	67656	41.4353
CP137468.1	2503319	52180602	2325936	92.9141
CP137469.1*	15881	5682	2852	17.9586
CP137470.1*	48167	7403	6094	12.6518
CP137471.1*	133819	573596	65187	48.7128
CP137472.1	2467929	51914398	2323431	94.145
CP137473.1*	237648	806982	88577	37.2724
CP137474.1*	39555	12329	4738	11.9783
CP137475.1*	49249	10887	7318	14.8592
CP137476.1	2436244	50870268	2301689	94.4769
CP137477.1*	211495	730925	87216	41.2379
CP138458.1*	164853	510875	55518	33.6773
CP138459.1	2623546	36362981	2157810	82.2478
CP138460.1*	11235	1108	1063	9.4615
CP141091.1*	74657	320421	31659	42.4059
CP141092.1	2619216	52646912	2364251	90.2656
CP142415.1	2547265	52787272	2401298	94.2697
CP142416.1*	173215	143025	34824	20.1045
CP142417.1*	21849	5993	3471	15.8863
CP142861.1*	230283	676568	79498	34.5219
CP142862.1	2575440	52520689	2345363	91.0665
CP144272.1*	248575	19634	20334	8.18023
CP144273.1	2715704	52559011	2336771	86.0466
CP147849.1	2418465	51479101	2282139	94.3631
CP147850.1*	122913	747443	67725	55.0999
CP147851.1*	41061	28265	8569	20.869
CP152088.1	2915287	51969939	2301980	78.9624
CP152089.1*	253159	383235	70828	27.9777
CP152090.1*	45954	46264	7841	17.0627
CP152091.1*	32429	19791	6053	18.6654
CP152092.1*	12378	255	445	3.59509
CP157570.1	2561368	52268056	2369213	92.498
JAOXXX010000001.1*	26310	14382	8449	32.1133
JAOXXX010000002.1	2552901	51431124	2353498	92.1892
JAOXXX010000003.1*	34286	7068	3991	11.6403
JAOXXX010000004.1*	164201	968912	80732	49.1666
JAOXXY010000001.1*	5391	0	0	0
JAOXXY010000002.1	2565133	53230052	2423196	94.4667
JAOXXY010000003.1*	40675	6034	4604	11.319
JAOXXY010000004.1*	202584	291439	60861	30.0424
JAOXXZ010000001.1	2607783	52853114	2366773	90.7581
JAOXXZ010000002.1*	43004	9749	7455	17.3356
JAOXXZ010000003.1*	194482	312347	46785	24.0562
LN999844.1	2614649	50813713	2311519	88.4065
LN999987.1	2766743	52122107	2328214	84.15
LN999988.1*	192533	397589	55976	29.0735
LN999989.1*	32402	13159	6521	20.1253
LN999990.1*	38742	1620	2555	6.59491
LR134337.1	2450323	52150007	2350189	95.9134
LR215968.1	2545110	52964585	2392219	93.9928
*: Plasmid
Green rows: The GenBank reference genome
Yellow rows: The chromosome in the genome with the highest read coverage rate
