# Supplementary material for: Genetic Sequencing of a Bacterial Pneumonia Vaccine Produced in 1916
Source: Vaccines (Basel). 2025 May 2;13(5):491. doi: 10.3390/vaccines13050491 (PMC12115763; doi:10.3390/vaccines13050491)
Supplement: Supplementary file 1 [file vaccines-13-00491-s001.zip › SupplementalTableS7_HinfluenzaeSnps.xlsx]

## Sheet: 1stVial_GCA_020735825
Supplemental Table 7. The detected SNPs from concensus H. influenzae genome
Chrom	Position	Ref	Var	Cons:Cov:Reads1:Reads2:Freq:P-value	StrandFilter:R1+:R1-:R2+:R2-:pval
Hinfluenzae_consensus	38221	T	A	A:205:22:183:89.27%:2.0306E-92	Pass:6:16:55:128:1E0
Hinfluenzae_consensus	38243	A	G	G:186:21:161:86.56%:1.2242E-80	Pass:3:18:51:110:1E0
Hinfluenzae_consensus	38244	C	G	G:192:27:165:85.94%:1.6751E-80	Pass:6:21:55:110:1E0
Hinfluenzae_consensus	38245	T	C	C:195:23:172:88.21%:6.948E-86	Pass:4:19:59:113:1E0
Hinfluenzae_consensus	38254	C	G	G:169:19:150:88.76%:2.1377E-75	Pass:3:16:46:104:1E0
Hinfluenzae_consensus	38257	A	G	G:179:18:156:87.15%:3.5213E-79	Pass:4:14:48:108:1E0
Hinfluenzae_consensus	38262	G	C	C:163:15:146:89.57%:5.2522E-75	Pass:2:13:46:100:1E0
Hinfluenzae_consensus	38266	G	C	C:158:11:141:89.24%:2.5695E-74	Pass:1:10:42:99:1E0
Hinfluenzae_consensus	38275	C	A	M:128:13:7:26.92%:4.158E-3	Pass:4:9:1:6:1E0
Hinfluenzae_consensus	38287	C	T	T:163:22:141:86.5%:3.0313E-69	Pass:7:15:58:83:1E0
Hinfluenzae_consensus	38295	T	C	C:162:16:138:85.19%:4.739E-70	Pass:4:12:58:80:1E0
Hinfluenzae_consensus	38299	G	C	C:165:27:138:83.64%:6.2615E-66	Pass:9:18:58:80:1E0
Hinfluenzae_consensus	38332	T	C	C:134:27:107:79.85%:1.5146E-49	Pass:11:16:48:59:1E0
Hinfluenzae_consensus	38337	A	G	G:145:28:117:80.69%:1.6161E-54	Pass:9:19:55:62:1E0
Hinfluenzae_consensus	38356	C	T	Y:107:39:68:63.55%:3.2744E-28	Pass:22:17:33:35:1E0
Hinfluenzae_consensus	38546	G	A	A:108:20:88:81.48%:2.0953E-41	Pass:14:6:51:37:1E0
Hinfluenzae_consensus	38547	T	C	C:110:19:91:82.73%:2.8438E-43	Pass:14:5:53:38:1E0
Hinfluenzae_consensus	38548	A	C	C:107:18:89:83.18%:1.6715E-42	Pass:12:6:52:37:1E0
Hinfluenzae_consensus	38549	C	G	G:117:21:96:82.05%:2.3711E-45	Pass:14:7:53:43:1E0
Hinfluenzae_consensus	38550	G	A	A:108:22:86:79.63%:7.6057E-40	Pass:14:8:47:39:1E0
Hinfluenzae_consensus	38553	T	G	G:117:20:97:82.91%:3.6082E-46	Pass:13:7:53:44:1E0
Hinfluenzae_consensus	38554	A	T	T:114:20:92:80.7%:1.6215E-43	Pass:13:7:51:41:1E0
Hinfluenzae_consensus	38564	T	C	C:146:26:120:82.19%:1.2134E-56	Pass:15:11:61:59:1E0
Hinfluenzae_consensus	38566	G	C	C:150:21:129:86%:4.5344E-63	Pass:12:9:64:65:1E0
Hinfluenzae_consensus	38583	C	G	G:186:20:165:88.71%:2.7189E-83	Pass:11:9:81:84:1E0
Hinfluenzae_consensus	38585	A	G	G:177:34:143:80.79%:1.3884E-66	Pass:16:18:80:63:1E0
Hinfluenzae_consensus	38610	C	T	T:255:18:236:92.55%:1.9686E-124	Pass:9:9:114:122:1E0
Hinfluenzae_consensus	38620	T	C	C:294:33:261:88.78%:6.2084E-131	Pass:13:20:119:142:1E0
Hinfluenzae_consensus	38624	G	A	A:277:22:254:91.7%:2.1757E-132	Pass:9:13:109:145:1E0
Hinfluenzae_consensus	38683	T	C	C:319:25:294:92.16%:1.9E-153	Pass:12:13:135:159:1E0
Hinfluenzae_consensus	38684	A	T	T:294:24:270:91.84%:2.2712E-140	Pass:8:16:135:135:1E0
Hinfluenzae_consensus	38695	A	C	C:299:24:275:91.97%:3.2989E-143	Pass:12:12:124:151:1E0
Hinfluenzae_consensus	38699	C	T	T:250:22:228:91.2%:1.1576E-117	Pass:12:10:119:109:1E0
Hinfluenzae_consensus	38700	T	C	C:289:21:268:92.73%:6.2118E-141	Pass:11:10:125:143:1E0
Hinfluenzae_consensus	38708	T	C	C:266:21:245:92.11%:7.849E-128	Pass:12:9:116:129:1E0
Hinfluenzae_consensus	38709	A	G	G:268:9:247:92.16%:3.2761E-137	Pass:4:5:111:136:1E0
Hinfluenzae_consensus	38715	G	A	A:226:25:201:88.94%:4.2137E-101	Pass:15:10:79:122:1E0
Hinfluenzae_consensus	38718	T	G	G:266:24:242:90.98%:1.5601E-124	Pass:15:9:112:130:1E0
Hinfluenzae_consensus	38728	T	A	A:245:24:221:90.2%:1.002E-112	Pass:13:11:97:124:1E0
Hinfluenzae_consensus	38729	A	G	G:238:22:215:90.34%:2.4618E-110	Pass:13:9:91:124:1E0
Hinfluenzae_consensus	38764	A	G	G:149:16:133:89.26%:2.8939E-67	Pass:12:4:66:67:1E0
Hinfluenzae_consensus	38783	T	C	C:112:16:96:85.71%:6.5018E-47	Pass:12:4:49:47:1E0
Hinfluenzae_consensus	39716	T	C	C:223:19:204:91.48%:1.1376E-105	Pass:13:6:144:60:1E0
Hinfluenzae_consensus	39738	T	C	C:259:23:236:91.12%:1.1607E-121	Pass:14:9:170:66:1E0
Hinfluenzae_consensus	39743	A	G	G:281:22:259:92.17%:3.1334E-135	Pass:14:8:181:78:1E0
Hinfluenzae_consensus	39766	T	A	A:284:18:265:93.31%:4.7247E-141	Pass:13:5:175:90:1E0
Hinfluenzae_consensus	39794	T	G	G:251:14:237:94.42%:1.4617E-127	Pass:9:5:151:86:1E0
Hinfluenzae_consensus	39796	G	A	A:250:16:234:93.6%:1.6233E-124	Pass:10:6:150:84:1E0
Hinfluenzae_consensus	39798	A	G	G:249:12:237:95.18%:5.5187E-129	Pass:6:6:151:86:1E0
Hinfluenzae_consensus	40243	G	A	R:184:55:129:70.11%:2.3973E-55	Pass:9:46:67:62:1E0
Hinfluenzae_consensus	40245	G	A	R:210:60:150:71.43%:7.1812E-65	Pass:15:45:67:83:1E0
Hinfluenzae_consensus	40259	A	T	W:216:189:27:12.5%:3.1333E-9	Pass:97:92:4:23:1E0
Hinfluenzae_consensus	40265	C	T	T:197:11:165:83.76%:4.6557E-88	Pass:7:4:89:76:1E0
Hinfluenzae_consensus	40279	C	A	A:245:32:213:86.94%:7.3949E-105	Pass:13:19:115:98:1E0
Hinfluenzae_consensus	40285	T	C	C:255:15:231:90.59%:1.9614E-123	Pass:9:6:128:103:1E0
Hinfluenzae_consensus	40286	A	T	T:248:16:232:93.55%:2.2845E-123	Pass:10:6:119:113:1E0
Hinfluenzae_consensus	40287	T	G	G:257:12:245:95.33%:1.2386E-133	Pass:8:4:133:112:1E0
Hinfluenzae_consensus	40288	A	G	G:268:13:255:95.15%:1.0649E-138	Pass:8:5:134:121:1E0
Hinfluenzae_consensus	40297	G	T	T:291:27:264:90.72%:2.0727E-135	Pass:13:14:149:115:1E0
Hinfluenzae_consensus	40304	A	T	T:303:18:285:94.06%:1.4628E-152	Pass:11:7:157:128:1E0
Hinfluenzae_consensus	40329	T	G	G:315:26:289:91.75%:4.6812E-150	Pass:17:9:168:121:1E0
Hinfluenzae_consensus	40349	T	C	C:315:30:285:90.48%:9.9087E-146	Pass:19:11:174:111:1E0
Hinfluenzae_consensus	40351	A	C	C:306:31:275:89.87%:1.215E-139	Pass:20:11:167:108:1E0
Hinfluenzae_consensus	40413	G	C	C:139:18:119:85.61%:1.0208E-58	Pass:11:7:67:52:1E0
Hinfluenzae_consensus	40417	T	C	C:131:29:101:77.1%:5.6269E-46	Pass:14:15:59:42:1E0
Hinfluenzae_consensus	40418	A	C	C:133:28:105:78.95%:2.8886E-48	Pass:13:15:62:43:1E0
Hinfluenzae_consensus	40419	T	A	A:131:26:105:80.15%:9.4073E-49	Pass:12:14:61:44:1E0
Hinfluenzae_consensus	40420	A	G	G:129:27:101:78.29%:1.9772E-46	Pass:13:14:57:44:1E0
Hinfluenzae_consensus	41089	G	C	C:115:5:110:95.65%:2.1017E-60	Pass:1:4:68:42:1E0
Hinfluenzae_consensus	41103	T	C	C:145:21:124:85.52%:2.3514E-60	Pass:12:9:73:51:1E0
Hinfluenzae_consensus	41117	T	C	C:156:25:131:83.97%:8.332E-63	Pass:11:14:77:54:1E0
Hinfluenzae_consensus	41135	T	G	G:184:20:164:89.13%:9.7879E-83	Pass:11:9:106:58:1E0
Hinfluenzae_consensus	41138	A	T	T:168:13:151:89.88%:7.109E-79	Pass:7:6:105:46:1E0
Hinfluenzae_consensus	41140	T	G	G:172:15:157:91.28%:3.3346E-81	Pass:9:6:102:55:1E0
Hinfluenzae_consensus	41143	A	C	C:176:8:167:94.89%:2.7329E-91	Pass:4:4:112:55:1E0
Hinfluenzae_consensus	41147	A	C	C:176:11:165:93.75%:4.6557E-88	Pass:6:5:106:59:1E0
Hinfluenzae_consensus	41153	A	T	T:179:15:164:91.62%:3.6809E-85	Pass:5:10:112:52:1E0
Hinfluenzae_consensus	41155	C	T	T:187:15:171:91.44%:3.9753E-89	Pass:8:7:108:63:1E0
Hinfluenzae_consensus	41169	A	G	G:309:32:277:89.64%:2.7106E-140	Pass:18:14:151:126:1E0
Hinfluenzae_consensus	41248	A	G	G:359:21:338:94.15%:4.0682E-181	Pass:8:13:173:165:1E0
Hinfluenzae_consensus	41252	T	C	C:344:21:323:93.9%:1.7927E-172	Pass:9:12:166:157:1E0
Hinfluenzae_consensus	41256	G	C	S:349:284:65:18.62%:1.0107E-21	Pass:141:143:35:30:1E0
Hinfluenzae_consensus	41257	G	T	K:354:292:62:17.51%:1.1586E-20	Pass:146:146:33:29:1E0
Hinfluenzae_consensus	41259	C	G	S:342:87:255:74.56%:1.7387E-112	Pass:43:44:128:127:1E0
Hinfluenzae_consensus	41260	A	G	G:334:21:251:75.15%:3.0397E-131	Pass:10:11:125:126:1E0
Hinfluenzae_consensus	41261	G	C	C:332:22:309:93.07%:8.6481E-164	Pass:9:13:152:157:1E0
Hinfluenzae_consensus	41272	C	G	S:332:279:53:15.96%:1.1629E-17	Pass:140:139:28:25:1E0
Hinfluenzae_consensus	41274	C	A	M:328:277:50:15.24%:1.168E-16	Pass:143:134:21:29:1E0
Hinfluenzae_consensus	41275	G	T	K:319:268:51:15.99%:5.0559E-17	Pass:125:143:27:24:1E0
Hinfluenzae_consensus	41276	A	C	M:319:260:58:18.18%:1.9827E-19	Pass:117:143:29:29:1E0
Hinfluenzae_consensus	41278	A	G	R:290:230:59:20.34%:6.3947E-20	Pass:84:146:29:30:1E0
Hinfluenzae_consensus	41294	A	T	W:266:220:46:17.29%:1.6878E-15	Pass:102:118:24:22:1E0
Hinfluenzae_consensus	41297	G	C	S:286:233:52:18.18%:1.7138E-17	Pass:107:126:24:28:1E0
Hinfluenzae_consensus	41299	C	T	Y:279:73:205:73.48%:5.6656E-90	Pass:31:42:105:100:1E0
Hinfluenzae_consensus	41310	G	A	R:258:68:189:73.26%:7.2124E-83	Pass:25:43:93:96:1E0
Hinfluenzae_consensus	41312	T	G	K:234:198:36:15.38%:3.3853E-12	Pass:100:98:15:21:1E0
Hinfluenzae_consensus	41315	A	T	W:215:181:34:15.81%:1.4118E-11	Pass:85:96:16:18:1E0
Hinfluenzae_consensus	41316	C	T	Y:206:61:145:70.39%:2.8979E-62	Pass:23:38:82:63:1E0
Hinfluenzae_consensus	41318	C	T	Y:227:194:33:14.54%:3.3223E-11	Pass:97:97:14:19:1E0
Hinfluenzae_consensus	41324	T	C	Y:185:166:19:10.27%:1.1723E-6	Pass:80:86:8:11:1E0
Hinfluenzae_consensus	41353	A	G	G:134:21:113:84.33%:2.0366E-54	Pass:7:14:52:61:1E0
Hinfluenzae_consensus	41360	G	T	T:115:18:97:84.35%:8.758E-47	Pass:5:13:45:52:1E0
Hinfluenzae_consensus	41361	A	G	G:107:18:89:83.18%:1.6715E-42	Pass:5:13:39:50:1E0
Hinfluenzae_consensus	41367	A	G	G:111:18:93:83.78%:1.2225E-44	Pass:6:12:43:50:1E0
Hinfluenzae_consensus	41370	A	T	T:104:16:88:84.62%:1.3657E-42	Pass:6:10:42:46:1E0
Hinfluenzae_consensus	41634	A	C	C:140:28:112:80%:6.65E-52	Pass:18:10:64:48:1E0
Hinfluenzae_consensus	41644	G	A	R:193:173:20:10.36%:5.6774E-7	Pass:102:71:10:10:1E0
Hinfluenzae_consensus	41645	T	G	K:189:165:24:12.7%:2.7347E-8	Pass:97:68:16:8:1E0
Hinfluenzae_consensus	41654	A	C	M:195:162:33:16.92%:2.6528E-11	Pass:96:66:22:11:1E0
Hinfluenzae_consensus	41659	A	T	W:225:59:166:73.78%:5.5961E-73	Pass:34:25:96:70:1E0
Hinfluenzae_consensus	41675	T	C	Y:234:180:54:23.08%:1.7412E-18	Pass:121:59:22:32:1E0
Hinfluenzae_consensus	41677	T	C	Y:260:203:57:21.92%:2.1985E-19	Pass:120:83:30:27:1E0
Hinfluenzae_consensus	41679	A	T	W:266:16:188:70.68%:3.1543E-98	Pass:12:4:109:79:1E0
Hinfluenzae_consensus	41680	A	G	R:270:218:52:19.26%:1.4635E-17	Pass:126:92:23:29:1E0
Hinfluenzae_consensus	41684	A	G	R:302:245:57:18.87%:3.7414E-19	Pass:138:107:23:34:1E0
Hinfluenzae_consensus	41685	A	T	W:251:214:37:14.74%:1.7374E-12	Pass:138:76:21:16:1E0
Hinfluenzae_consensus	41714	T	G	K:398:297:90:22.61%:2.2854E-30	Pass:167:130:33:57:1E0
Hinfluenzae_consensus	41734	A	G	R:416:316:88:21.15%:1.5713E-29	Pass:193:123:31:57:1E0
Hinfluenzae_consensus	41735	C	A	M:451:363:74:16.41%:1.8044E-24	Pass:208:155:22:52:1E0
Hinfluenzae_consensus	41737	G	C	S:443:335:106:23.87%:9.3043E-36	Pass:193:142:38:68:1E0
Hinfluenzae_consensus	41747	T	C	Y:462:339:123:26.62%:7.795E-42	Pass:202:137:40:83:1E0
Hinfluenzae_consensus	41759	C	G	S:492:366:126:25.61%:1.1807E-42	Pass:203:163:40:86:1E0
Hinfluenzae_consensus	41761	G	T	K:460:365:79:17.17%:3.6566E-26	Pass:187:178:34:45:1E0
Hinfluenzae_consensus	41762	T	C	Y:487:356:112:23%:1.0009E-37	Pass:185:171:35:77:1E0
Hinfluenzae_consensus	41803	A	G	R:388:266:104:26.8%:1.0522E-35	Pass:101:165:31:73:1E0
Hinfluenzae_consensus	41806	T	C	Y:404:29:278:68.81%:2.7348E-142	Pass:13:16:132:146:1E0
Hinfluenzae_consensus	41807	A	C	M:419:121:296:70.64%:4.5854E-127	Pass:38:83:136:160:1E0
Hinfluenzae_consensus	41820	A	T	W:389:287:102:26.22%:9.4541E-35	Pass:134:153:34:68:1E0
Hinfluenzae_consensus	41821	T	C	Y:405:300:94:23.21%:9.1523E-32	Pass:145:155:25:69:1E0
Hinfluenzae_consensus	41833	A	G	R:381:282:87:22.83%:2.0382E-29	Pass:142:140:26:61:1E0
Hinfluenzae_consensus	41834	T	A	W:383:288:95:24.8%:3.1974E-32	Pass:130:158:22:73:1E0
Hinfluenzae_consensus	41848	C	T	Y:357:291:65:18.21%:1.0855E-21	Pass:132:159:25:40:1E0
Hinfluenzae_consensus	41859	T	C	Y:364:285:79:21.7%:1.4238E-26	Pass:138:147:20:59:1E0
Hinfluenzae_consensus	41902	A	T	W:176:46:130:73.86%:2.6392E-57	Pass:18:28:34:96:1E0
Hinfluenzae_consensus	41903	G	T	K:198:52:146:73.74%:3.1278E-64	Pass:23:29:48:98:1E0
Hinfluenzae_consensus	41907	A	G	R:148:128:20:13.51%:4.7943E-7	Pass:25:103:14:6:1E0
Hinfluenzae_consensus	41908	A	T	T:153:21:131:85.06%:3.6985E-64	Pass:13:8:36:95:1E0
Hinfluenzae_consensus	41912	G	A	A:121:13:108:89.26%:1.0919E-54	Pass:7:6:25:83:1E0
Hinfluenzae_consensus	41913	T	G	G:169:20:147:86.98%:2.5674E-73	Pass:13:7:36:111:1E0
Hinfluenzae_consensus	41914	T	A	A:140:18:122:87.14%:2.3234E-60	Pass:11:7:32:90:1E0
Hinfluenzae_consensus	41951	C	A	A:105:22:83:79.05%:2.739E-38	Pass:10:12:11:72:1E0
Hinfluenzae_consensus	94757	T	A	A:226:32:193:85.4%:6.0872E-94	Pass:15:17:87:106:1E0
Hinfluenzae_consensus	94779	A	G	G:206:29:176:85.44%:9.0577E-86	Pass:13:16:81:95:1E0
Hinfluenzae_consensus	94780	C	G	G:214:30:184:85.98%:9.199E-90	Pass:12:18:82:102:1E0
Hinfluenzae_consensus	94781	T	C	C:214:32:182:85.05%:5.5889E-88	Pass:11:21:86:96:1E0
Hinfluenzae_consensus	94790	C	G	G:187:27:159:85.03%:3.0366E-77	Pass:12:15:75:84:1E0
Hinfluenzae_consensus	94793	A	G	G:187:25:161:86.1%:4.7207E-79	Pass:13:12:74:87:1E0
Hinfluenzae_consensus	94798	G	C	C:194:26:167:86.08%:5.8736E-82	Pass:10:16:78:89:1E0
Hinfluenzae_consensus	94802	G	C	C:180:18:156:86.67%:3.5213E-79	Pass:9:9:71:85:1E0
Hinfluenzae_consensus	94811	C	G	S:142:19:12:30.77%:6.5329E-5	Pass:11:8:4:8:1E0
Hinfluenzae_consensus	94823	C	T	T:165:26:139:84.24%:8.8052E-67	Pass:8:18:77:62:1E0
Hinfluenzae_consensus	94831	T	C	C:144:25:119:82.64%:2.1226E-56	Pass:10:15:65:54:1E0
Hinfluenzae_consensus	94835	G	C	C:146:25:121:82.88%:1.8343E-57	Pass:9:16:67:54:1E0
Hinfluenzae_consensus	94868	T	C	C:135:25:110:81.48%:1.2275E-51	Pass:9:16:57:53:1E0
Hinfluenzae_consensus	94873	A	G	G:142:25:117:82.39%:2.446E-55	Pass:8:17:61:56:1E0
Hinfluenzae_consensus	94892	C	T	Y:109:40:69:63.3%:1.4219E-28	Pass:19:21:32:37:1E0
Hinfluenzae_consensus	95075	T	C	C:100:17:83:83%:1.3208E-39	Pass:7:10:45:38:1E0
Hinfluenzae_consensus	95082	G	A	A:109:18:91:83.49%:1.4333E-43	Pass:9:9:51:40:1E0
Hinfluenzae_consensus	95083	T	C	C:116:18:98:84.48%:2.5402E-47	Pass:9:9:57:41:1E0
Hinfluenzae_consensus	95084	A	C	C:117:16:100:85.47%:4.3615E-49	Pass:7:9:56:44:1E0
Hinfluenzae_consensus	95085	C	G	G:121:16:105:86.78%:8.1742E-52	Pass:8:8:56:49:1E0
Hinfluenzae_consensus	95086	G	A	A:113:16:97:85.09%:1.8638E-47	Pass:9:7:52:45:1E0
Hinfluenzae_consensus	95089	T	G	G:120:18:102:85%:1.7769E-49	Pass:11:7:54:48:1E0
Hinfluenzae_consensus	95090	A	T	T:117:16:100:85.47%:4.3615E-49	Pass:9:7:55:45:1E0
Hinfluenzae_consensus	95100	T	C	C:159:24:135:84.91%:2.7746E-65	Pass:10:14:69:66:1E0
Hinfluenzae_consensus	95102	G	C	C:152:17:135:88.82%:6.1417E-68	Pass:10:7:74:61:1E0
Hinfluenzae_consensus	95119	C	G	G:212:12:199:93.87%:5.5569E-107	Pass:6:6:100:99:1E0
Hinfluenzae_consensus	95121	A	G	G:197:22:175:88.83%:5.6938E-88	Pass:11:11:92:83:1E0
Hinfluenzae_consensus	95146	C	T	T:283:15:267:94.35%:3.2488E-144	Pass:8:7:137:130:1E0
Hinfluenzae_consensus	95156	T	C	C:332:28:304:91.57%:1.7768E-157	Pass:13:15:148:156:1E0
Hinfluenzae_consensus	95160	G	A	A:316:17:299:94.62%:2.4989E-161	Pass:9:8:135:164:1E0
Hinfluenzae_consensus	95219	T	C	C:372:23:349:93.82%:3.9202E-186	Pass:7:16:165:184:1E0
Hinfluenzae_consensus	95220	A	T	T:328:19:309:94.21%:9.8682E-166	Pass:4:15:158:151:1E0
Hinfluenzae_consensus	95231	A	C	C:332:15:317:95.48%:3.0238E-173	Pass:4:11:147:170:1E0
Hinfluenzae_consensus	95235	C	T	T:297:20:277:93.27%:1.103E-146	Pass:7:13:152:125:1E0
Hinfluenzae_consensus	95236	T	C	C:323:17:306:94.74%:2.2153E-165	Pass:6:11:150:156:1E0
Hinfluenzae_consensus	95244	T	C	C:301:17:283:94.02%:4.4322E-152	Pass:7:10:139:144:1E0
Hinfluenzae_consensus	95245	A	G	G:302:5:290:96.03%:1.4718E-166	Pass:2:3:141:149:1E0
Hinfluenzae_consensus	95251	G	A	A:252:18:234:92.86%:2.7352E-123	Pass:6:12:97:137:1E0
Hinfluenzae_consensus	95254	T	G	G:295:15:280:94.92%:9.5598E-152	Pass:4:11:134:146:1E0
Hinfluenzae_consensus	95264	T	A	A:273:23:250:91.58%:1.4148E-129	Pass:7:16:121:129:1E0
Hinfluenzae_consensus	95265	A	G	G:289:27:262:90.66%:2.7667E-134	Pass:10:17:122:140:1E0
Hinfluenzae_consensus	95300	A	G	G:169:24:145:85.8%:1.0652E-70	Pass:9:15:67:78:1E0
Hinfluenzae_consensus	95319	T	C	C:128:25:103:80.47%:5.8147E-48	Pass:11:14:54:49:1E0
Hinfluenzae_consensus	96495	T	C	C:218:18:200:91.74%:6.1131E-104	Pass:8:10:137:63:1E0
Hinfluenzae_consensus	96517	T	C	C:251:17:234:93.23%:6.8193E-124	Pass:10:7:160:74:1E0
Hinfluenzae_consensus	96522	A	G	G:269:20:249:92.57%:1.1199E-130	Pass:12:8:168:81:1E0
Hinfluenzae_consensus	96545	T	A	A:291:18:270:93.1%:6.3156E-144	Pass:9:9:170:100:1E0
Hinfluenzae_consensus	96573	T	G	G:247:21:226:91.5%:4.6718E-117	Pass:12:9:137:89:1E0
Hinfluenzae_consensus	96575	G	A	A:241:21:220:91.29%:1.1529E-113	Pass:13:8:132:88:1E0
Hinfluenzae_consensus	96577	A	G	G:252:21:231:91.67%:6.8973E-120	Pass:13:8:140:91:1E0
Hinfluenzae_consensus	97022	G	A	R:234:76:158:67.52%:1.8039E-66	Pass:14:62:67:91:1E0
Hinfluenzae_consensus	97024	G	A	R:249:73:176:70.68%:1.2939E-75	Pass:13:60:71:105:1E0
Hinfluenzae_consensus	97044	C	T	T:226:10:184:81.42%:1.0773E-99	Pass:7:3:94:90:1E0
Hinfluenzae_consensus	97058	C	A	A:287:41:246:85.71%:1.5118E-119	Pass:11:30:124:122:1E0
Hinfluenzae_consensus	97064	T	C	C:292:17:262:89.73%:5.6803E-140	Pass:11:6:140:122:1E0
Hinfluenzae_consensus	97065	A	T	T:270:14:256:94.81%:1.489E-138	Pass:9:5:125:131:1E0
Hinfluenzae_consensus	97066	T	G	G:294:16:278:94.56%:7.0384E-150	Pass:10:6:144:134:1E0
Hinfluenzae_consensus	97067	A	G	G:299:15:284:94.98%:4.577E-154	Pass:10:5:144:140:1E0
Hinfluenzae_consensus	97076	G	T	T:322:30:292:90.68%:1.1472E-149	Pass:13:17:160:132:1E0
Hinfluenzae_consensus	97083	A	T	T:336:19:317:94.35%:2.3772E-170	Pass:13:6:162:155:1E0
Hinfluenzae_consensus	97108	T	G	G:348:27:321:92.24%:1.1171E-167	Pass:16:11:189:132:1E0
Hinfluenzae_consensus	97128	T	C	C:335:26:309:92.24%:2.0427E-161	Pass:13:13:175:134:1E0
Hinfluenzae_consensus	97130	A	C	C:333:31:302:90.69%:8.5531E-155	Pass:16:15:174:128:1E0
Hinfluenzae_consensus	97192	G	C	C:124:16:107:86.29%:6.5843E-53	Pass:9:7:59:48:1E0
Hinfluenzae_consensus	97196	T	C	C:113:24:89:78.76%:6.3337E-41	Pass:10:14:53:36:1E0
Hinfluenzae_consensus	97197	A	C	C:116:25:90:77.59%:3.2721E-41	Pass:11:14:52:38:1E0
Hinfluenzae_consensus	97198	T	A	A:111:24:87:77.68%:6.8226E-40	Pass:10:14:46:41:1E0
Hinfluenzae_consensus	97199	A	G	G:109:24:84:77.78%:2.3826E-38	Pass:10:14:47:37:1E0
Hinfluenzae_consensus	97692	T	C	Y:106:36:70:66.04%:1.7546E-29	Pass:19:17:31:39:1E0
Hinfluenzae_consensus	97734	A	G	R:104:27:77:74.04%:3.3232E-34	Pass:12:15:33:44:1E0
Hinfluenzae_consensus	97868	G	C	C:100:7:93:93%:2.8798E-49	Pass:3:4:56:37:1E0
Hinfluenzae_consensus	97882	T	C	C:137:26:111:81.02%:6.7825E-52	Pass:15:11:71:40:1E0
Hinfluenzae_consensus	97896	T	C	C:152:26:126:82.89%:7.9113E-60	Pass:15:11:81:45:1E0
Hinfluenzae_consensus	97914	T	G	G:181:23:158:87.29%:3.5832E-78	Pass:16:7:103:55:1E0
Hinfluenzae_consensus	97917	A	T	T:171:14:149:87.13%:3.3209E-77	Pass:8:6:103:46:1E0
Hinfluenzae_consensus	97919	T	G	G:175:23:152:86.86%:6.9739E-75	Pass:16:7:101:51:1E0
Hinfluenzae_consensus	97922	A	C	C:197:14:182:92.39%:5.882E-96	Pass:9:5:118:64:1E0
Hinfluenzae_consensus	97926	A	C	C:201:24:177:88.06%:3.1171E-88	Pass:16:8:116:61:1E0
Hinfluenzae_consensus	97932	A	T	T:188:17:171:90.96%:4.4796E-88	Pass:12:5:116:55:1E0
Hinfluenzae_consensus	97934	C	T	T:202:24:178:88.12%:8.7401E-89	Pass:16:8:107:71:1E0
Hinfluenzae_consensus	97948	A	G	G:334:39:295:88.32%:3.2775E-147	Pass:26:13:165:130:1E0
Hinfluenzae_consensus	98027	A	G	G:355:26:329:92.68%:8.1651E-173	Pass:14:12:176:153:1E0
Hinfluenzae_consensus	98031	T	C	C:343:25:318:92.71%:4.0103E-167	Pass:12:13:180:138:1E0
Hinfluenzae_consensus	98035	G	C	S:337:271:66:19.58%:3.964E-22	Pass:156:115:33:33:1E0
Hinfluenzae_consensus	98036	G	T	K:339:277:61:17.99%:2.2072E-20	Pass:155:122:28:33:1E0
Hinfluenzae_consensus	98038	C	G	S:330:91:239:72.42%:8.7588E-104	Pass:49:42:132:107:1E0
Hinfluenzae_consensus	98039	A	G	R:332:25:242:72.67%:4.9741E-124	Pass:15:10:134:108:1E0
Hinfluenzae_consensus	98040	G	C	C:319:25:293:92.14%:7.0365E-153	Pass:15:10:158:135:1E0
Hinfluenzae_consensus	98051	C	G	S:325:273:51:15.69%:5.2436E-17	Pass:149:124:27:24:1E0
Hinfluenzae_consensus	98053	C	A	M:313:260:52:16.61%:2.1837E-17	Pass:146:114:25:27:1E0
Hinfluenzae_consensus	98054	G	T	K:313:264:49:15.65%:2.3126E-16	Pass:136:128:27:22:1E0
Hinfluenzae_consensus	98055	A	C	M:294:242:52:17.69%:1.8681E-17	Pass:125:117:26:26:1E0
Hinfluenzae_consensus	98057	A	G	R:270:218:52:19.19%:1.4635E-17	Pass:96:122:25:27:1E0
Hinfluenzae_consensus	98073	A	T	W:256:207:49:19.14%:1.3983E-16	Pass:106:101:25:24:1E0
Hinfluenzae_consensus	98076	G	C	S:279:226:51:18.28%:3.5145E-17	Pass:113:113:25:26:1E0
Hinfluenzae_consensus	98078	C	T	Y:261:73:186:71.26%:1.5674E-80	Pass:36:37:96:90:1E0
Hinfluenzae_consensus	98089	G	A	R:241:67:174:72.2%:1.3945E-75	Pass:30:37:93:81:1E0
Hinfluenzae_consensus	98091	T	G	K:222:190:32:14.41%:6.9876E-11	Pass:106:84:17:15:1E0
Hinfluenzae_consensus	98094	A	T	W:216:186:30:13.89%:3.1573E-10	Pass:96:90:17:13:1E0
Hinfluenzae_consensus	98095	C	T	Y:211:57:154:72.99%:2.411E-67	Pass:31:26:86:68:1E0
Hinfluenzae_consensus	98097	C	T	Y:208:181:27:12.98%:3.0236E-9	Pass:91:90:14:13:1E0
Hinfluenzae_consensus	98132	A	G	G:136:28:108:79.41%:8.0335E-50	Pass:10:18:52:56:1E0
Hinfluenzae_consensus	98139	G	T	T:121:28:93:76.86%:4.2623E-42	Pass:10:18:46:47:1E0
Hinfluenzae_consensus	98140	A	G	G:120:27:93:77.5%:2.6085E-42	Pass:9:18:42:51:1E0
Hinfluenzae_consensus	98146	A	G	G:115:24:91:79.13%:5.843E-42	Pass:8:16:42:49:1E0
Hinfluenzae_consensus	98149	A	T	T:110:27:83:75.45%:3.2015E-37	Pass:13:14:37:46:1E0
Hinfluenzae_consensus	98397	A	G	R:115:30:85:73.91%:1.1439E-37	Pass:14:16:53:32:1E0
Hinfluenzae_consensus	98413	A	C	C:161:33:126:78.26%:5.8114E-58	Pass:19:14:75:51:1E0
Hinfluenzae_consensus	98424	T	G	K:220:192:28:12.61%:1.489E-9	Pass:116:76:17:11:1E0
Hinfluenzae_consensus	98433	A	C	M:217:184:33:15.21%:3.1207E-11	Pass:111:73:22:11:1E0
Hinfluenzae_consensus	98438	A	T	T:240:53:186:77.5%:2.4848E-84	Pass:26:27:116:70:1E0
Hinfluenzae_consensus	98454	T	C	Y:247:210:36:14.57%:3.6556E-12	Pass:147:63:18:18:1E0
Hinfluenzae_consensus	98456	T	C	Y:294:246:48:16.33%:4.3958E-16	Pass:146:100:27:21:1E0
Hinfluenzae_consensus	98458	A	T	T:272:15:210:77.21%:2.2601E-111	Pass:7:8:133:77:1E0
Hinfluenzae_consensus	98459	A	G	R:287:248:39:13.59%:4.5536E-13	Pass:153:95:17:22:1E0
Hinfluenzae_consensus	98463	A	G	R:301:259:42:13.95%:4.8865E-14	Pass:160:99:19:23:1E0
Hinfluenzae_consensus	98493	T	G	K:389:314:59:15.17%:1.4358E-19	Pass:190:124:21:38:1E0
Hinfluenzae_consensus	98513	A	G	R:413:330:64:15.46%:3.3424E-21	Pass:196:134:20:44:1E0
Hinfluenzae_consensus	98514	C	A	M:450:376:57:12.69%:9.6459E-19	Pass:213:163:13:44:1E0
Hinfluenzae_consensus	98516	G	C	S:434:349:83:19.12%:1.3179E-27	Pass:202:147:33:50:1E0
Hinfluenzae_consensus	98526	T	C	Y:450:343:107:23.78%:4.7488E-36	Pass:196:147:38:69:1E0
Hinfluenzae_consensus	98538	C	G	S:493:375:118:23.94%:1.0375E-39	Pass:196:179:40:78:1E0
Hinfluenzae_consensus	98540	G	T	K:469:373:70:14.93%:4.3834E-23	Pass:176:197:24:46:1E0
Hinfluenzae_consensus	98541	T	C	Y:485:369:92:18.97%:1.2936E-30	Pass:179:190:25:67:1E0
Hinfluenzae_consensus	98582	A	G	R:420:306:96:22.86%:1.9834E-32	Pass:118:188:20:76:1E0
Hinfluenzae_consensus	98585	T	C	Y:430:39:310:72.09%:1.5768E-155	Pass:21:18:151:159:1E0
Hinfluenzae_consensus	98586	A	C	C:449:107:342:76.17%:1.3838E-152	Pass:30:77:166:176:1E0
Hinfluenzae_consensus	98599	A	T	W:414:315:98:23.67%:4.5399E-33	Pass:146:169:35:63:1E0
Hinfluenzae_consensus	98600	T	C	Y:433:321:95:21.94%:5.8289E-32	Pass:163:158:26:69:1E0
Hinfluenzae_consensus	98612	A	G	R:436:324:90:20.64%:3.5177E-30	Pass:164:160:23:67:1E0
Hinfluenzae_consensus	98613	T	A	W:436:326:110:25.23%:2.8861E-37	Pass:144:182:26:84:1E0
Hinfluenzae_consensus	98627	C	T	Y:434:362:71:16.36%:1.8554E-23	Pass:174:188:25:46:1E0
Hinfluenzae_consensus	98638	T	C	Y:438:339:99:22.6%:3.0274E-33	Pass:173:166:26:73:1E0
Hinfluenzae_consensus	98677	G	A	R:250:86:162:64.8%:3.7448E-67	Pass:36:50:20:142:1E0
Hinfluenzae_consensus	98678	C	T	Y:277:249:28:10.11%:1.8164E-9	Pass:93:156:7:21:1E0
Hinfluenzae_consensus	98681	A	T	T:225:42:183:81.33%:1.7699E-85	Pass:17:25:56:127:1E0
Hinfluenzae_consensus	98682	G	T	T:254:58:196:77.17%:2.2952E-88	Pass:29:29:64:132:1E0
Hinfluenzae_consensus	98686	A	G	R:193:173:20:10.36%:5.6774E-7	Pass:46:127:10:10:1E0
Hinfluenzae_consensus	98687	A	T	T:206:25:181:87.86%:4.9657E-90	Pass:19:6:48:133:1E0
Hinfluenzae_consensus	98691	G	A	A:173:14:158:91.33%:2.6748E-82	Pass:13:1:34:124:1E0
Hinfluenzae_consensus	98692	T	G	G:201:23:177:88.06%:1.1904E-88	Pass:18:5:43:134:1E0
Hinfluenzae_consensus	98693	T	A	A:157:24:132:84.08%:1.1508E-63	Pass:19:5:29:103:1E0
Hinfluenzae_consensus	98734	A	T	T:114:14:100:87.72%:7.6379E-50	Pass:10:4:11:89:1E0
Hinfluenzae_consensus	127347	T	A	A:233:15:218:93.56%:5.8239E-116	Pass:7:8:92:126:1E0
Hinfluenzae_consensus	127369	A	G	G:231:20:205:88.74%:1.0292E-105	Pass:8:12:80:125:1E0
Hinfluenzae_consensus	127370	C	G	G:224:25:199:88.84%:5.4392E-100	Pass:7:18:81:118:1E0
Hinfluenzae_consensus	127371	T	C	C:221:19:202:91.4%:1.5381E-104	Pass:7:12:84:118:1E0
Hinfluenzae_consensus	127380	C	G	G:205:16:189:92.2%:8.5221E-99	Pass:7:9:75:114:1E0
Hinfluenzae_consensus	127383	A	G	G:199:11:183:91.96%:2.0077E-98	Pass:5:6:70:113:1E0
Hinfluenzae_consensus	127388	G	C	C:191:10:176:92.15%:4.5909E-95	Pass:4:6:70:106:1E0
Hinfluenzae_consensus	127392	G	C	C:193:9:178:92.23%:6.1541E-97	Pass:4:5:70:108:1E0
Hinfluenzae_consensus	127401	C	G	S:145:9:11:44%:7.2653E-5	Pass:4:5:3:8:1E0
Hinfluenzae_consensus	127413	C	T	T:189:20:169:89.42%:1.6101E-85	Pass:12:8:76:93:1E0
Hinfluenzae_consensus	127421	T	C	C:168:13:153:91.07%:5.1999E-80	Pass:8:5:71:82:1E0
Hinfluenzae_consensus	127425	G	C	C:165:15:150:90.91%:2.9506E-77	Pass:11:4:72:78:1E0
Hinfluenzae_consensus	127458	T	C	C:157:20:137:87.26%:8.1747E-68	Pass:14:6:67:70:1E0
Hinfluenzae_consensus	127463	A	G	G:153:16:137:89.54%:1.7116E-69	Pass:11:5:64:73:1E0
Hinfluenzae_consensus	127482	C	T	Y:124:35:88:70.97%:2.5695E-38	Pass:26:9:39:49:1E0
Hinfluenzae_consensus	127672	G	A	A:107:12:94:87.85%:2.3682E-47	Pass:9:3:50:44:1E0
Hinfluenzae_consensus	127673	T	C	C:114:12:102:89.47%:8.5513E-52	Pass:9:3:57:45:1E0
Hinfluenzae_consensus	127674	A	C	C:107:11:96:89.72%:6.671E-49	Pass:8:3:54:42:1E0
Hinfluenzae_consensus	127675	C	G	G:116:12:104:89.66%:6.5696E-53	Pass:8:4:57:47:1E0
Hinfluenzae_consensus	127676	G	A	A:111:14:97:86.61%:3.3978E-48	Pass:8:6:52:45:1E0
Hinfluenzae_consensus	127679	T	G	G:119:16:103:86.55%:1.0108E-50	Pass:9:7:56:47:1E0
Hinfluenzae_consensus	127680	A	T	T:118:13:102:86.44%:2.3347E-51	Pass:8:5:57:45:1E0
Hinfluenzae_consensus	127690	T	C	C:155:23:132:85.16%:5.3319E-64	Pass:11:12:63:69:1E0
Hinfluenzae_consensus	127692	G	C	C:156:18:138:88.46%:3.567E-69	Pass:11:7:68:70:1E0
Hinfluenzae_consensus	127709	C	G	G:220:20:199:90.45%:2.4814E-102	Pass:10:10:97:102:1E0
Hinfluenzae_consensus	127711	A	G	G:206:25:181:87.86%:4.9657E-90	Pass:12:13:95:86:1E0
Hinfluenzae_consensus	127736	C	T	T:270:12:258:95.56%:3.3718E-141	Pass:3:9:131:127:1E0
Hinfluenzae_consensus	127746	T	C	C:322:27:295:91.61%:6.4622E-153	Pass:11:16:140:155:1E0
Hinfluenzae_consensus	127750	G	A	A:294:18:276:93.88%:2.2319E-147	Pass:7:11:127:149:1E0
Hinfluenzae_consensus	127809	T	C	C:342:22:320:93.57%:4.2023E-170	Pass:7:15:150:170:1E0
Hinfluenzae_consensus	127810	A	T	T:335:25:310:92.54%:1.4712E-162	Pass:7:18:159:151:1E0
Hinfluenzae_consensus	127821	A	C	C:316:21:295:93.35%:2.2041E-156	Pass:8:13:148:147:1E0
Hinfluenzae_consensus	127825	C	T	T:289:20:269:93.08%:4.208E-142	Pass:8:12:149:120:1E0
Hinfluenzae_consensus	127826	T	C	C:310:16:294:94.84%:3.8392E-159	Pass:6:10:149:145:1E0
Hinfluenzae_consensus	127834	T	C	C:276:15:260:94.2%:3.6432E-140	Pass:7:8:133:127:1E0
Hinfluenzae_consensus	127835	A	G	G:290:8:272:93.79%:8.3671E-153	Pass:3:5:134:138:1E0
Hinfluenzae_consensus	127841	G	A	A:251:21:230:91.63%:2.5417E-119	Pass:8:13:100:130:1E0
Hinfluenzae_consensus	127844	T	G	G:287:15:272:94.77%:4.1364E-147	Pass:7:8:139:133:1E0
Hinfluenzae_consensus	127854	T	A	A:260:15:245:94.23%:1.6802E-131	Pass:8:7:118:127:1E0
Hinfluenzae_consensus	127855	A	G	G:266:16:250:93.98%:1.0194E-133	Pass:8:8:119:131:1E0
Hinfluenzae_consensus	127890	A	G	G:166:19:147:88.55%:9.8321E-74	Pass:4:15:78:69:1E0
Hinfluenzae_consensus	127909	T	C	C:125:21:104:83.2%:1.3393E-49	Pass:4:17:59:45:1E0
Hinfluenzae_consensus	129085	T	C	C:224:14:210:93.75%:5.3075E-112	Pass:8:6:132:78:1E0
Hinfluenzae_consensus	129107	T	C	C:259:14:245:94.59%:3.4718E-132	Pass:10:4:152:93:1E0
Hinfluenzae_consensus	129112	A	G	G:272:15:257:94.49%:1.9762E-138	Pass:11:4:164:93:1E0
Hinfluenzae_consensus	129135	T	A	A:293:16:275:93.86%:3.8208E-148	Pass:10:6:164:111:1E0
Hinfluenzae_consensus	129163	T	G	G:241:15:226:93.78%:1.4752E-120	Pass:7:8:133:93:1E0
Hinfluenzae_consensus	129165	G	A	A:235:13:222:94.47%:1.396E-119	Pass:5:8:133:89:1E0
Hinfluenzae_consensus	129167	A	G	G:243:16:227:93.42%:1.6898E-120	Pass:8:8:135:92:1E0
Hinfluenzae_consensus	129612	G	A	R:235:77:158:67.23%:2.4235E-66	Pass:19:58:74:84:1E0
Hinfluenzae_consensus	129614	G	A	R:240:72:168:70%:7.4265E-72	Pass:17:55:79:89:1E0
Hinfluenzae_consensus	129628	A	T	W:241:209:32:13.28%:7.7356E-11	Pass:105:104:5:27:1E0
Hinfluenzae_consensus	129634	C	T	T:226:14:183:80.97%:1.579E-96	Pass:9:5:108:75:1E0
Hinfluenzae_consensus	129648	C	A	A:266:34:232:86.57%:1.6636E-114	Pass:14:20:126:106:1E0
Hinfluenzae_consensus	129654	T	C	C:274:14:249:90.88%:1.6836E-134	Pass:9:5:133:116:1E0
Hinfluenzae_consensus	129655	A	T	T:256:15:241:94.14%:3.4059E-129	Pass:10:5:120:121:1E0
Hinfluenzae_consensus	129656	T	G	G:266:15:251:94.36%:5.7838E-135	Pass:9:6:139:112:1E0
Hinfluenzae_consensus	129657	A	G	G:283:16:267:94.35%:1.6011E-143	Pass:9:7:143:124:1E0
Hinfluenzae_consensus	129666	G	T	T:293:27:266:90.78%:1.5509E-136	Pass:12:15:157:109:1E0
Hinfluenzae_consensus	129673	A	T	T:295:19:276:93.56%:9.8004E-147	Pass:11:8:151:125:1E0
Hinfluenzae_consensus	129698	T	G	G:324:22:302:93.21%:8.8989E-160	Pass:14:8:173:129:1E0
Hinfluenzae_consensus	129718	T	C	C:334:28:306:91.62%:1.3087E-158	Pass:17:11:185:121:1E0
Hinfluenzae_consensus	129720	A	C	C:325:26:299:92%:9.8928E-156	Pass:17:9:185:114:1E0
Hinfluenzae_consensus	129782	G	C	C:132:17:114:86.36%:2.3246E-56	Pass:9:8:63:51:1E0
Hinfluenzae_consensus	129786	T	C	C:131:25:104:80%:1.7421E-48	Pass:14:11:57:47:1E0
Hinfluenzae_consensus	129787	A	C	C:131:28:103:78.63%:3.1261E-47	Pass:13:15:55:48:1E0
Hinfluenzae_consensus	129788	T	A	A:120:27:93:77.5%:2.6085E-42	Pass:13:14:46:47:1E0
Hinfluenzae_consensus	129789	A	G	G:123:24:98:79.67%:1.3295E-45	Pass:13:11:50:48:1E0
Hinfluenzae_consensus	130458	G	C	C:103:9:94:91.26%:9.6222E-49	Pass:7:2:61:33:1E0
Hinfluenzae_consensus	130472	T	C	C:140:19:121:86.43%:1.9443E-59	Pass:14:5:78:43:1E0
Hinfluenzae_consensus	130486	T	C	C:149:22:127:85.23%:1.2325E-61	Pass:14:8:88:39:1E0
Hinfluenzae_consensus	130504	T	G	G:182:20:162:89.01%:1.2664E-81	Pass:12:8:109:53:1E0
Hinfluenzae_consensus	130507	A	T	T:179:20:156:87.15%:2.7063E-78	Pass:12:8:112:44:1E0
Hinfluenzae_consensus	130509	T	G	G:172:21:151:87.79%:4.0782E-75	Pass:12:9:105:46:1E0
Hinfluenzae_consensus	130512	A	C	C:181:18:163:90.06%:4.3025E-83	Pass:8:10:117:46:1E0
Hinfluenzae_consensus	130516	A	C	C:188:19:169:89.89%:5.5853E-86	Pass:10:9:115:54:1E0
Hinfluenzae_consensus	130522	A	T	T:188:21:167:88.83%:5.7811E-84	Pass:12:9:110:57:1E0
Hinfluenzae_consensus	130524	C	T	T:197:24:173:87.82%:5.0151E-86	Pass:13:11:112:61:1E0
Hinfluenzae_consensus	130538	A	G	G:310:31:275:88.71%:1.215E-139	Pass:15:16:157:118:1E0
Hinfluenzae_consensus	130617	A	G	G:324:17:307:94.75%:5.838E-166	Pass:4:13:159:148:1E0
Hinfluenzae_consensus	130621	T	C	C:307:21:286:93.16%:3.1687E-151	Pass:7:14:153:133:1E0
Hinfluenzae_consensus	130625	G	C	S:316:243:73:23.1%:9.5315E-25	Pass:125:118:36:37:1E0
Hinfluenzae_consensus	130626	G	T	K:308:239:69:22.4%:2.3074E-23	Pass:120:119:33:36:1E0
Hinfluenzae_consensus	130628	C	G	S:301:81:220:73.09%:4.7679E-96	Pass:37:44:109:111:1E0
Hinfluenzae_consensus	130629	A	G	R:291:15:208:71.48%:3.1632E-110	Pass:5:10:106:102:1E0
Hinfluenzae_consensus	130630	G	C	C:305:18:287:94.1%:1.0289E-153	Pass:6:12:144:143:1E0
Hinfluenzae_consensus	130641	C	G	S:302:245:57:18.87%:3.7414E-19	Pass:124:121:29:28:1E0
Hinfluenzae_consensus	130643	C	A	M:298:248:50:16.78%:9.4119E-17	Pass:122:126:21:29:1E0
Hinfluenzae_consensus	130644	G	T	K:283:236:47:16.61%:8.8446E-16	Pass:112:124:25:22:1E0
Hinfluenzae_consensus	130645	A	C	M:294:234:60:20.41%:3.0242E-20	Pass:105:129:31:29:1E0
Hinfluenzae_consensus	130647	A	G	R:260:203:57:21.92%:2.1985E-19	Pass:77:126:29:28:1E0
Hinfluenzae_consensus	130663	A	T	W:262:210:52:19.85%:1.3342E-17	Pass:105:105:28:24:1E0
Hinfluenzae_consensus	130666	G	C	S:274:217:56:20.44%:5.9685E-19	Pass:105:112:29:27:1E0
Hinfluenzae_consensus	130668	C	T	Y:251:75:174:69.32%:2.4397E-74	Pass:36:39:87:87:1E0
Hinfluenzae_consensus	130679	G	A	R:248:68:179:72.18%:6.828E-78	Pass:29:39:93:86:1E0
Hinfluenzae_consensus	130681	T	G	K:232:194:38:16.38%:6.9837E-13	Pass:107:87:17:21:1E0
Hinfluenzae_consensus	130684	A	T	W:219:186:33:15.07%:3.1616E-11	Pass:89:97:14:19:1E0
Hinfluenzae_consensus	130685	C	T	Y:215:56:159:73.95%:5.1337E-70	Pass:23:33:89:70:1E0
Hinfluenzae_consensus	130687	C	T	Y:224:190:34:15.18%:1.5016E-11	Pass:93:97:15:19:1E0
Hinfluenzae_consensus	130693	T	C	Y:198:178:20:10.1%:5.7562E-7	Pass:88:90:7:13:1E0
Hinfluenzae_consensus	130722	A	G	G:124:20:104:83.87%:6.6162E-50	Pass:8:12:53:51:1E0
Hinfluenzae_consensus	130729	G	T	T:114:16:97:85.09%:1.8638E-47	Pass:6:10:54:43:1E0
Hinfluenzae_consensus	130730	A	G	G:112:15:96:86.49%:2.8541E-47	Pass:7:8:50:46:1E0
Hinfluenzae_consensus	130736	A	G	G:106:17:89:83.96%:8.2692E-43	Pass:6:11:47:42:1E0
Hinfluenzae_consensus	130987	A	G	G:102:22:80:78.43%:9.7154E-37	Pass:7:15:47:33:1E0
Hinfluenzae_consensus	131003	A	C	C:139:21:118:84.89%:4.133E-57	Pass:7:14:68:50:1E0
Hinfluenzae_consensus	131023	A	C	M:221:194:27:12.22%:3.1994E-9	Pass:108:86:20:7:1E0
Hinfluenzae_consensus	131028	A	T	T:232:45:187:80.6%:8.8049E-87	Pass:23:22:109:78:1E0
Hinfluenzae_consensus	131044	T	C	Y:236:196:39:16.53%:3.2587E-13	Pass:125:71:17:22:1E0
Hinfluenzae_consensus	131046	T	C	Y:269:224:43:15.99%:1.8064E-14	Pass:124:100:24:19:1E0
Hinfluenzae_consensus	131048	A	T	T:271:13:215:79.34%:1.5381E-115	Pass:6:7:122:93:1E0
Hinfluenzae_consensus	131049	A	G	R:274:236:38:13.87%:9.1678E-13	Pass:131:105:17:21:1E0
Hinfluenzae_consensus	131053	A	G	R:307:266:41:13.36%:1.0872E-13	Pass:151:115:18:23:1E0
Hinfluenzae_consensus	131054	A	T	W:272:244:28:10.29%:1.7913E-9	Pass:149:95:18:10:1E0
Hinfluenzae_consensus	131083	T	G	K:408:326:73:17.89%:2.8121E-24	Pass:197:129:25:48:1E0
Hinfluenzae_consensus	131103	A	G	R:447:357:80:17.9%:1.5395E-26	Pass:219:138:28:52:1E0
Hinfluenzae_consensus	131104	C	A	M:472:395:68:14.41%:2.3789E-22	Pass:226:169:19:49:1E0
Hinfluenzae_consensus	131106	G	C	S:464:363:100:21.55%:1.9482E-33	Pass:216:147:40:60:1E0
Hinfluenzae_consensus	131116	T	C	Y:469:351:118:25.16%:6.4875E-40	Pass:217:134:43:75:1E0
Hinfluenzae_consensus	131128	C	G	S:493:376:117:23.73%:2.3979E-39	Pass:206:170:37:80:1E0
Hinfluenzae_consensus	131130	G	T	K:459:376:72:15.69%:9.5019E-24	Pass:193:183:28:44:1E0
Hinfluenzae_consensus	131131	T	C	Y:478:366:100:20.92%:2.0348E-33	Pass:190:176:22:78:1E0
Hinfluenzae_consensus	131172	A	G	R:400:286:101:25.25%:2.1251E-34	Pass:110:176:27:74:1E0
Hinfluenzae_consensus	131175	T	C	Y:421:32:291:69.12%:3.9767E-148	Pass:18:14:131:160:1E0
Hinfluenzae_consensus	131176	A	C	M:433:116:316:72.98%:8.7532E-138	Pass:38:78:148:168:1E0
Hinfluenzae_consensus	131189	A	T	W:396:299:96:24.24%:1.74E-32	Pass:136:163:34:62:1E0
Hinfluenzae_consensus	131190	T	C	Y:415:298:102:24.58%:1.2048E-34	Pass:151:147:29:73:1E0
Hinfluenzae_consensus	131202	A	G	R:421:321:87:20.67%:3.7845E-29	Pass:156:165:25:62:1E0
Hinfluenzae_consensus	131203	T	A	W:422:312:109:25.83%:4.8966E-37	Pass:135:177:30:79:1E0
Hinfluenzae_consensus	131217	C	T	Y:388:321:67:17.27%:2.9896E-22	Pass:155:166:27:40:1E0
Hinfluenzae_consensus	131228	T	C	Y:388:299:89:22.94%:5.3421E-30	Pass:145:154:28:61:1E0
Hinfluenzae_consensus	131268	C	T	Y:258:228:30:11.63%:3.8066E-10	Pass:72:156:7:23:1E0
Hinfluenzae_consensus	131271	A	T	T:199:44:154:77.39%:6.9647E-70	Pass:14:30:40:114:1E0
Hinfluenzae_consensus	131272	G	T	K:233:65:168:72.1%:6.0667E-73	Pass:27:38:56:112:1E0
Hinfluenzae_consensus	131276	A	G	R:193:170:23:11.92%:5.9408E-8	Pass:43:127:10:13:1E0
Hinfluenzae_consensus	131277	A	T	T:184:29:155:84.24%:2.0478E-74	Pass:16:13:42:113:1E0
Hinfluenzae_consensus	131281	G	A	A:169:16:153:90.53%:1.9007E-78	Pass:8:8:32:121:1E0
Hinfluenzae_consensus	131282	T	G	G:189:22:167:88.36%:1.5442E-83	Pass:15:7:35:132:1E0
Hinfluenzae_consensus	131283	T	A	A:160:25:135:84.38%:5.9216E-65	Pass:16:9:28:107:1E0
Hinfluenzae_consensus	131292	T	C	Y:141:126:15:10.64%:2.0606E-5	Pass:36:90:5:10:1E0
Hinfluenzae_consensus	131335	G	A	R:103:91:12:11.65%:1.7385E-4	Pass:22:69:7:5:1E0
Hinfluenzae_consensus	137961	G	A	R:115:29:86:74.78%:2.3667E-38	Pass:11:18:59:27:1E0
Hinfluenzae_consensus	137962	G	A	A:108:15:87:80.56%:2.2011E-42	Pass:9:6:55:32:1E0
Hinfluenzae_consensus	137989	C	T	T:139:19:120:86.33%:6.8233E-59	Pass:10:9:64:56:1E0
Hinfluenzae_consensus	137998	A	G	G:128:21:107:83.59%:3.3514E-51	Pass:11:10:59:48:1E0
Hinfluenzae_consensus	184667	A	T	W:369:159:195:41.85%:7.8598E-76	Pass:40:119:22:173:1E0
Hinfluenzae_consensus	184671	G	T	T:6651:48:6588:98.9%:0E0	Pass:9:39:3614:2974:1E0
Hinfluenzae_consensus	184673	T	A	A:6326:181:6135:95.8%:0E0	Pass:19:162:2773:3362:1E0
Hinfluenzae_consensus	184674	G	A	A:7931:37:7707:95.54%:0E0	Pass:21:16:3734:3973:1E0
Hinfluenzae_consensus	184684	C	A	A:75504:236:75114:99.47%:0E0	Pass:50:186:42841:32273:1E0
Hinfluenzae_consensus	184693	G	A	A:135569:81:134464:99.18%:0E0	Pass:61:20:81701:52763:1E0
Hinfluenzae_consensus	184718	A	G	G:186837:96:186462:99.8%:0E0	Pass:55:41:113042:73420:1E0
Hinfluenzae_consensus	184732	T	C	C:217904:100:217783:99.94%:0E0	Pass:66:34:125680:92103:1E0
Hinfluenzae_consensus	184768	T	C	C:209625:26:209559:99.97%:0E0	Pass:10:16:123149:86410:1E0
Hinfluenzae_consensus	184771	A	C	C:211183:43:211111:99.97%:0E0	Pass:27:16:123795:87316:1E0
Hinfluenzae_consensus	184777	T	C	C:207450:35:207375:99.96%:0E0	Pass:13:22:120158:87217:1E0
Hinfluenzae_consensus	184789	G	A	A:163591:121:163342:99.85%:0E0	Pass:50:71:88657:74685:1E0
Hinfluenzae_consensus	184802	C	T	T:119860:88:117655:98.16%:0E0	Pass:45:43:71398:46257:1E0
Hinfluenzae_consensus	184819	C	T	T:65413:152:62846:96.07%:0E0	Pass:96:56:41083:21763:1E0
Hinfluenzae_consensus	318670	G	A	R:111:85:26:23.42%:2.8372E-9	Pass:40:45:15:11:1E0
Hinfluenzae_consensus	318678	A	G	R:115:98:17:14.78%:4.0325E-6	Pass:50:48:8:9:1E0
Hinfluenzae_consensus	319560	T	A	A:219:25:194:88.58%:3.2301E-97	Pass:8:17:75:119:1E0
Hinfluenzae_consensus	319582	A	G	G:220:23:190:86.36%:7.2044E-96	Pass:8:15:70:120:1E0
Hinfluenzae_consensus	319583	C	G	G:222:30:192:86.49%:4.0019E-94	Pass:9:21:69:123:1E0
Hinfluenzae_consensus	319584	T	C	C:225:26:199:88.05%:1.4618E-99	Pass:9:17:70:129:1E0
Hinfluenzae_consensus	319593	C	G	G:206:22:184:89.32%:5.6323E-93	Pass:9:13:69:115:1E0
Hinfluenzae_consensus	319596	A	G	G:202:19:180:89.11%:3.8299E-92	Pass:9:10:66:114:1E0
Hinfluenzae_consensus	319601	G	C	C:197:17:177:89.85%:1.8507E-91	Pass:7:10:67:110:1E0
Hinfluenzae_consensus	319605	G	C	C:195:11:176:90.26%:2.1822E-94	Pass:4:7:64:112:1E0
Hinfluenzae_consensus	319614	C	G	S:151:10:11:39.29%:8.2399E-5	Pass:4:6:5:6:1E0
Hinfluenzae_consensus	319626	C	T	T:200:24:176:88%:1.1111E-87	Pass:11:13:75:101:1E0
Hinfluenzae_consensus	319634	T	C	C:180:18:159:88.33%:7.4319E-81	Pass:9:9:74:85:1E0
Hinfluenzae_consensus	319638	G	C	C:178:23:155:87.08%:1.5855E-76	Pass:11:12:71:84:1E0
Hinfluenzae_consensus	319671	T	C	C:155:31:124:80%:2.0615E-57	Pass:16:15:54:70:1E0
Hinfluenzae_consensus	319676	A	G	G:168:28:140:83.33%:1.0833E-66	Pass:13:15:60:80:1E0
Hinfluenzae_consensus	319695	C	T	Y:112:36:76:67.86%:2.4242E-32	Pass:20:16:36:40:1E0
Hinfluenzae_consensus	319712	A	G	G:118:23:95:80.51%:2.7357E-44	Pass:9:14:44:51:1E0
Hinfluenzae_consensus	319718	T	A	A:105:26:79:75.24%:2.1466E-35	Pass:11:15:32:47:1E0
Hinfluenzae_consensus	319758	A	G	G:106:16:90:84.91%:1.1429E-43	Pass:8:8:34:56:1E0
Hinfluenzae_consensus	319763	T	C	C:108:20:88:81.48%:2.0953E-41	Pass:10:10:36:52:1E0
Hinfluenzae_consensus	319768	T	C	C:102:12:90:88.24%:3.8501E-45	Pass:5:7:39:51:1E0
Hinfluenzae_consensus	319885	G	A	A:113:24:88:77.19%:2.0804E-40	Pass:14:10:46:42:1E0
Hinfluenzae_consensus	319886	T	C	C:120:24:96:80%:1.4711E-44	Pass:12:12:50:46:1E0
Hinfluenzae_consensus	319887	A	C	C:121:24:97:80.17%:4.4254E-45	Pass:13:11:51:46:1E0
Hinfluenzae_consensus	319888	C	G	G:123:26:97:78.86%:1.3531E-44	Pass:13:13:50:47:1E0
Hinfluenzae_consensus	319889	G	A	A:120:26:94:78.33%:4.7912E-43	Pass:13:13:47:47:1E0
Hinfluenzae_consensus	319892	T	G	G:126:29:97:76.98%:6.2835E-44	Pass:16:13:50:47:1E0
Hinfluenzae_consensus	319893	A	T	T:123:26:93:75.61%:1.5686E-42	Pass:12:14:50:43:1E0
Hinfluenzae_consensus	319903	T	C	C:149:31:118:79.19%:2.7274E-54	Pass:16:15:52:66:1E0
Hinfluenzae_consensus	319905	G	C	C:162:28:134:82.72%:1.7057E-63	Pass:15:13:61:73:1E0
Hinfluenzae_consensus	319922	C	G	G:212:24:188:88.68%:2.5516E-94	Pass:13:11:82:106:1E0
Hinfluenzae_consensus	319924	A	G	G:204:34:170:83.33%:6.9415E-81	Pass:18:16:80:90:1E0
Hinfluenzae_consensus	319949	C	T	T:268:24:243:90.33%:4.2587E-125	Pass:11:13:119:124:1E0
Hinfluenzae_consensus	319959	T	C	C:312:40:272:87.18%:4.0054E-134	Pass:19:21:113:159:1E0
Hinfluenzae_consensus	319963	G	A	A:299:26:273:91.3%:5.3442E-141	Pass:14:12:109:164:1E0
Hinfluenzae_consensus	320022	T	C	C:348:29:319:91.67%:1.9501E-165	Pass:16:13:145:174:1E0
Hinfluenzae_consensus	320023	A	T	T:328:27:301:91.77%:2.5685E-156	Pass:11:16:146:155:1E0
Hinfluenzae_consensus	320034	A	C	C:296:22:274:92.57%:9.0041E-144	Pass:11:11:120:154:1E0
Hinfluenzae_consensus	320038	C	T	T:269:21:248:92.19%:1.5465E-129	Pass:10:11:121:127:1E0
Hinfluenzae_consensus	320039	T	C	C:284:20:264:92.96%:3.05E-139	Pass:9:11:117:147:1E0
Hinfluenzae_consensus	320047	T	C	C:259:16:242:93.44%:4.0984E-129	Pass:7:9:116:126:1E0
Hinfluenzae_consensus	320048	A	G	G:266:9:250:93.98%:5.7067E-139	Pass:2:7:113:137:1E0
Hinfluenzae_consensus	320054	G	A	A:229:21:208:90.83%:6.7636E-107	Pass:11:10:72:136:1E0
Hinfluenzae_consensus	320057	T	G	G:268:19:249:92.91%:2.8902E-131	Pass:10:9:109:140:1E0
Hinfluenzae_consensus	320067	T	A	A:236:19:217:91.95%:4.8947E-113	Pass:11:8:94:123:1E0
Hinfluenzae_consensus	320068	A	G	G:255:23:232:90.98%:2.0938E-119	Pass:12:11:103:129:1E0
Hinfluenzae_consensus	320103	A	G	G:142:21:121:85.21%:9.8993E-59	Pass:14:7:62:59:1E0
Hinfluenzae_consensus	320122	T	C	C:110:22:88:80%:6.9186E-41	Pass:16:6:45:43:1E0
Hinfluenzae_consensus	321055	T	C	C:239:23:215:89.96%:7.6458E-110	Pass:15:8:155:60:1E0
Hinfluenzae_consensus	321077	T	C	C:274:20:254:92.7%:1.5738E-133	Pass:13:7:171:83:1E0
Hinfluenzae_consensus	321082	A	G	G:287:19:267:93.03%:1.4316E-141	Pass:13:6:180:87:1E0
Hinfluenzae_consensus	321105	T	A	A:310:13:296:95.79%:1.4403E-162	Pass:9:4:189:107:1E0
Hinfluenzae_consensus	321133	T	G	G:256:13:243:94.92%:9.7751E-132	Pass:7:6:151:92:1E0
Hinfluenzae_consensus	321135	G	A	A:249:10:239:95.98%:1.0735E-131	Pass:4:6:146:93:1E0
Hinfluenzae_consensus	321137	A	G	G:252:9:243:96.43%:7.2412E-135	Pass:4:5:150:93:1E0
Hinfluenzae_consensus	321582	G	A	R:238:75:163:68.49%:5.2435E-69	Pass:12:63:73:90:1E0
Hinfluenzae_consensus	321584	G	A	R:239:65:174:72.8%:6.4397E-76	Pass:11:54:75:99:1E0
Hinfluenzae_consensus	321604	C	T	T:214:17:177:82.71%:1.8507E-91	Pass:9:8:91:86:1E0
Hinfluenzae_consensus	321618	C	A	A:254:25:229:90.16%:9.9115E-117	Pass:8:17:121:108:1E0
Hinfluenzae_consensus	321624	T	C	C:277:18:247:89.17%:1.0012E-130	Pass:10:8:131:116:1E0
Hinfluenzae_consensus	321625	A	T	T:272:18:253:93.01%:3.6485E-134	Pass:10:8:126:127:1E0
Hinfluenzae_consensus	321626	T	G	G:288:19:269:93.4%:1.0205E-142	Pass:10:9:145:124:1E0
Hinfluenzae_consensus	321627	A	G	G:290:20:270:93.1%:1.1265E-142	Pass:10:10:142:128:1E0
Hinfluenzae_consensus	321636	G	T	T:292:37:255:87.33%:5.8057E-126	Pass:17:20:141:114:1E0
Hinfluenzae_consensus	321643	A	T	T:299:26:273:91.3%:5.3442E-141	Pass:15:11:143:130:1E0
Hinfluenzae_consensus	321668	T	G	G:321:37:284:88.47%:5.7384E-142	Pass:23:14:152:132:1E0
Hinfluenzae_consensus	321688	T	C	C:305:38:267:87.54%:3.6376E-132	Pass:23:15:154:113:1E0
Hinfluenzae_consensus	321690	A	C	C:313:37:276:88.18%:1.5374E-137	Pass:23:14:160:116:1E0
Hinfluenzae_consensus	321752	G	C	C:120:16:101:84.17%:1.2448E-49	Pass:10:6:56:45:1E0
Hinfluenzae_consensus	321756	T	C	C:114:23:91:79.82%:3.3482E-42	Pass:16:7:50:41:1E0
Hinfluenzae_consensus	321757	A	C	C:119:24:95:79.83%:4.8832E-44	Pass:15:9:53:42:1E0
Hinfluenzae_consensus	321758	T	A	A:117:24:93:79.49%:5.3574E-43	Pass:16:8:51:42:1E0
Hinfluenzae_consensus	321759	A	G	G:115:22:90:78.26%:6.2549E-42	Pass:14:8:46:44:1E0
Hinfluenzae_consensus	322252	T	C	Y:102:30:72:70.59%:3.0566E-31	Pass:19:11:29:43:1E0
Hinfluenzae_consensus	322294	A	G	R:103:26:77:74.76%:2.1813E-34	Pass:16:10:35:42:1E0
Hinfluenzae_consensus	322428	G	C	C:105:7:97:92.38%:1.4941E-51	Pass:5:2:60:37:1E0
Hinfluenzae_consensus	322442	T	C	C:150:21:129:86%:4.5344E-63	Pass:10:11:85:44:1E0
Hinfluenzae_consensus	322456	T	C	C:162:24:138:85.19%:6.6393E-67	Pass:13:11:99:39:1E0
Hinfluenzae_consensus	322474	T	G	G:187:16:171:91.44%:1.3657E-88	Pass:11:5:114:57:1E0
Hinfluenzae_consensus	322477	A	T	T:183:14:166:90.71%:7.6899E-87	Pass:9:5:118:48:1E0
Hinfluenzae_consensus	322479	T	G	G:178:16:162:91.01%:1.6426E-83	Pass:12:4:108:54:1E0
Hinfluenzae_consensus	322482	A	C	C:191:12:179:93.72%:1.8264E-95	Pass:7:5:123:56:1E0
Hinfluenzae_consensus	322486	A	C	C:199:16:183:91.96%:2.1792E-95	Pass:12:4:123:60:1E0
Hinfluenzae_consensus	322492	A	T	T:195:15:180:92.31%:3.0665E-94	Pass:10:5:122:58:1E0
Hinfluenzae_consensus	322494	C	T	T:204:19:185:90.69%:5.9358E-95	Pass:11:8:115:70:1E0
Hinfluenzae_consensus	322508	A	G	G:340:37:303:89.12%:1.6096E-152	Pass:22:15:159:144:1E0
Hinfluenzae_consensus	322587	A	G	G:371:27:344:92.72%:8.6538E-181	Pass:10:17:171:173:1E0
Hinfluenzae_consensus	322591	T	C	C:344:33:311:90.41%:7.2851E-159	Pass:12:21:159:152:1E0
Hinfluenzae_consensus	322595	G	C	S:350:288:60:17.14%:5.3547E-20	Pass:149:139:20:40:1E0
Hinfluenzae_consensus	322596	G	T	K:356:300:56:15.73%:1.3254E-18	Pass:149:151:21:35:1E0
Hinfluenzae_consensus	322598	C	G	S:340:91:249:73.24%:9.3465E-109	Pass:33:58:120:129:1E0
Hinfluenzae_consensus	322599	A	G	R:348:30:259:74.43%:3.6523E-131	Pass:10:20:123:136:1E0
Hinfluenzae_consensus	322600	G	C	C:337:29:308:91.39%:3.2959E-159	Pass:12:17:141:167:1E0
Hinfluenzae_consensus	322611	C	G	S:331:285:46:13.9%:2.6476E-15	Pass:128:157:18:28:1E0
Hinfluenzae_consensus	322613	C	A	M:333:284:49:14.71%:2.6399E-16	Pass:131:153:16:33:1E0
Hinfluenzae_consensus	322614	G	T	K:323:279:44:13.62%:1.1808E-14	Pass:124:155:16:28:1E0
Hinfluenzae_consensus	322615	A	C	M:319:266:53:16.61%:1.0517E-17	Pass:112:154:20:33:1E0
Hinfluenzae_consensus	322617	A	G	R:296:245:51:17.23%:4.2015E-17	Pass:89:156:19:32:1E0
Hinfluenzae_consensus	322633	A	T	W:278:233:45:16.19%:4.0928E-15	Pass:112:121:15:30:1E0
Hinfluenzae_consensus	322636	G	C	S:294:251:43:14.63%:2.168E-14	Pass:112:139:14:29:1E0
Hinfluenzae_consensus	322638	C	T	Y:269:70:199:73.98%:1.6407E-87	Pass:24:46:88:111:1E0
Hinfluenzae_consensus	322649	G	A	A:260:60:200:76.92%:5.5311E-90	Pass:21:39:90:110:1E0
Hinfluenzae_consensus	322651	T	G	K:244:210:33:13.52%:3.6303E-11	Pass:99:111:10:23:1E0
Hinfluenzae_consensus	322654	A	T	W:235:206:29:12.34%:7.4213E-10	Pass:100:106:10:19:1E0
Hinfluenzae_consensus	322655	C	T	T:223:52:170:76.23%:2.3642E-76	Pass:16:36:88:82:1E0
Hinfluenzae_consensus	322657	C	T	Y:235:206:29:12.34%:7.4213E-10	Pass:99:107:8:21:1E0
Hinfluenzae_consensus	322692	A	G	G:137:12:125:91.24%:1.0852E-64	Pass:1:11:58:67:1E0
Hinfluenzae_consensus	322699	G	T	T:123:10:113:91.87%:5.8718E-59	Pass:1:9:50:63:1E0
Hinfluenzae_consensus	322700	A	G	G:123:13:110:89.43%:8.4185E-56	Pass:2:11:48:62:1E0
Hinfluenzae_consensus	322706	A	G	G:121:13:108:89.26%:1.0919E-54	Pass:2:11:51:57:1E0
Hinfluenzae_consensus	322709	A	T	T:112:13:99:88.39%:1.0666E-49	Pass:3:10:41:58:1E0
Hinfluenzae_consensus	322973	A	C	C:137:27:109:79.56%:1.3716E-50	Pass:20:7:50:59:1E0
Hinfluenzae_consensus	322993	A	C	M:213:186:26:12.21%:6.5885E-9	Pass:102:84:18:8:1E0
Hinfluenzae_consensus	322998	A	T	T:211:47:164:77.73%:2.3428E-74	Pass:27:20:92:72:1E0
Hinfluenzae_consensus	323014	T	C	Y:231:199:31:13.42%:1.5757E-10	Pass:128:71:15:16:1E0
Hinfluenzae_consensus	323016	T	C	Y:284:241:43:15.14%:2.0353E-14	Pass:126:115:26:17:1E0
Hinfluenzae_consensus	323018	A	T	W:280:20:208:74.29%:2.0855E-107	Pass:10:10:116:92:1E0
Hinfluenzae_consensus	323019	A	G	R:296:261:35:11.82%:1.0003E-11	Pass:147:114:15:20:1E0
Hinfluenzae_consensus	323023	A	G	R:317:279:38:11.99%:1.1186E-12	Pass:153:126:16:22:1E0
Hinfluenzae_consensus	323053	T	G	K:404:326:62:15.35%:1.5322E-20	Pass:188:138:23:39:1E0
Hinfluenzae_consensus	323073	A	G	R:436:353:68:15.6%:1.7823E-22	Pass:214:139:28:40:1E0
Hinfluenzae_consensus	323074	C	A	M:465:391:61:13.12%:4.9448E-20	Pass:225:166:22:39:1E0
Hinfluenzae_consensus	323076	G	C	S:460:373:87:18.91%:7.205E-29	Pass:213:160:37:50:1E0
Hinfluenzae_consensus	323086	T	C	Y:447:337:108:24.16%:1.8696E-36	Pass:208:129:42:66:1E0
Hinfluenzae_consensus	323098	C	G	S:488:382:106:21.72%:2.0305E-35	Pass:214:168:40:66:1E0
Hinfluenzae_consensus	323100	G	T	K:472:390:67:14.19%:4.9753E-22	Pass:210:180:30:37:1E0
Hinfluenzae_consensus	323101	T	C	Y:491:381:91:18.53%:3.301E-30	Pass:205:176:29:62:1E0
Hinfluenzae_consensus	323142	A	G	R:382:258:108:28.27%:2.8216E-37	Pass:97:161:31:77:1E0
Hinfluenzae_consensus	323145	T	C	Y:407:35:280:68.8%:1.2981E-140	Pass:22:13:130:150:1E0
Hinfluenzae_consensus	323146	A	C	M:438:121:316:72.15%:6.244E-137	Pass:39:82:149:167:1E0
Hinfluenzae_consensus	323159	A	T	W:408:308:100:24.51%:7.7077E-34	Pass:151:157:33:67:1E0
Hinfluenzae_consensus	323160	T	C	Y:429:321:93:21.68%:2.9611E-31	Pass:169:152:22:71:1E0
Hinfluenzae_consensus	323172	A	G	R:399:300:88:22.06%:1.2251E-29	Pass:160:140:19:69:1E0
Hinfluenzae_consensus	323173	T	A	W:399:299:100:25.06%:6.4392E-34	Pass:140:159:22:78:1E0
Hinfluenzae_consensus	323187	C	T	Y:382:316:66:17.28%:6.2575E-22	Pass:159:157:20:46:1E0
Hinfluenzae_consensus	323198	T	C	Y:389:298:91:23.39%:1.0279E-30	Pass:148:150:22:69:1E0
Hinfluenzae_consensus	323238	C	T	Y:259:225:33:12.74%:3.9029E-11	Pass:79:146:9:24:1E0
Hinfluenzae_consensus	323241	A	T	W:215:54:161:74.88%:2.161E-71	Pass:21:33:44:117:1E0
Hinfluenzae_consensus	323242	G	T	K:251:69:182:72.51%:3.2699E-79	Pass:31:38:56:126:1E0
Hinfluenzae_consensus	323247	A	T	T:191:23:168:87.96%:1.1233E-83	Pass:14:9:43:125:1E0
Hinfluenzae_consensus	323251	G	A	A:164:17:147:89.63%:1.2919E-74	Pass:11:6:32:115:1E0
Hinfluenzae_consensus	323252	T	G	G:190:18:170:89.47%:5.1266E-87	Pass:13:5:35:135:1E0
Hinfluenzae_consensus	323253	T	A	A:160:20:138:86.25%:2.3097E-68	Pass:14:6:33:105:1E0
Hinfluenzae_consensus	323262	T	C	Y:146:131:15:10.27%:2.09E-5	Pass:36:95:7:8:1E0
Hinfluenzae_consensus	323290	C	A	A:123:22:100:81.3%:3.4665E-47	Pass:13:9:17:83:1E0
Hinfluenzae_consensus	323294	A	T	T:114:22:92:80.7%:5.6211E-43	Pass:14:8:24:68:1E0
Hinfluenzae_consensus	332397	A	C	M:1193:857:143:11.95%:2.9422E-44	Pass:0.9440559440559441:796:61:135:8:7.9759E-1
Hinfluenzae_consensus	332406	A	C	M:1701:1092:291:16.74%:1.5647E-93	Pass:0.9690721649484536:1002:90:282:9:9.0067E-4
Hinfluenzae_consensus	332411	A	G	R:2194:1372:308:13.59%:5.9798E-98	Pass:0.9318181818181818:1202:170:287:21:9.988E-1
Hinfluenzae_consensus	467477	G	A	A:2116:12:2102:99.34%:0E0	Pass:6:6:992:1110:1E0
Hinfluenzae_consensus	600309	T	G	G:1503:1:1499:99.73%:0E0	Pass:1:0:653:846:1E0
Hinfluenzae_consensus	613378	G	A	A:1262:17:1242:98.42%:0E0	Pass:7:10:733:509:1E0
Hinfluenzae_consensus	613379	A	G	G:1246:17:1228:98.56%:0E0	Pass:8:9:743:485:1E0
Hinfluenzae_consensus	613380	C	T	T:1215:16:1197:98.6%:0E0	Pass:9:7:736:461:1E0
Hinfluenzae_consensus	613396	G	A	A:1738:2:1736:99.88%:0E0	Pass:0:2:1014:722:1E0
Hinfluenzae_consensus	613421	A	G	G:2079:3:2076:99.86%:0E0	Pass:0:3:1155:921:1E0
Hinfluenzae_consensus	613440	A	G	G:2113:9:2103:99.53%:0E0	Pass:7:2:1147:956:1E0
Hinfluenzae_consensus	613458	T	A	A:2054:11:2034:99.03%:0E0	Pass:7:4:1031:1003:1E0
Hinfluenzae_consensus	613466	G	T	K:1970:1300:670:34.01%:8.8103E-230	Pass:649:651:350:320:1E0
Hinfluenzae_consensus	628017	A	T	T:1853:9:1844:99.51%:0E0	Pass:5:4:927:917:1E0
Hinfluenzae_consensus	628020	G	A	A:1845:2:1833:99.35%:0E0	Pass:0:2:867:966:1E0
Hinfluenzae_consensus	628023	A	T	T:1847:9:1838:99.51%:0E0	Pass:5:4:878:960:1E0
Hinfluenzae_consensus	628029	T	C	C:1549:0:1548:99.94%:0E0	Pass:0:0:740:808:1E0
Hinfluenzae_consensus	628049	G	A	A:817:28:787:96.33%:0E0	Pass:20:8:376:411:1E0
Hinfluenzae_consensus	628056	T	C	C:530:4:522:99.05%:2.7389E-306	Pass:4:0:245:277:1E0
Hinfluenzae_consensus	628062	A	G	G:200:23:175:87.06%:1.5236E-87	Pass:18:5:88:87:1E0
Hinfluenzae_consensus	1102397	A	G	G:139:21:118:84.89%:4.133E-57	Pass:8:13:38:80:1E0
Hinfluenzae_consensus	1102415	C	A	A:211:27:183:87.14%:2.4545E-90	Pass:10:17:70:113:1E0
Hinfluenzae_consensus	1102425	G	A	A:250:21:229:91.6%:9.363E-119	Pass:10:11:98:131:1E0
Hinfluenzae_consensus	1102426	T	C	C:250:25:225:90%:1.7256E-114	Pass:12:13:93:132:1E0
Hinfluenzae_consensus	1102435	C	T	T:325:19:306:94.15%:5.3069E-164	Pass:9:10:150:156:1E0
Hinfluenzae_consensus	1102436	A	G	G:338:18:320:94.67%:8.8489E-173	Pass:6:12:146:174:1E0
Hinfluenzae_consensus	1102462	G	A	A:395:24:371:93.92%:3.8209E-198	Pass:10:14:174:197:1E0
Hinfluenzae_consensus	1102480	T	C	C:416:17:399:95.91%:1.7075E-219	Pass:6:11:175:224:1E0
Hinfluenzae_consensus	1102512	G	C	C:393:5:387:98.47%:2.7646E-224	Pass:3:2:171:216:1E0
Hinfluenzae_consensus	1144315	T	C	C:1368:15:1353:98.9%:0E0	Pass:11:4:643:710:1E0
Hinfluenzae_consensus	1144336	A	G	G:2433:12:2418:99.38%:0E0	Pass:10:2:1135:1283:1E0
Hinfluenzae_consensus	1144337	G	C	C:2513:17:2493:99.13%:0E0	Pass:11:6:1154:1339:1E0
Hinfluenzae_consensus	1144378	T	C	C:4804:23:4778:99.46%:0E0	Pass:16:7:2248:2530:1E0
Hinfluenzae_consensus	1144411	C	T	T:4641:15:4623:99.61%:0E0	Pass:11:4:2178:2445:1E0
Hinfluenzae_consensus	1144426	A	G	G:4523:14:4509:99.69%:0E0	Pass:11:3:2030:2479:1E0
Hinfluenzae_consensus	1144444	G	A	A:3687:15:3670:99.54%:0E0	Pass:12:3:1612:2058:1E0
Hinfluenzae_consensus	1144480	A	C	C:153:18:135:88.24%:1.626E-67	Pass:15:3:94:41:1E0
Hinfluenzae_consensus	1144481	T	G	G:149:15:134:89.93%:2.8062E-68	Pass:12:3:96:38:1E0
Hinfluenzae_consensus	1367395	C	G	S:714:569:142:19.27%:7.1034E-47	Pass:1.0:52:517:142:0:6.5763E-106
Hinfluenzae_consensus	1367402	G	A	A:893:0:875:98.09%:0E0	Pass:0:0:320:555:1E0
Hinfluenzae_consensus	1502073	T	A	A:204:24:179:87.75%:2.4494E-89	Pass:7:17:66:113:1E0
Hinfluenzae_consensus	1502095	A	G	G:206:23:177:85.92%:1.1904E-88	Pass:8:15:66:111:1E0
Hinfluenzae_consensus	1502096	C	G	G:205:31:174:84.88%:5.4015E-84	Pass:11:20:64:110:1E0
Hinfluenzae_consensus	1502097	T	C	C:201:26:175:87.06%:2.4602E-86	Pass:8:18:67:108:1E0
Hinfluenzae_consensus	1502106	C	G	G:192:26:166:86.46%:2.0651E-81	Pass:9:17:57:109:1E0
Hinfluenzae_consensus	1502109	A	G	G:185:15:164:88.65%:3.6809E-85	Pass:6:9:59:105:1E0
Hinfluenzae_consensus	1502114	G	C	C:183:13:162:88.52%:3.9388E-85	Pass:4:9:60:102:1E0
Hinfluenzae_consensus	1502118	G	C	C:180:11:162:90%:2.4605E-86	Pass:4:7:61:101:1E0
Hinfluenzae_consensus	1502127	C	G	S:158:10:12:38.71%:3.066E-5	Pass:3:7:5:7:1E0
Hinfluenzae_consensus	1502139	C	T	T:187:23:164:87.7%:1.7994E-81	Pass:7:16:81:83:1E0
Hinfluenzae_consensus	1502147	T	C	C:171:13:152:88.89%:1.9231E-79	Pass:5:8:78:74:1E0
Hinfluenzae_consensus	1502151	G	C	C:176:18:158:89.77%:2.6907E-80	Pass:7:11:82:76:1E0
Hinfluenzae_consensus	1502184	T	C	C:151:22:129:85.43%:1.0188E-62	Pass:8:14:48:81:1E0
Hinfluenzae_consensus	1502189	A	G	G:160:22:138:86.25%:1.3118E-67	Pass:8:14:58:80:1E0
Hinfluenzae_consensus	1502208	C	T	T:109:26:83:76.15%:2.032E-37	Pass:12:14:36:47:1E0
Hinfluenzae_consensus	1502398	G	A	A:100:19:81:81%:5.4229E-38	Pass:10:9:41:40:1E0
Hinfluenzae_consensus	1502400	A	C	C:105:21:84:80%:4.7447E-39	Pass:9:12:44:40:1E0
Hinfluenzae_consensus	1502401	C	G	G:102:22:80:78.43%:9.7154E-37	Pass:9:13:44:36:1E0
Hinfluenzae_consensus	1502402	G	A	A:104:22:82:78.85%:9.0149E-38	Pass:8:14:44:38:1E0
Hinfluenzae_consensus	1502406	A	T	T:101:18:80:79.21%:9.8345E-38	Pass:8:10:45:35:1E0
Hinfluenzae_consensus	1502416	T	C	C:134:28:106:79.1%:8.763E-49	Pass:12:16:53:53:1E0
Hinfluenzae_consensus	1502418	G	C	C:147:20:127:86.39%:2.4179E-62	Pass:9:11:60:67:1E0
Hinfluenzae_consensus	1502435	C	G	G:195:22:173:88.72%:7.3305E-87	Pass:12:10:85:88:1E0
Hinfluenzae_consensus	1502437	A	G	G:189:33:156:82.54%:1.0031E-73	Pass:17:16:78:78:1E0
Hinfluenzae_consensus	1502462	C	T	T:254:18:234:92.13%:2.7352E-123	Pass:10:8:124:110:1E0
Hinfluenzae_consensus	1502472	T	C	C:297:38:259:87.21%:9.1009E-128	Pass:20:18:125:134:1E0
Hinfluenzae_consensus	1502476	G	A	A:281:23:258:91.81%:4.1416E-134	Pass:11:12:121:137:1E0
Hinfluenzae_consensus	1502535	T	C	C:309:25:284:91.91%:9.1247E-148	Pass:10:15:140:144:1E0
Hinfluenzae_consensus	1502536	A	T	T:283:24:259:91.52%:3.8859E-134	Pass:8:16:137:122:1E0
Hinfluenzae_consensus	1502547	A	C	C:282:24:258:91.49%:1.4303E-133	Pass:12:12:126:132:1E0
Hinfluenzae_consensus	1502551	C	T	T:254:22:231:90.94%:2.3389E-119	Pass:12:10:131:100:1E0
Hinfluenzae_consensus	1502552	T	C	C:274:21:253:92.34%:2.2108E-132	Pass:10:11:131:122:1E0
Hinfluenzae_consensus	1502560	T	C	C:247:13:234:94.74%:1.6006E-126	Pass:5:8:123:111:1E0
Hinfluenzae_consensus	1502561	A	G	G:249:5:237:95.18%:4.0626E-135	Pass:1:4:120:117:1E0
Hinfluenzae_consensus	1502567	G	A	A:218:21:197:90.37%:1.0327E-100	Pass:11:10:87:110:1E0
Hinfluenzae_consensus	1502570	T	G	G:251:20:231:92.03%:1.9623E-120	Pass:11:9:116:115:1E0
Hinfluenzae_consensus	1502580	T	A	A:215:19:196:91.16%:3.7677E-101	Pass:8:11:96:100:1E0
Hinfluenzae_consensus	1502581	A	G	G:209:16:193:92.34%:4.5241E-101	Pass:7:9:92:101:1E0
Hinfluenzae_consensus	1502616	A	G	G:127:14:113:88.98%:4.9918E-57	Pass:4:10:58:55:1E0
Hinfluenzae_consensus	1503568	T	C	C:209:18:191:91.39%:7.5849E-99	Pass:11:7:130:61:1E0
Hinfluenzae_consensus	1503590	T	C	C:250:18:232:92.8%:3.7961E-122	Pass:13:5:149:83:1E0
Hinfluenzae_consensus	1503595	A	G	G:273:18:255:93.41%:2.6011E-135	Pass:15:3:160:95:1E0
Hinfluenzae_consensus	1503618	T	A	A:289:16:270:93.75%:2.9627E-145	Pass:12:4:160:110:1E0
Hinfluenzae_consensus	1503646	T	G	G:247:14:233:94.33%:2.9839E-125	Pass:9:5:137:96:1E0
Hinfluenzae_consensus	1503648	G	A	A:245:18:227:92.65%:2.7108E-119	Pass:11:7:137:90:1E0
Hinfluenzae_consensus	1503650	A	G	G:246:19:227:92.28%:1.0164E-118	Pass:11:8:136:91:1E0
Hinfluenzae_consensus	1504095	G	A	R:206:68:138:66.99%:6.3656E-58	Pass:15:53:62:76:1E0
Hinfluenzae_consensus	1504097	G	A	R:207:66:141:68.12%:1.2814E-59	Pass:13:53:65:76:1E0
Hinfluenzae_consensus	1504111	A	T	W:218:186:31:14.29%:1.4693E-10	Pass:88:98:5:26:1E0
Hinfluenzae_consensus	1504117	C	T	T:201:21:153:76.12%:3.2218E-76	Pass:10:11:78:75:1E0
Hinfluenzae_consensus	1504131	C	A	A:234:35:199:85.04%:3.7492E-96	Pass:10:25:101:98:1E0
Hinfluenzae_consensus	1504137	T	C	C:245:23:214:87.35%:2.7829E-109	Pass:10:13:112:102:1E0
Hinfluenzae_consensus	1504138	A	T	T:247:23:224:90.69%:6.7058E-115	Pass:10:13:109:115:1E0
Hinfluenzae_consensus	1504139	T	G	G:254:19:235:92.52%:2.8286E-123	Pass:9:10:122:113:1E0
Hinfluenzae_consensus	1504140	A	G	G:263:20:243:92.05%:2.9381E-127	Pass:9:11:124:119:1E0
Hinfluenzae_consensus	1504149	G	T	T:284:30:253:89.08%:8.1446E-128	Pass:14:16:136:117:1E0
Hinfluenzae_consensus	1504156	A	T	T:293:23:270:92.15%:6.3483E-141	Pass:15:8:150:120:1E0
Hinfluenzae_consensus	1504181	T	G	G:311:27:284:91.32%:1.0839E-146	Pass:17:10:151:133:1E0
Hinfluenzae_consensus	1504201	T	C	C:301:31:270:89.7%:7.5934E-137	Pass:20:11:149:121:1E0
Hinfluenzae_consensus	1504203	A	C	C:300:30:270:90%:2.5747E-137	Pass:19:11:154:116:1E0
Hinfluenzae_consensus	1504265	G	C	C:115:14:100:86.96%:7.6379E-50	Pass:8:6:52:48:1E0
Hinfluenzae_consensus	1504269	T	C	C:115:18:97:84.35%:8.758E-47	Pass:10:8:50:47:1E0
Hinfluenzae_consensus	1504270	A	C	C:116:23:93:80.17%:3.0353E-43	Pass:14:9:47:46:1E0
Hinfluenzae_consensus	1504271	T	A	A:109:17:91:83.49%:6.9971E-44	Pass:9:8:46:45:1E0
Hinfluenzae_consensus	1504272	A	G	G:111:19:91:82.73%:2.8438E-43	Pass:10:9:46:45:1E0
Hinfluenzae_consensus	1504765	T	C	Y:104:29:75:72.12%:7.1851E-33	Pass:15:14:29:46:1E0
Hinfluenzae_consensus	1504941	G	C	C:113:15:97:85.84%:8.1272E-48	Pass:12:3:66:31:1E0
Hinfluenzae_consensus	1504955	T	C	C:147:31:116:78.91%:2.9666E-53	Pass:19:12:84:32:1E0
Hinfluenzae_consensus	1504969	T	C	C:154:29:125:81.17%:1.8714E-58	Pass:16:13:88:37:1E0
Hinfluenzae_consensus	1504987	T	G	G:198:27:171:86.36%:9.0254E-84	Pass:19:8:110:61:1E0
Hinfluenzae_consensus	1504990	A	T	T:184:25:155:84.24%:8.8392E-76	Pass:15:10:107:48:1E0
Hinfluenzae_consensus	1504992	T	G	G:189:25:164:86.77%:1.0814E-80	Pass:16:9:107:57:1E0
Hinfluenzae_consensus	1504995	A	C	C:191:23:168:87.96%:1.1233E-83	Pass:15:8:113:55:1E0
Hinfluenzae_consensus	1504999	A	C	C:206:28:178:86.41%:3.1955E-87	Pass:18:10:115:63:1E0
Hinfluenzae_consensus	1505005	A	T	T:200:19:181:90.5%:1.0511E-92	Pass:10:9:125:56:1E0
Hinfluenzae_consensus	1505007	C	T	T:216:27:188:87.04%:4.4049E-93	Pass:16:11:111:77:1E0
Hinfluenzae_consensus	1505021	A	G	G:345:40:305:88.41%:2.5242E-152	Pass:20:20:157:148:1E0
Hinfluenzae_consensus	1505100	A	G	G:349:27:322:92.26%:3.013E-168	Pass:10:17:159:163:1E0
Hinfluenzae_consensus	1505104	T	C	C:342:32:310:90.64%:8.5133E-159	Pass:12:20:161:149:1E0
Hinfluenzae_consensus	1505108	G	C	S:340:272:68:20%:8.1556E-23	Pass:139:133:30:38:1E0
Hinfluenzae_consensus	1505109	G	T	K:347:286:61:17.58%:2.4027E-20	Pass:142:144:28:33:1E0
Hinfluenzae_consensus	1505111	C	G	S:335:100:235:69.94%:2.144E-100	Pass:46:54:116:119:1E0
Hinfluenzae_consensus	1505112	A	G	R:333:30:242:72.89%:1.0847E-121	Pass:14:16:125:117:1E0
Hinfluenzae_consensus	1505113	G	C	C:339:29:308:91.12%:3.2959E-159	Pass:11:18:154:154:1E0
Hinfluenzae_consensus	1505124	C	G	S:323:269:54:16.72%:4.9436E-18	Pass:129:140:23:31:1E0
Hinfluenzae_consensus	1505126	C	A	M:335:282:50:14.93%:1.2073E-16	Pass:131:151:19:31:1E0
Hinfluenzae_consensus	1505127	G	T	K:329:273:55:16.72%:2.3425E-18	Pass:125:148:25:30:1E0
Hinfluenzae_consensus	1505128	A	C	M:322:264:58:18.01%:2.0619E-19	Pass:117:147:28:30:1E0
Hinfluenzae_consensus	1505130	A	G	R:305:246:59:19.34%:7.7503E-20	Pass:97:149:31:28:1E0
Hinfluenzae_consensus	1505146	A	T	W:276:221:54:19.57%:3.092E-18	Pass:103:118:26:28:1E0
Hinfluenzae_consensus	1505149	G	C	S:292:236:54:18.49%:3.6471E-18	Pass:103:133:22:32:1E0
Hinfluenzae_consensus	1505151	C	T	Y:277:85:191:68.95%:3.6584E-81	Pass:34:51:85:106:1E0
Hinfluenzae_consensus	1505162	G	A	R:241:64:177:73.44%:1.3853E-77	Pass:24:40:83:94:1E0
Hinfluenzae_consensus	1505164	T	G	K:225:190:35:15.56%:6.9394E-12	Pass:100:90:15:20:1E0
Hinfluenzae_consensus	1505167	A	T	W:215:187:28:13.02%:1.4554E-9	Pass:90:97:12:16:1E0
Hinfluenzae_consensus	1505168	C	T	Y:215:57:158:73.49%:2.4498E-69	Pass:25:32:81:77:1E0
Hinfluenzae_consensus	1505170	C	T	Y:214:185:29:13.55%:6.7359E-10	Pass:85:100:14:15:1E0
Hinfluenzae_consensus	1505205	A	G	G:124:25:99:79.84%:7.1216E-46	Pass:5:20:52:47:1E0
Hinfluenzae_consensus	1505212	G	T	T:106:24:82:77.36%:2.5239E-37	Pass:6:18:39:43:1E0
Hinfluenzae_consensus	1505213	A	G	G:103:19:84:81.55%:1.4356E-39	Pass:3:16:39:45:1E0
Hinfluenzae_consensus	1505219	A	G	G:101:21:80:79.21%:5.6896E-37	Pass:5:16:38:42:1E0
Hinfluenzae_consensus	1505486	A	C	C:111:22:89:80.18%:2.0818E-41	Pass:15:7:56:33:1E0
Hinfluenzae_consensus	1505497	T	G	K:174:150:24:13.71%:2.5443E-8	Pass:93:57:15:9:1E0
Hinfluenzae_consensus	1505506	A	C	M:173:147:26:15.03%:5.3996E-9	Pass:97:50:16:10:1E0
Hinfluenzae_consensus	1505511	A	T	T:197:40:157:79.7%:2.2515E-72	Pass:27:13:95:62:1E0
Hinfluenzae_consensus	1505527	T	C	Y:215:184:30:13.95%:3.1232E-10	Pass:127:57:17:13:1E0
Hinfluenzae_consensus	1505529	T	C	Y:252:200:52:20.63%:1.1777E-17	Pass:121:79:30:22:1E0
Hinfluenzae_consensus	1505531	A	T	W:252:12:188:74.6%:1.2171E-100	Pass:5:7:117:71:1E0
Hinfluenzae_consensus	1505532	A	G	R:246:215:31:12.6%:1.6989E-10	Pass:134:81:16:15:1E0
Hinfluenzae_consensus	1505536	A	G	R:275:242:33:12%:4.1938E-11	Pass:141:101:17:16:1E0
Hinfluenzae_consensus	1505566	T	G	K:367:290:56:15.26%:1.2309E-18	Pass:173:117:24:32:1E0
Hinfluenzae_consensus	1505586	A	G	R:417:330:65:15.59%:1.5356E-21	Pass:199:131:26:39:1E0
Hinfluenzae_consensus	1505587	C	A	M:424:355:51:12.03%:8.3135E-17	Pass:210:145:16:35:1E0
Hinfluenzae_consensus	1505589	G	C	S:425:337:88:20.71%:2.1098E-29	Pass:195:142:37:51:1E0
Hinfluenzae_consensus	1505599	T	C	Y:425:316:109:25.65%:5.3445E-37	Pass:188:128:44:65:1E0
Hinfluenzae_consensus	1505611	C	G	S:478:362:116:24.27%:4.1989E-39	Pass:193:169:43:73:1E0
Hinfluenzae_consensus	1505613	G	T	K:448:362:64:14.29%:4.1927E-21	Pass:187:175:26:38:1E0
Hinfluenzae_consensus	1505614	T	C	Y:472:360:88:18.64%:2.8124E-29	Pass:185:175:27:61:1E0
Hinfluenzae_consensus	1505655	A	G	R:381:266:94:24.67%:4.5901E-32	Pass:122:144:25:69:1E0
Hinfluenzae_consensus	1505658	T	C	Y:384:44:268:69.79%:1.9416E-130	Pass:26:18:138:130:1E0
Hinfluenzae_consensus	1505659	A	C	M:417:112:304:72.9%:1.6768E-132	Pass:39:73:152:152:1E0
Hinfluenzae_consensus	1505672	A	T	W:392:293:99:25.26%:1.3003E-33	Pass:151:142:37:62:1E0
Hinfluenzae_consensus	1505673	T	C	Y:422:307:91:21.56%:1.1981E-30	Pass:166:141:20:71:1E0
Hinfluenzae_consensus	1505685	A	G	R:413:316:82:19.85%:1.9613E-27	Pass:165:151:21:61:1E0
Hinfluenzae_consensus	1505686	T	A	W:411:316:95:23.11%:5.3597E-32	Pass:153:163:20:75:1E0
Hinfluenzae_consensus	1505700	C	T	Y:399:330:69:17.29%:6.7643E-23	Pass:169:161:23:46:1E0
Hinfluenzae_consensus	1505711	T	C	Y:433:343:90:20.79%:4.5955E-30	Pass:176:167:23:67:1E0
Hinfluenzae_consensus	1505750	G	A	R:221:87:133:60.18%:1.4132E-53	Pass:30:57:19:114:1E0
Hinfluenzae_consensus	1505751	C	T	Y:251:224:27:10.76%:3.5599E-9	Pass:88:136:7:20:1E0
Hinfluenzae_consensus	1505754	A	T	T:215:40:175:81.4%:8.3028E-82	Pass:13:27:61:114:1E0
Hinfluenzae_consensus	1505755	G	T	T:234:55:179:76.5%:2.572E-80	Pass:23:32:71:108:1E0
Hinfluenzae_consensus	1505760	A	T	T:190:19:170:89.47%:1.5408E-86	Pass:12:7:55:115:1E0
Hinfluenzae_consensus	1505764	G	A	A:148:10:138:93.24%:3.3865E-73	Pass:7:3:44:94:1E0
Hinfluenzae_consensus	1505765	T	G	G:191:17:171:89.53%:4.4796E-88	Pass:11:6:47:124:1E0
Hinfluenzae_consensus	1505766	T	A	A:159:18:139:87.42%:9.9717E-70	Pass:11:7:41:98:1E0
Hinfluenzae_consensus	1505803	C	A	A:120:16:103:85.83%:1.0108E-50	Pass:9:7:11:92:1E0
Hinfluenzae_consensus	1505807	A	T	T:112:15:96:85.71%:2.8541E-47	Pass:7:8:16:80:1E0
Hinfluenzae_consensus	1505824	G	C	C:102:11:91:89.22%:4.0527E-46	Pass:4:7:19:72:1E0
Hinfluenzae_consensus	1514023	T	C	C:133:20:112:83.58%:3.3144E-54	Pass:9:11:75:37:1E0
Hinfluenzae_consensus	1538022	T	C	C:195:7:188:96.41%:2.4075E-104	Pass:7:0:105:83:1E0
Hinfluenzae_consensus	1538040	G	A	A:142:6:136:95.77%:8.9588E-75	Pass:5:1:70:66:1E0
Hinfluenzae_consensus	1558107	G	A	R:121:108:13:10.74%:8.6883E-5	Pass:63:45:4:9:1E0
Hinfluenzae_consensus	1558169	T	A	A:197:21:176:89.34%:5.7198E-89	Pass:12:9:70:106:1E0
Hinfluenzae_consensus	1558191	A	G	G:191:22:166:86.91%:5.5183E-83	Pass:12:10:66:100:1E0
Hinfluenzae_consensus	1558192	C	G	G:191:25:166:86.91%:8.6943E-82	Pass:13:12:69:97:1E0
Hinfluenzae_consensus	1558193	T	C	C:192:25:167:86.98%:2.463E-82	Pass:13:12:68:99:1E0
Hinfluenzae_consensus	1558202	C	G	G:185:23:162:87.57%:2.2694E-80	Pass:12:11:66:96:1E0
Hinfluenzae_consensus	1558205	A	G	G:183:18:161:87.98%:5.6607E-82	Pass:9:9:64:97:1E0
Hinfluenzae_consensus	1558210	G	C	C:171:14:152:88.89%:6.6856E-79	Pass:6:8:58:94:1E0
Hinfluenzae_consensus	1558214	G	C	C:161:8:146:90.68%:4.1668E-79	Pass:4:4:56:90:1E0
Hinfluenzae_consensus	1558223	C	A	M:130:9:8:33.33%:1.3389E-3	Pass:3:6:2:6:1E0
Hinfluenzae_consensus	1558235	C	T	T:167:20:147:88.02%:2.5674E-73	Pass:6:14:75:72:1E0
Hinfluenzae_consensus	1558243	T	C	C:160:19:139:86.88%:2.5951E-69	Pass:5:14:73:66:1E0
Hinfluenzae_consensus	1558247	G	C	C:152:20:132:86.84%:4.4896E-65	Pass:8:12:70:62:1E0
Hinfluenzae_consensus	1558280	T	C	C:137:19:118:86.13%:8.3813E-58	Pass:8:11:48:70:1E0
Hinfluenzae_consensus	1558285	A	G	G:144:17:127:88.19%:1.6459E-63	Pass:6:11:52:75:1E0
Hinfluenzae_consensus	1558304	C	T	Y:107:32:75:70.09%:2.0773E-32	Pass:17:15:33:42:1E0
Hinfluenzae_consensus	1558494	G	A	A:108:26:82:75.93%:6.5326E-37	Pass:16:10:53:29:1E0
Hinfluenzae_consensus	1558495	T	C	C:110:25:85:77.27%:1.2062E-38	Pass:17:8:58:27:1E0
Hinfluenzae_consensus	1558496	A	C	C:112:25:87:77.68%:1.1401E-39	Pass:18:7:57:30:1E0
Hinfluenzae_consensus	1558497	C	G	G:113:26:86:76.11%:6.0512E-39	Pass:16:10:58:28:1E0
Hinfluenzae_consensus	1558498	G	A	A:112:28:84:75%:1.5576E-37	Pass:17:11:53:31:1E0
Hinfluenzae_consensus	1558501	T	G	G:118:28:90:76.27%:1.4359E-40	Pass:16:12:58:32:1E0
Hinfluenzae_consensus	1558502	A	T	T:110:26:83:75.45%:2.032E-37	Pass:16:10:56:27:1E0
Hinfluenzae_consensus	1558512	T	C	C:143:24:119:83.22%:1.0728E-56	Pass:12:12:69:50:1E0
Hinfluenzae_consensus	1558514	G	C	C:148:23:124:83.78%:1.0983E-59	Pass:14:9:72:52:1E0
Hinfluenzae_consensus	1558531	C	G	G:184:21:162:88.04%:3.4211E-81	Pass:12:9:89:73:1E0
Hinfluenzae_consensus	1558533	A	G	G:177:31:146:82.49%:5.3829E-69	Pass:19:12:84:62:1E0
Hinfluenzae_consensus	1558558	C	T	T:259:19:239:92.28%:1.482E-125	Pass:6:13:130:109:1E0
Hinfluenzae_consensus	1558568	T	C	C:295:39:256:86.78%:9.7651E-126	Pass:22:17:135:121:1E0
Hinfluenzae_consensus	1558572	G	A	A:284:24:260:91.55%:1.0554E-134	Pass:12:12:128:132:1E0
Hinfluenzae_consensus	1558631	T	C	C:342:31:311:90.94%:7.2841E-160	Pass:18:13:154:157:1E0
Hinfluenzae_consensus	1558632	A	T	T:307:30:276:89.9%:1.1176E-140	Pass:15:15:150:126:1E0
Hinfluenzae_consensus	1558643	A	C	C:297:28:269:90.57%:1.0044E-137	Pass:15:13:132:137:1E0
Hinfluenzae_consensus	1558647	C	T	T:282:29:253:89.72%:2.8273E-128	Pass:18:11:138:115:1E0
Hinfluenzae_consensus	1558648	T	C	C:296:24:272:91.89%:1.6651E-141	Pass:15:9:133:139:1E0
Hinfluenzae_consensus	1558656	T	C	C:271:21:250:92.25%:1.1266E-130	Pass:13:8:129:121:1E0
Hinfluenzae_consensus	1558657	A	G	G:276:9:256:92.75%:1.7252E-142	Pass:6:3:126:130:1E0
Hinfluenzae_consensus	1558663	G	A	A:225:27:197:87.56%:4.862E-98	Pass:17:10:79:118:1E0
Hinfluenzae_consensus	1558666	T	G	G:271:24:247:91.14%:2.3576E-127	Pass:17:7:122:125:1E0
Hinfluenzae_consensus	1558676	T	A	A:241:26:215:89.21%:1.9086E-108	Pass:18:8:103:112:1E0
Hinfluenzae_consensus	1558677	A	G	G:255:27:228:89.41%:3.0773E-115	Pass:19:8:110:118:1E0
Hinfluenzae_consensus	1558712	A	G	G:149:17:132:88.59%:2.8258E-66	Pass:8:9:66:66:1E0
Hinfluenzae_consensus	1558731	T	C	C:116:19:97:83.62%:1.8049E-46	Pass:7:12:50:47:1E0
Hinfluenzae_consensus	1559870	G	T	T:112:17:95:84.82%:4.9337E-46	Pass:6:11:54:41:1E0
Hinfluenzae_consensus	1559872	A	T	T:104:15:89:85.58%:1.8209E-43	Pass:8:7:55:34:1E0
Hinfluenzae_consensus	1559907	T	C	C:252:20:232:92.06%:5.3056E-121	Pass:11:9:150:82:1E0
Hinfluenzae_consensus	1559929	T	C	C:289:16:273:94.46%:5.4728E-147	Pass:9:7:176:97:1E0
Hinfluenzae_consensus	1559934	A	G	G:307:18:289:94.14%:7.2317E-155	Pass:13:5:184:105:1E0
Hinfluenzae_consensus	1559957	T	A	A:316:17:296:93.97%:1.3595E-159	Pass:10:7:178:118:1E0
Hinfluenzae_consensus	1559985	T	G	G:278:16:260:93.53%:1.7557E-139	Pass:10:6:162:98:1E0
Hinfluenzae_consensus	1559987	G	A	A:272:19:253:93.01%:1.4922E-133	Pass:12:7:159:94:1E0
Hinfluenzae_consensus	1559989	A	G	G:261:20:241:92.34%:4.0435E-126	Pass:12:8:150:91:1E0
Hinfluenzae_consensus	1560434	G	A	R:244:77:167:68.44%:1.1529E-70	Pass:20:57:77:90:1E0
Hinfluenzae_consensus	1560436	G	A	R:244:73:171:70.08%:3.5934E-73	Pass:17:56:77:94:1E0
Hinfluenzae_consensus	1560456	C	T	T:208:18:163:78.37%:4.3025E-83	Pass:11:7:88:75:1E0
Hinfluenzae_consensus	1560470	C	A	A:247:29:218:88.26%:8.2053E-109	Pass:10:19:107:111:1E0
Hinfluenzae_consensus	1560476	T	C	C:262:13:238:90.84%:7.7224E-129	Pass:6:7:126:112:1E0
Hinfluenzae_consensus	1560477	A	T	T:254:12:242:95.28%:6.8686E-132	Pass:6:6:111:131:1E0
Hinfluenzae_consensus	1560478	T	G	G:267:10:257:96.25%:3.2039E-142	Pass:6:4:128:129:1E0
Hinfluenzae_consensus	1560479	A	G	G:285:11:274:96.14%:2.4574E-151	Pass:4:7:136:138:1E0
Hinfluenzae_consensus	1560488	G	T	T:306:24:282:92.16%:3.4731E-147	Pass:10:14:152:130:1E0
Hinfluenzae_consensus	1560495	A	T	T:311:16:295:94.86%:1.0108E-159	Pass:11:5:156:139:1E0
Hinfluenzae_consensus	1560520	T	G	G:336:22:314:93.45%:1.1706E-166	Pass:15:7:177:137:1E0
Hinfluenzae_consensus	1560540	T	C	C:336:22:314:93.45%:1.1706E-166	Pass:14:8:177:137:1E0
Hinfluenzae_consensus	1560542	A	C	C:331:22:309:93.35%:8.6481E-164	Pass:14:8:173:136:1E0
Hinfluenzae_consensus	1560604	G	C	C:138:14:122:88.41%:4.8832E-62	Pass:12:2:60:62:1E0
Hinfluenzae_consensus	1560608	T	C	C:135:24:111:82.22%:1.918E-52	Pass:15:9:56:55:1E0
Hinfluenzae_consensus	1560609	A	C	C:129:23:106:82.17%:4.4363E-50	Pass:15:8:51:55:1E0
Hinfluenzae_consensus	1560610	T	A	A:124:20:104:83.87%:6.6162E-50	Pass:11:9:50:54:1E0
Hinfluenzae_consensus	1560611	A	G	G:130:22:107:82.31%:6.7128E-51	Pass:14:8:54:53:1E0
Hinfluenzae_consensus	1561280	G	C	C:114:14:100:87.72%:7.6379E-50	Pass:11:3:60:40:1E0
Hinfluenzae_consensus	1561294	T	C	C:143:22:121:84.62%:2.1362E-58	Pass:13:9:77:44:1E0
Hinfluenzae_consensus	1561308	T	C	C:161:27:134:83.23%:8.5916E-64	Pass:17:10:88:46:1E0
Hinfluenzae_consensus	1561326	T	G	G:179:13:166:92.74%:2.0645E-87	Pass:11:2:108:58:1E0
Hinfluenzae_consensus	1561329	A	T	T:177:16:158:89.27%:2.9383E-81	Pass:10:6:112:46:1E0
Hinfluenzae_consensus	1561331	T	G	G:177:15:162:91.53%:4.9837E-84	Pass:12:3:106:56:1E0
Hinfluenzae_consensus	1561334	A	C	C:197:16:181:91.88%:2.9709E-94	Pass:12:4:122:59:1E0
Hinfluenzae_consensus	1561338	A	C	C:199:16:183:91.96%:2.1792E-95	Pass:12:4:118:65:1E0
Hinfluenzae_consensus	1561344	A	T	T:197:18:179:90.86%:4.467E-92	Pass:15:3:114:65:1E0
Hinfluenzae_consensus	1561346	C	T	T:205:15:190:92.68%:6.1698E-100	Pass:12:3:112:78:1E0
Hinfluenzae_consensus	1561360	A	G	G:335:27:308:91.94%:2.7387E-160	Pass:18:9:164:144:1E0
Hinfluenzae_consensus	1561439	A	G	G:366:20:346:94.54%:2.0168E-186	Pass:7:13:183:163:1E0
Hinfluenzae_consensus	1561443	T	C	C:358:24:333:93.02%:2.6173E-176	Pass:8:16:185:148:1E0
Hinfluenzae_consensus	1561447	G	C	S:366:281:85:23.22%:1.0259E-28	Pass:152:129:41:44:1E0
Hinfluenzae_consensus	1561448	G	T	K:362:282:79:21.82%:1.3617E-26	Pass:153:129:39:40:1E0
Hinfluenzae_consensus	1561450	C	G	S:363:106:257:70.8%:2.992E-110	Pass:51:55:141:116:1E0
Hinfluenzae_consensus	1561451	A	G	R:355:23:252:70.99%:1.0425E-130	Pass:9:14:136:116:1E0
Hinfluenzae_consensus	1561452	G	C	C:354:23:331:93.5%:8.7081E-176	Pass:10:13:176:155:1E0
Hinfluenzae_consensus	1561463	C	G	S:343:270:73:21.28%:1.4458E-24	Pass:149:121:38:35:1E0
Hinfluenzae_consensus	1561465	C	A	M:342:269:72:21.05%:3.187E-24	Pass:147:122:33:39:1E0
Hinfluenzae_consensus	1561466	G	T	K:342:274:68:19.88%:8.356E-23	Pass:142:132:33:35:1E0
Hinfluenzae_consensus	1561467	A	C	M:336:259:77:22.92%:4.7959E-26	Pass:130:129:36:41:1E0
Hinfluenzae_consensus	1561469	A	G	R:309:233:76:24.6%:6.8038E-26	Pass:103:130:38:38:1E0
Hinfluenzae_consensus	1561485	A	T	W:315:246:69:21.9%:2.5697E-23	Pass:127:119:38:31:1E0
Hinfluenzae_consensus	1561488	G	C	S:319:247:71:22.26%:5.1696E-24	Pass:122:125:34:37:1E0
Hinfluenzae_consensus	1561490	C	T	Y:306:97:209:68.3%:3.2998E-88	Pass:45:52:120:89:1E0
Hinfluenzae_consensus	1561501	G	A	R:294:96:198:67.35%:4.6888E-83	Pass:40:56:111:87:1E0
Hinfluenzae_consensus	1561503	T	G	K:277:229:48:17.33%:3.8189E-16	Pass:129:100:23:25:1E0
Hinfluenzae_consensus	1561506	A	T	W:268:218:49:18.28%:1.5697E-16	Pass:115:103:25:24:1E0
Hinfluenzae_consensus	1561507	C	T	Y:245:73:172:70.2%:1.1684E-73	Pass:33:40:104:68:1E0
Hinfluenzae_consensus	1561509	C	T	Y:263:223:40:15.21%:1.827E-13	Pass:122:101:20:20:1E0
Hinfluenzae_consensus	1561544	A	G	G:146:30:116:79.45%:1.7105E-53	Pass:9:21:67:49:1E0
Hinfluenzae_consensus	1561551	G	T	T:134:25:109:81.34%:4.1275E-51	Pass:8:17:61:48:1E0
Hinfluenzae_consensus	1561552	A	G	G:126:21:105:83.33%:3.9219E-50	Pass:7:14:57:48:1E0
Hinfluenzae_consensus	1561558	A	G	G:124:23:101:81.45%:1.9377E-47	Pass:9:14:55:46:1E0
Hinfluenzae_consensus	1561561	A	T	T:114:23:91:79.82%:3.3482E-42	Pass:10:13:51:40:1E0
Hinfluenzae_consensus	1561809	A	G	R:109:30:79:72.48%:1.1042E-34	Pass:9:21:38:41:1E0
Hinfluenzae_consensus	1561825	A	C	C:157:39:118:75.16%:1.414E-52	Pass:18:21:57:61:1E0
Hinfluenzae_consensus	1561850	A	T	T:225:56:169:75.11%:4.816E-75	Pass:27:29:86:83:1E0
Hinfluenzae_consensus	1561866	T	C	Y:231:191:38:16.45%:6.8208E-13	Pass:114:77:18:20:1E0
Hinfluenzae_consensus	1561868	T	C	Y:271:229:42:15.5%:4.0623E-14	Pass:116:113:22:20:1E0
Hinfluenzae_consensus	1561870	A	T	W:262:24:194:74.05%:1.1903E-97	Pass:10:14:105:89:1E0
Hinfluenzae_consensus	1561871	A	G	R:278:240:38:13.67%:9.3652E-13	Pass:126:114:16:22:1E0
Hinfluenzae_consensus	1561875	A	G	R:298:259:39:13.09%:4.8098E-13	Pass:136:123:16:23:1E0
Hinfluenzae_consensus	1561905	T	G	K:402:328:69:17.16%:6.6449E-23	Pass:179:149:29:40:1E0
Hinfluenzae_consensus	1561925	A	G	R:404:330:70:17.33%:3.0901E-23	Pass:187:143:27:43:1E0
Hinfluenzae_consensus	1561926	C	A	M:424:361:57:13.44%:8.9394E-19	Pass:198:163:20:37:1E0
Hinfluenzae_consensus	1561928	G	C	S:426:341:84:19.67%:5.4251E-28	Pass:185:156:33:51:1E0
Hinfluenzae_consensus	1561938	T	C	Y:441:342:97:22%:1.6071E-32	Pass:183:159:34:63:1E0
Hinfluenzae_consensus	1561950	C	G	S:458:351:106:23.14%:1.2387E-35	Pass:177:174:35:71:1E0
Hinfluenzae_consensus	1561952	G	T	K:436:360:64:14.68%:4.1382E-21	Pass:171:189:28:36:1E0
Hinfluenzae_consensus	1561953	T	C	Y:461:351:95:20.52%:9.2241E-32	Pass:168:183:30:65:1E0
Hinfluenzae_consensus	1561994	A	G	R:399:278:105:26.32%:6.1964E-36	Pass:106:172:29:76:1E0
Hinfluenzae_consensus	1561997	T	C	Y:412:38:288:69.9%:9.2892E-144	Pass:20:18:131:157:1E0
Hinfluenzae_consensus	1561998	A	C	M:432:117:313:72.45%:4.0576E-136	Pass:37:80:140:173:1E0
Hinfluenzae_consensus	1562011	A	T	W:408:317:91:22.3%:1.4078E-30	Pass:150:167:32:59:1E0
Hinfluenzae_consensus	1562012	T	C	Y:420:317:89:21.19%:7.1086E-30	Pass:152:165:20:69:1E0
Hinfluenzae_consensus	1562024	A	G	R:405:318:73:18.02%:2.5904E-24	Pass:158:160:15:58:1E0
Hinfluenzae_consensus	1562025	T	A	W:407:323:84:20.64%:4.3297E-28	Pass:145:178:19:65:1E0
Hinfluenzae_consensus	1562039	C	T	Y:402:344:57:14.18%:8.1403E-19	Pass:161:183:17:40:1E0
Hinfluenzae_consensus	1562050	T	C	Y:414:336:78:18.84%:6.009E-26	Pass:157:179:21:57:1E0
Hinfluenzae_consensus	1562093	A	T	T:218:45:172:78.9%:5.9298E-79	Pass:17:28:51:121:1E0
Hinfluenzae_consensus	1562094	G	T	T:239:59:180:75.31%:5.0991E-80	Pass:23:36:59:121:1E0
Hinfluenzae_consensus	1562098	A	G	R:189:168:21:11.11%:2.6492E-7	Pass:42:126:12:9:1E0
Hinfluenzae_consensus	1562099	A	T	T:191:24:167:87.43%:1.0063E-82	Pass:14:10:44:123:1E0
Hinfluenzae_consensus	1562103	G	A	A:161:13:148:91.93%:3.581E-77	Pass:8:5:40:108:1E0
Hinfluenzae_consensus	1562104	T	G	G:205:25:177:86.34%:7.936E-88	Pass:13:12:41:136:1E0
Hinfluenzae_consensus	1562105	T	A	A:149:24:124:83.22%:2.2813E-59	Pass:15:9:29:95:1E0
Hinfluenzae_consensus	1562142	C	A	A:137:20:117:85.4%:6.5793E-57	Pass:12:8:14:103:1E0
Hinfluenzae_consensus	1562146	A	T	T:125:18:107:85.6%:3.5059E-52	Pass:8:10:14:93:1E0
Hinfluenzae_consensus	1803913	C	T	T:103:7:96:93.2%:5.5727E-51	Pass:3:4:40:56:1E0
Hinfluenzae_consensus	1803946	G	A	A:100:0:100:100%:1.1044E-59	Pass:0:0:44:56:1E0
Hinfluenzae_consensus	1804195	C	T	T:100:0:100:100%:1.1044E-59	Pass:0:0:62:38:1E0
Hinfluenzae_consensus	1804367	G	C	S:144:128:16:11.11%:9.8213E-6	Pass:61:67:10:6:1E0
Hinfluenzae_consensus	1804368	G	A	R:140:124:15:10.71%:2.0484E-5	Pass:58:66:8:7:1E0
Hinfluenzae_consensus	1804398	C	T	T:139:4:135:97.12%:7.1927E-76	Pass:0:4:56:79:1E0
Hinfluenzae_consensus	1804473	T	A	W:135:121:14:10.37%:4.2799E-5	Pass:0.07142857142857142:38:83:1:13:4.7563E-2
Hinfluenzae_consensus	1804479	T	C	C:121:14:107:88.43%:1.0529E-53	Pass:1:13:36:71:1E0
Hinfluenzae_consensus	1804482	C	T	T:114:11:103:90.35%:8.1441E-53	Pass:0:11:39:64:1E0
Hinfluenzae_consensus	1831687	G	T	T:3070:5:3064:99.8%:0E0	Pass:5:0:1906:1158:1E0
Hinfluenzae_consensus	1831691	A	C	C:2972:7:2964:99.73%:0E0	Pass:6:1:1831:1133:1E0
CP085950.1	241	G	A	A:5152:892:4245:82.4%:0E0	Pass:91:801:2341:1904:1E0
CP085950.1	243	A	T	W:4864:4244:616:12.66%:1.6598E-186	Pass:2309:1935:106:510:1E0
CP085950.1	244	A	T	W:5005:4377:626:12.5%:1.105E-187	Pass:2524:1853:118:508:1E0
CP085950.1	247	G	T	K:4743:3939:798:16.78%:1.0513E-247	Pass:2210:1729:138:660:1E0
CP085950.1	248	C	T	Y:4671:3859:809:17.29%:1.019E-251	Pass:2167:1692:140:669:1E0
CP085950.1	261	G	C	C:35938:2538:33385:92.85%:0E0	Pass:1241:1297:19709:13676:1E0
CP085950.1	295	G	A	A:135472:43:135392:99.94%:0E0	Pass:29:14:83998:51394:1E0
CP085950.1	301	A	G	G:140294:242:140001:99.78%:0E0	Pass:172:70:86982:53019:1E0
CP085950.1	346	T	C	C:210387:61:210230:99.92%:0E0	Pass:33:28:116596:93634:1E0
CP085950.1	556	T	C	C:209631:238:208509:99.46%:0E0	Pass:115:123:113473:95036:1E0
CP085950.1	665	G	A	R:48832:39156:9532:19.52%:0E0	Pass:19116:20040:5325:4207:1E0
CP085950.1	724	T	G	G:41078:33:41027:99.89%:0E0	Pass:10:23:20980:20047:1E0
CP085950.1	873	C	T	T:38752:14:38719:99.91%:0E0	Pass:5:9:18228:20491:1E0
