# Supplementary material for: Genetic Sequencing of a Bacterial Pneumonia Vaccine Produced in 1916
Source: Vaccines (Basel). 2025 May 2;13(5):491. doi: 10.3390/vaccines13050491 (PMC12115763; doi:10.3390/vaccines13050491)
Supplement: Supplementary file 1 [file vaccines-13-00491-s001.zip › SupplementalTableS8_SpyogenesSnps.xlsx]

## Sheet: 2ndVial_GCA_001547835
Supplemental Table 8. The detected SNPs from concensus S. spyogenes genome
Chrom	Position	Ref	Var	Cons:Cov:Reads1:Reads2:Freq:P-value	StrandFilter:R1+:R1-:R2+:R2-:pval
Spyogenes_consensus	17360	C	T	Y:130:73:57:43.85%:2.4552E-21	Pass:36:37:31:26:1E0
Spyogenes_consensus	17477	G	A	A:186:46:140:75.27%:2.478E-62	Pass:22:24:59:81:1E0
Spyogenes_consensus	17904	G	C	C:695:19:676:97.27%:0E0	Pass:8:11:353:323:1E0
Spyogenes_consensus	18160	C	T	Y:8400:5875:2524:30.05%:0E0	Pass:2931:2944:1173:1351:1E0
Spyogenes_consensus	18287	T	C	Y:1432:737:694:48.46%:5.376E-256	Pass:417:320:361:333:1E0
Spyogenes_consensus	18338	A	G	R:2174:1597:576:26.49%:1.5934E-188	Pass:780:817:276:300:1E0
Spyogenes_consensus	18779	G	A	A:1249:7:1241:99.36%:0E0	Pass:3:4:639:602:1E0
Spyogenes_consensus	18805	C	A	A:143:5:138:96.5%:9.4303E-77	Pass:3:2:69:69:1E0
Spyogenes_consensus	19532	G	A	R:160:68:92:57.5%:1.3234E-36	Pass:29:39:37:55:1E0
Spyogenes_consensus	20311	A	C	C:3865:287:3578:92.57%:0E0	Pass:164:123:1794:1784:1E0
Spyogenes_consensus	20991	T	C	C:393:44:348:88.55%:1.8851E-174	Pass:23:21:170:178:1E0
Spyogenes_consensus	21093	C	T	T:106:15:91:85.85%:1.4989E-44	Pass:8:7:42:49:1E0
Spyogenes_consensus	21271	G	T	K:198:159:39:19.7%:2.2799E-13	Pass:83:76:21:18:1E0
Spyogenes_consensus	21313	T	A	A:300:14:285:95%:2.1865E-155	Pass:7:7:141:144:1E0
Spyogenes_consensus	21418	A	C	C:499:39:460:92.18%:5.5944E-240	Pass:24:15:261:199:1E0
Spyogenes_consensus	21486	T	C	C:5799:30:5769:99.48%:0E0	Pass:13:17:2976:2793:1E0
Spyogenes_consensus	21598	C	T	Y:652:488:162:24.85%:1.7445E-54	Pass:231:257:70:92:1E0
Spyogenes_consensus	21641	A	T	W:148:46:102:68.92%:1.6017E-43	Pass:18:28:47:55:1E0
Spyogenes_consensus	22544	C	A	M:115:47:68:59.13%:1.7926E-27	Pass:20:27:40:28:1E0
Spyogenes_consensus	22546	T	G	K:111:39:72:64.86%:4.4069E-30	Pass:18:21:37:35:1E0
Spyogenes_consensus	23480	G	A	A:170:30:140:82.35%:4.2303E-66	Pass:15:15:63:77:1E0
Spyogenes_consensus	23777	A	G	R:102:50:52:50.98%:3.1261E-20	Pass:27:23:24:28:1E0
Spyogenes_consensus	23907	G	C	C:616:13:602:97.73%:0E0	Pass:7:6:308:294:1E0
Spyogenes_consensus	24163	C	T	Y:8606:5981:2625:30.5%:0E0	Pass:2948:3033:1215:1410:1E0
Spyogenes_consensus	24290	T	C	Y:1369:717:652:47.63%:2.7521E-239	Pass:393:324:370:282:1E0
Spyogenes_consensus	24341	A	G	R:2166:1575:591:27.29%:3.4673E-194	Pass:779:796:270:321:1E0
Spyogenes_consensus	24782	G	A	A:1244:7:1237:99.44%:0E0	Pass:2:5:610:627:1E0
Spyogenes_consensus	24808	C	A	A:161:5:156:96.89%:2.6039E-87	Pass:1:4:59:97:1E0
Spyogenes_consensus	25535	G	A	R:161:57:104:64.6%:4.0592E-43	Pass:19:38:39:65:1E0
Spyogenes_consensus	26314	A	C	C:3712:292:3420:92.13%:0E0	Pass:154:138:1677:1743:1E0
Spyogenes_consensus	26994	T	C	C:360:39:321:89.17%:1.2018E-161	Pass:22:17:157:164:1E0
Spyogenes_consensus	27274	G	T	K:222:169:53:23.87%:3.2522E-18	Pass:84:85:29:24:1E0
Spyogenes_consensus	27316	T	A	A:278:13:263:94.6%:2.394E-143	Pass:7:6:143:120:1E0
Spyogenes_consensus	27377	C	G	G:122:26:96:78.69%:4.4498E-44	Pass:14:12:48:48:1E0
Spyogenes_consensus	27421	A	C	C:471:37:431:91.51%:1.3053E-224	Pass:15:22:240:191:1E0
Spyogenes_consensus	27489	T	C	C:5669:28:5641:99.51%:0E0	Pass:20:8:2905:2736:1E0
Spyogenes_consensus	27601	C	T	Y:651:477:174:26.73%:6.3898E-59	Pass:237:240:79:95:1E0
Spyogenes_consensus	27644	A	T	W:123:33:90:73.17%:1.2327E-39	Pass:13:20:42:48:1E0
Spyogenes_consensus	28547	C	A	M:133:52:81:60.9%:5.93E-33	Pass:22:30:41:40:1E0
Spyogenes_consensus	28549	T	G	K:136:48:88:64.71%:1.3375E-36	Pass:20:28:41:47:1E0
Spyogenes_consensus	28869	T	C	Y:102:29:73:71.57%:6.9469E-32	Pass:19:10:30:43:1E0
Spyogenes_consensus	28889	T	G	G:130:15:115:88.46%:1.0391E-57	Pass:9:6:46:69:1E0
Spyogenes_consensus	29059	A	T	T:161:6:155:96.27%:7.2475E-86	Pass:3:3:65:90:1E0
Spyogenes_consensus	29060	G	C	C:172:9:163:94.77%:3.0473E-88	Pass:5:4:67:96:1E0
Spyogenes_consensus	29165	T	G	G:235:35:200:85.11%:1.0792E-96	Pass:16:19:108:92:1E0
Spyogenes_consensus	29172	G	C	C:194:36:158:81.44%:6.1487E-74	Pass:16:20:97:61:1E0
Spyogenes_consensus	29178	G	A	R:102:40:62:60.78%:2.3952E-25	Pass:17:23:37:25:1E0
Spyogenes_consensus	29179	T	A	W:104:42:62:59.62%:3.5722E-25	Pass:19:23:38:24:1E0
Spyogenes_consensus	29228	T	C	C:295:43:252:85.42%:4.2271E-122	Pass:24:19:124:128:1E0
Spyogenes_consensus	29229	A	T	T:295:46:249:84.41%:1.8241E-119	Pass:25:21:124:125:1E0
Spyogenes_consensus	29263	A	T	W:498:218:280:56.22%:2.4874E-109	Pass:117:101:124:156:1E0
Spyogenes_consensus	29275	T	A	W:221:139:82:37.1%:1.9052E-29	Pass:78:61:33:49:1E0
Spyogenes_consensus	29415	T	C	C:316:13:303:95.89%:1.182E-166	Pass:9:4:153:150:1E0
Spyogenes_consensus	29511	G	C	C:164:39:125:76.22%:4.0272E-56	Pass:21:18:65:60:1E0
Spyogenes_consensus	29546	G	A	R:192:60:132:68.75%:4.3177E-56	Pass:23:37:88:44:1E0
Spyogenes_consensus	48931	T	C	C:1865:2:1863:99.89%:0E0	Pass:1:1:735:1128:1E0
Spyogenes_consensus	48935	A	C	C:3618:6:3610:99.78%:0E0	Pass:4:2:1625:1985:1E0
Spyogenes_consensus	48938	T	C	C:4194:27:4166:99.33%:0E0	Pass:16:11:1640:2526:1E0
Spyogenes_consensus	48941	C	T	T:5476:15:5443:99.32%:0E0	Pass:11:4:2194:3249:1E0
Spyogenes_consensus	48953	G	A	A:35745:55:35675:99.82%:0E0	Pass:33:22:15950:19725:1E0
Spyogenes_consensus	48959	C	T	T:59774:67:59557:99.66%:0E0	Pass:26:41:29769:29788:1E0
Spyogenes_consensus	48974	A	G	G:322529:180:322111:99.86%:0E0	Pass:84:96:150340:171771:1E0
Spyogenes_consensus	49014	C	T	T:291683:253:291323:99.88%:0E0	Pass:119:134:143148:148175:1E0
Spyogenes_consensus	49040	C	T	T:10576:15:10525:99.38%:0E0	Pass:7:8:5544:4981:1E0
Spyogenes_consensus	52303	T	G	G:118:28:90:76.27%:1.4359E-40	Pass:12:16:58:32:1E0
Spyogenes_consensus	52354	G	A	A:155:36:119:76.77%:1.0988E-53	Pass:15:21:68:51:1E0
Spyogenes_consensus	52366	T	C	C:256:39:217:84.77%:1.5751E-104	Pass:19:20:96:121:1E0
Spyogenes_consensus	52378	T	C	C:386:35:351:90.93%:2.245E-180	Pass:19:16:152:199:1E0
Spyogenes_consensus	52381	A	G	G:421:30:391:92.87%:7.3603E-206	Pass:14:16:180:211:1E0
Spyogenes_consensus	52387	T	G	G:440:34:404:91.82%:6.0558E-211	Pass:22:12:185:219:1E0
Spyogenes_consensus	52390	C	T	T:432:31:401:92.82%:5.6032E-211	Pass:20:11:183:218:1E0
Spyogenes_consensus	52393	A	T	T:494:36:458:92.71%:1.4228E-240	Pass:23:13:197:261:1E0
Spyogenes_consensus	52417	A	T	T:2275:23:2251:98.95%:0E0	Pass:19:4:1056:1195:1E0
Spyogenes_consensus	52423	C	G	G:2469:10:2453:99.35%:0E0	Pass:9:1:1147:1306:1E0
Spyogenes_consensus	52450	T	A	A:1148:12:1136:98.95%:0E0	Pass:5:7:556:580:1E0
Spyogenes_consensus	52453	T	C	C:1155:16:1139:98.61%:0E0	Pass:8:8:554:585:1E0
Spyogenes_consensus	52456	G	T	T:1125:20:1105:98.22%:0E0	Pass:8:12:546:559:1E0
Spyogenes_consensus	52460	G	A	A:1142:13:1125:98.51%:0E0	Pass:6:7:545:580:1E0
Spyogenes_consensus	52465	T	C	C:330:20:310:93.94%:1.2111E-165	Pass:8:12:194:116:1E0
Spyogenes_consensus	52471	T	C	C:173:24:149:86.13%:7.1091E-73	Pass:10:14:76:73:1E0
Spyogenes_consensus	60223	C	T	T:201:8:193:96.02%:1.9193E-106	Pass:7:1:85:108:1E0
Spyogenes_consensus	60226	G	A	A:200:8:192:96%:7.365E-106	Pass:6:2:83:109:1E0
Spyogenes_consensus	60277	C	T	T:343:15:328:95.63%:1.1815E-179	Pass:8:7:147:181:1E0
Spyogenes_consensus	60331	C	T	T:230:7:223:96.96%:6.8841E-125	Pass:4:3:88:135:1E0
Spyogenes_consensus	60355	A	T	T:154:7:147:95.45%:2.0577E-80	Pass:4:3:67:80:1E0
Spyogenes_consensus	60358	G	A	A:151:6:145:96.03%:5.0518E-80	Pass:3:3:67:78:1E0
Spyogenes_consensus	60379	C	T	T:264:57:207:78.41%:3.0222E-94	Pass:26:31:101:106:1E0
Spyogenes_consensus	60421	C	T	T:185:6:179:96.76%:6.2486E-100	Pass:2:4:80:99:1E0
Spyogenes_consensus	64418	G	A	A:120:28:92:76.67%:1.3788E-41	Pass:9:19:36:56:1E0
Spyogenes_consensus	64424	C	T	T:153:35:118:77.12%:2.1884E-53	Pass:11:24:49:69:1E0
Spyogenes_consensus	64426	T	A	A:161:36:125:77.64%:9.3366E-57	Pass:10:26:50:75:1E0
Spyogenes_consensus	64451	A	G	R:501:155:346:69.06%:1.9924E-146	Pass:74:81:168:178:1E0
Spyogenes_consensus	64453	T	C	Y:535:411:124:23.18%:1.456E-41	Pass:190:221:63:61:1E0
Spyogenes_consensus	64456	T	C	Y:543:417:125:23.02%:7.1366E-42	Pass:196:221:63:62:1E0
Spyogenes_consensus	64468	C	T	Y:520:442:78:15%:1.4561E-25	Pass:210:232:47:31:1E0
Spyogenes_consensus	64483	T	A	A:399:33:365:91.48%:2.4094E-189	Pass:15:18:180:185:1E0
Spyogenes_consensus	64495	T	C	C:308:29:279:90.58%:7.493E-143	Pass:13:16:147:132:1E0
Spyogenes_consensus	64830	A	C	C:164:8:156:95.12%:6.6903E-85	Pass:4:4:67:89:1E0
Spyogenes_consensus	64863	T	A	A:303:14:289:95.38%:1.031E-157	Pass:7:7:133:156:1E0
Spyogenes_consensus	64881	A	T	T:222:23:199:89.64%:6.9204E-101	Pass:10:13:87:112:1E0
Spyogenes_consensus	64884	C	T	Y:189:137:52:27.51%:3.7608E-18	Pass:69:68:22:30:1E0
Spyogenes_consensus	65019	C	G	S:135:48:87:64.44%:3.9399E-36	Pass:21:27:28:59:1E0
Spyogenes_consensus	65020	A	T	W:148:127:21:14.19%:2.2234E-7	Pass:46:81:8:13:1E0
Spyogenes_consensus	65022	A	T	W:153:131:22:14.38%:1.0577E-7	Pass:51:80:9:13:1E0
Spyogenes_consensus	65025	C	T	Y:222:112:110:49.55%:9.0748E-42	Pass:53:59:47:63:1E0
Spyogenes_consensus	65046	A	G	R:924:239:685:74.13%:2.759E-300	Pass:104:135:262:423:1E0
Spyogenes_consensus	65079	C	T	Y:563:309:253:44.94%:5.2916E-93	Pass:135:174:95:158:1E0
Spyogenes_consensus	65080	A	G	R:552:312:240:43.48%:1.4282E-87	Pass:137:175:87:153:1E0
Spyogenes_consensus	65156	C	T	T:106:16:90:84.91%:1.1429E-43	Pass:8:8:42:48:1E0
Spyogenes_consensus	65214	T	A	W:113:85:24:21.24%:1.4372E-8	Pass:34:51:14:10:1E0
Spyogenes_consensus	65684	T	A	W:408:223:185:45.34%:2.704E-68	Pass:123:100:96:89:1E0
Spyogenes_consensus	65687	A	T	T:350:28:322:92%:1.0969E-167	Pass:9:19:193:129:1E0
Spyogenes_consensus	65690	C	T	T:370:30:340:91.89%:8.4026E-177	Pass:13:17:186:154:1E0
Spyogenes_consensus	65693	T	A	W:410:196:214:52.2%:8.0307E-82	Pass:112:84:105:109:1E0
Spyogenes_consensus	65702	T	A	A:442:31:411:92.99%:1.0718E-216	Pass:15:16:237:174:1E0
Spyogenes_consensus	65705	T	A	W:518:411:107:20.66%:1.3623E-35	Pass:229:182:65:42:1E0
Spyogenes_consensus	65729	T	A	A:275:24:251:91.27%:1.2987E-129	Pass:14:10:141:110:1E0
Spyogenes_consensus	65735	T	C	C:238:28:210:88.24%:8.3131E-105	Pass:17:11:121:89:1E0
Spyogenes_consensus	65738	T	A	A:241:22:217:90.04%:1.8433E-111	Pass:13:9:126:91:1E0
Spyogenes_consensus	67078	T	A	A:121:15:106:87.6%:9.5465E-53	Pass:10:5:61:45:1E0
Spyogenes_consensus	67079	C	G	G:118:15:103:87.29%:4.2376E-51	Pass:10:5:58:45:1E0
Spyogenes_consensus	67080	T	C	C:120:14:106:88.33%:3.7593E-53	Pass:9:5:60:46:1E0
Spyogenes_consensus	67095	C	T	Y:264:95:169:64.02%:1.9313E-69	Pass:52:43:92:77:1E0
Spyogenes_consensus	67128	A	T	T:129:13:116:89.92%:3.7856E-59	Pass:9:4:65:51:1E0
Spyogenes_consensus	67131	A	T	T:114:13:101:88.6%:8.354E-51	Pass:9:4:62:39:1E0
Spyogenes_consensus	67132	G	A	A:113:11:102:90.27%:2.9579E-52	Pass:9:2:63:39:1E0
Spyogenes_consensus	67134	T	C	C:111:11:100:90.09%:3.8923E-51	Pass:9:2:62:38:1E0
Spyogenes_consensus	67956	G	A	A:162:40:122:75.31%:2.1084E-54	Pass:23:17:73:49:1E0
Spyogenes_consensus	67962	T	A	A:145:36:109:75.17%:1.3043E-48	Pass:20:16:66:43:1E0
Spyogenes_consensus	68061	T	A	A:128:18:110:85.94%:8.2501E-54	Pass:6:12:66:44:1E0
Spyogenes_consensus	68070	C	A	A:108:21:87:80.56%:1.2871E-40	Pass:9:12:53:34:1E0
Spyogenes_consensus	68841	C	T	T:124:18:106:85.48%:1.2209E-51	Pass:10:8:59:47:1E0
Spyogenes_consensus	68847	T	C	C:171:16:155:90.64%:1.4297E-79	Pass:9:7:86:69:1E0
Spyogenes_consensus	68850	G	A	A:167:14:153:91.62%:1.817E-79	Pass:8:6:85:68:1E0
Spyogenes_consensus	68919	A	C	C:167:5:161:96.41%:3.0004E-90	Pass:3:2:91:70:1E0
Spyogenes_consensus	68925	T	A	A:192:12:180:93.75%:4.864E-96	Pass:7:5:94:86:1E0
Spyogenes_consensus	68928	C	T	T:194:12:182:93.81%:3.4465E-97	Pass:7:5:94:88:1E0
Spyogenes_consensus	68931	T	G	G:191:13:178:93.19%:2.866E-94	Pass:8:5:89:89:1E0
Spyogenes_consensus	68967	T	A	A:224:20:204:91.07%:3.7723E-105	Pass:9:11:92:112:1E0
Spyogenes_consensus	68973	A	T	T:182:19:163:89.56%:1.2539E-82	Pass:9:10:79:84:1E0
Spyogenes_consensus	68982	T	A	A:104:17:87:83.65%:9.7205E-42	Pass:7:10:37:50:1E0
Spyogenes_consensus	72673	G	A	A:124:23:101:81.45%:1.9377E-47	Pass:11:12:56:45:1E0
Spyogenes_consensus	77123	A	T	W:128:89:39:30.47%:5.9213E-14	Pass:43:46:16:23:1E0
Spyogenes_consensus	77144	T	C	Y:118:98:20:16.95%:3.9605E-7	Pass:53:45:9:11:1E0
Spyogenes_consensus	80164	C	T	Y:142:77:65:45.77%:1.8042E-24	Pass:43:34:27:38:1E0
Spyogenes_consensus	80281	G	A	R:162:43:119:73.46%:2.4172E-52	Pass:18:25:50:69:1E0
Spyogenes_consensus	80708	G	C	C:680:19:661:97.21%:0E0	Pass:11:8:351:310:1E0
Spyogenes_consensus	80964	C	T	Y:8360:5761:2598:31.08%:0E0	Pass:2802:2959:1215:1383:1E0
Spyogenes_consensus	81091	T	C	Y:1467:774:693:47.24%:6.5722E-254	Pass:446:328:353:340:1E0
Spyogenes_consensus	81142	A	G	R:2166:1575:590:27.24%:7.9981E-194	Pass:809:766:308:282:1E0
Spyogenes_consensus	81583	G	A	A:1272:6:1266:99.53%:0E0	Pass:1:5:662:604:1E0
Spyogenes_consensus	81609	C	A	A:152:5:147:96.71%:5.0018E-82	Pass:3:2:60:87:1E0
Spyogenes_consensus	82336	G	A	R:123:46:77:62.6%:1.1115E-31	Pass:16:30:33:44:1E0
Spyogenes_consensus	83115	A	C	C:3806:304:3501:91.99%:0E0	Pass:143:161:1730:1771:1E0
Spyogenes_consensus	83795	T	C	C:363:41:322:88.71%:2.5444E-161	Pass:14:27:173:149:1E0
Spyogenes_consensus	83897	C	T	T:108:26:82:75.93%:6.5326E-37	Pass:11:15:35:47:1E0
Spyogenes_consensus	84075	G	T	K:201:158:43:21.39%:9.1683E-15	Pass:81:77:27:16:1E0
Spyogenes_consensus	84117	T	A	A:315:24:290:92.06%:9.7392E-152	Pass:12:12:143:147:1E0
Spyogenes_consensus	84178	C	G	S:123:34:89:72.36%:5.692E-39	Pass:14:20:40:49:1E0
Spyogenes_consensus	84222	A	C	C:442:23:413:93.44%:4.326E-223	Pass:8:15:220:193:1E0
Spyogenes_consensus	84290	T	C	C:5709:22:5687:99.61%:0E0	Pass:12:10:2925:2762:1E0
Spyogenes_consensus	84402	C	T	Y:665:480:184:27.67%:1.5639E-62	Pass:243:237:99:85:1E0
Spyogenes_consensus	84445	A	T	T:131:27:104:79.39%:5.505E-48	Pass:10:17:52:52:1E0
Spyogenes_consensus	85037	T	C	C:220:30:190:86.36%:4.9442E-93	Pass:18:12:93:97:1E0
Spyogenes_consensus	85133	G	C	C:195:43:152:77.95%:4.448E-69	Pass:22:21:78:74:1E0
Spyogenes_consensus	85168	G	A	A:206:40:166:80.58%:4.4656E-77	Pass:22:18:102:64:1E0
Spyogenes_consensus	85229	G	C	S:121:43:78:64.46%:1.8564E-32	Pass:19:24:26:52:1E0
Spyogenes_consensus	85245	T	C	Y:306:81:225:73.53%:1.5295E-98	Pass:40:41:96:129:1E0
Spyogenes_consensus	85348	T	G	G:272:41:231:84.93%:2.034E-111	Pass:17:24:133:98:1E0
Spyogenes_consensus	85355	G	C	C:243:53:190:78.19%:2.1644E-86	Pass:18:35:108:82:1E0
Spyogenes_consensus	85361	G	A	R:135:59:75:55.56%:1.0734E-29	Pass:22:37:42:33:1E0
Spyogenes_consensus	85362	T	A	W:130:53:77:59.23%:4.7832E-31	Pass:22:31:42:35:1E0
Spyogenes_consensus	85411	T	C	C:324:48:276:85.19%:2.2486E-133	Pass:20:28:121:155:1E0
Spyogenes_consensus	85412	A	T	T:331:50:281:84.89%:2.1325E-135	Pass:19:31:123:158:1E0
Spyogenes_consensus	85446	A	T	W:521:228:293:56.24%:2.1863E-114	Pass:113:115:152:141:1E0
Spyogenes_consensus	85458	T	A	W:202:129:73:36.14%:3.5803E-26	Pass:71:58:38:35:1E0
Spyogenes_consensus	85540	G	A	R:118:47:71:60.17%:7.8141E-29	Pass:18:29:33:38:1E0
Spyogenes_consensus	85790	T	C	Y:118:37:81:67.5%:1.2964E-34	Pass:14:23:29:52:1E0
Spyogenes_consensus	85792	A	G	R:125:39:84:67.2%:8.6369E-36	Pass:16:23:32:52:1E0
Spyogenes_consensus	85817	C	T	Y:460:266:194:42.17%:1.8739E-70	Pass:134:132:80:114:1E0
Spyogenes_consensus	85820	G	T	K:497:139:230:45.82%:2.7391E-93	Pass:64:75:119:111:1E0
Spyogenes_consensus	85828	T	C	C:761:189:572:75.16%:7.6693E-253	Pass:82:107:307:265:1E0
Spyogenes_consensus	85971	G	T	K:127:50:74:40.44%:6.127E-30	Pass:22:28:43:31:1E0
Spyogenes_consensus	85972	C	T	Y:109:100:12:10.08%:1.7893E-4	Pass:57:43:5:7:1E0
Spyogenes_consensus	85974	A	C	M:159:81:78:49.06%:9.9746E-30	Pass:45:36:43:35:1E0
Spyogenes_consensus	85977	A	G	R:268:224:44:16.42%:8.3061E-15	Pass:119:105:24:20:1E0
Spyogenes_consensus	96014	T	C	Y:101:14:61:60.4%:8.2225E-29	Pass:9:5:34:27:1E0
Spyogenes_consensus	96017	T	A	W:115:85:26:22.61%:2.8372E-9	Pass:44:41:11:15:1E0
Spyogenes_consensus	96023	G	A	A:120:7:112:93.33%:3.6997E-60	Pass:5:2:53:59:1E0
Spyogenes_consensus	96066	C	T	T:225:9:216:96%:4.5389E-119	Pass:3:6:107:109:1E0
Spyogenes_consensus	96068	C	G	G:229:12:217:94.76%:2.1877E-117	Pass:6:6:109:108:1E0
Spyogenes_consensus	97361	G	A	A:120:17:103:85.83%:2.3176E-50	Pass:11:6:53:50:1E0
Spyogenes_consensus	134988	G	A	R:1536:806:730:47.53%:5.855E-268	Pass:228:578:423:307:1E0
Spyogenes_consensus	134989	A	T	T:796:61:735:92.34%:0E0	Pass:18:43:420:315:1E0
Spyogenes_consensus	134990	A	G	G:779:52:727:93.21%:0E0	Pass:15:37:414:313:1E0
Spyogenes_consensus	134992	C	A	A:744:18:726:97.45%:0E0	Pass:9:9:415:311:1E0
Spyogenes_consensus	134993	T	A	A:752:18:729:97.46%:0E0	Pass:8:10:417:312:1E0
Spyogenes_consensus	134994	C	A	A:748:16:726:93.44%:0E0	Pass:7:9:420:306:1E0
Spyogenes_consensus	135068	A	G	G:47587:9:47573:99.97%:0E0	Pass:5:4:24857:22716:1E0
Spyogenes_consensus	157644	C	A	A:281:6:275:97.86%:1.45E-156	Pass:2:4:113:162:1E0
Spyogenes_consensus	158506	A	G	G:12658:12:12646:99.91%:0E0	Pass:7:5:5994:6652:1E0
Spyogenes_consensus	158515	C	A	A:33330:9:33313:99.95%:0E0	Pass:8:1:16794:16519:1E0
Spyogenes_consensus	158554	G	A	A:35924:28:35893:99.91%:0E0	Pass:11:17:18651:17242:1E0
Spyogenes_consensus	158558	T	G	G:31649:22:31612:99.88%:0E0	Pass:6:16:16664:14948:1E0
Spyogenes_consensus	158566	G	A	A:28031:69:27957:99.71%:0E0	Pass:48:21:13916:14041:1E0
Spyogenes_consensus	158578	G	T	T:26856:16:26827:99.89%:0E0	Pass:10:6:12873:13954:1E0
Spyogenes_consensus	158581	T	C	C:26964:34:26925:99.85%:0E0	Pass:17:17:13082:13843:1E0
Spyogenes_consensus	158584	C	A	A:28666:11:28643:99.92%:0E0	Pass:7:4:13904:14739:1E0
Spyogenes_consensus	158599	A	G	G:61250:73:61164:99.86%:0E0	Pass:40:33:29650:31514:1E0
Spyogenes_consensus	158659	G	A	A:21636:31:21601:99.69%:0E0	Pass:9:22:11313:10288:1E0
Spyogenes_consensus	158663	A	G	G:20646:24:20609:99.83%:0E0	Pass:9:15:10582:10027:1E0
Spyogenes_consensus	158664	G	C	C:20460:13:20428:99.84%:0E0	Pass:4:9:10634:9794:1E0
Spyogenes_consensus	158670	C	T	T:13442:116:13324:99.12%:0E0	Pass:53:63:7237:6087:1E0
Spyogenes_consensus	158671	G	C	C:13773:10:13749:99.83%:0E0	Pass:5:5:7342:6407:1E0
Spyogenes_consensus	158680	G	A	A:3331:18:3312:99.43%:0E0	Pass:9:9:1807:1505:1E0
Spyogenes_consensus	158683	C	T	T:2284:3:2280:99.82%:0E0	Pass:3:0:1243:1037:1E0
Spyogenes_consensus	158686	C	T	T:2202:4:2198:99.82%:0E0	Pass:3:1:1223:975:1E0
Spyogenes_consensus	158689	C	T	T:2115:1:2114:99.95%:0E0	Pass:1:0:1172:942:1E0
Spyogenes_consensus	158698	G	T	T:1725:15:1708:99.01%:0E0	Pass:7:8:937:771:1E0
Spyogenes_consensus	205004	A	T	T:337:5:332:98.52%:1.5723E-191	Pass:4:1:191:141:1E0
Spyogenes_consensus	205148	C	T	T:19505:16:19484:99.89%:0E0	Pass:7:9:9892:9592:1E0
Spyogenes_consensus	205163	C	T	T:15856:17:15838:99.89%:0E0	Pass:7:10:7995:7843:1E0
Spyogenes_consensus	205196	C	T	T:19763:10:19749:99.93%:0E0	Pass:8:2:10000:9749:1E0
Spyogenes_consensus	230700	A	G	G:3329:23:3306:99.31%:0E0	Pass:7:16:1698:1608:1E0
Spyogenes_consensus	230734	A	G	G:6309:23:6285:99.62%:0E0	Pass:12:11:3210:3075:1E0
Spyogenes_consensus	238096	A	G	R:117:85:31:26.5%:4.5919E-11	Pass:42:43:13:18:1E0
Spyogenes_consensus	238099	G	A	A:120:5:115:95.83%:2.58E-63	Pass:3:2:53:62:1E0
Spyogenes_consensus	238108	G	A	A:152:13:139:91.45%:4.4571E-72	Pass:9:4:56:83:1E0
Spyogenes_consensus	258847	A	G	G:112:15:97:86.61%:8.1272E-48	Pass:7:8:56:41:1E0
Spyogenes_consensus	265286	C	T	Y:145:94:51:35.17%:2.0799E-18	Pass:38:56:30:21:1E0
Spyogenes_consensus	265307	G	A	R:107:65:42:39.25%:1.4711E-15	Pass:23:42:25:17:1E0
Spyogenes_consensus	265403	G	A	R:153:39:114:74.51%:1.4599E-50	Pass:21:18:62:52:1E0
Spyogenes_consensus	265830	G	C	C:605:19:585:96.69%:0E0	Pass:8:11:309:276:1E0
Spyogenes_consensus	266086	C	T	Y:8529:5940:2589:30.36%:0E0	Pass:2969:2971:1211:1378:1E0
Spyogenes_consensus	266213	T	C	Y:1382:699:683:49.42%:3.5449E-253	Pass:395:304:353:330:1E0
Spyogenes_consensus	266264	A	G	R:2162:1585:577:26.69%:5.2234E-189	Pass:806:779:292:285:1E0
Spyogenes_consensus	266705	G	A	A:1259:3:1256:99.76%:0E0	Pass:0:3:626:630:1E0
Spyogenes_consensus	266731	C	A	A:140:2:137:97.86%:4.2506E-79	Pass:1:1:54:83:1E0
Spyogenes_consensus	267458	G	A	R:138:47:90:65.22%:1.1758E-37	Pass:18:29:28:62:1E0
Spyogenes_consensus	268237	A	C	C:3728:310:3417:91.66%:0E0	Pass:167:143:1672:1745:1E0
Spyogenes_consensus	268917	T	C	C:356:28:328:92.13%:4.2671E-171	Pass:17:11:166:162:1E0
Spyogenes_consensus	269019	C	T	T:112:20:92:82.14%:1.6215E-43	Pass:8:12:40:52:1E0
Spyogenes_consensus	269174	C	T	Y:103:30:73:70.87%:9.9154E-32	Pass:14:16:33:40:1E0
Spyogenes_consensus	269197	G	T	K:227:176:51:22.47%:1.8688E-17	Pass:84:92:20:31:1E0
Spyogenes_consensus	269239	T	A	A:301:10:290:96.35%:1.4437E-161	Pass:4:6:158:132:1E0
Spyogenes_consensus	269300	C	G	S:117:35:82:70.09%:2.2223E-35	Pass:19:16:34:48:1E0
Spyogenes_consensus	269344	A	C	C:495:34:456:92.12%:1.2482E-240	Pass:16:18:242:214:1E0
Spyogenes_consensus	269412	T	C	C:5718:34:5684:99.41%:0E0	Pass:18:16:2907:2777:1E0
Spyogenes_consensus	269524	C	T	Y:695:466:229:32.95%:1.7335E-79	Pass:222:244:110:119:1E0
Spyogenes_consensus	269567	A	T	W:135:35:100:74.07%:2.8364E-44	Pass:14:21:57:43:1E0
Spyogenes_consensus	281485	A	G	G:1046:1:1045:99.9%:0E0	Pass:1:0:535:510:1E0
Spyogenes_consensus	281525	A	G	G:1151:17:1133:98.44%:0E0	Pass:6:11:574:559:1E0
Spyogenes_consensus	281606	A	G	G:1096:7:1089:99.36%:0E0	Pass:5:2:533:556:1E0
Spyogenes_consensus	293429	G	A	A:7565:10:7553:99.84%:0E0	Pass:6:4:3874:3679:1E0
Spyogenes_consensus	293558	T	G	G:4995:51:4941:98.92%:0E0	Pass:29:22:2530:2411:1E0
Spyogenes_consensus	293583	C	T	T:4427:5:4421:99.89%:0E0	Pass:2:3:2210:2211:1E0
Spyogenes_consensus	310973	C	T	T:247:6:238:96.36%:1.1064E-134	Pass:3:3:110:128:1E0
Spyogenes_consensus	311058	G	A	A:245:3:242:98.78%:2.1808E-140	Pass:2:1:134:108:1E0
Spyogenes_consensus	311132	A	G	G:338:3:335:99.11%:6.8108E-196	Pass:3:0:175:160:1E0
Spyogenes_consensus	311141	G	A	A:336:10:326:97.02%:9.8569E-183	Pass:6:4:173:153:1E0
Spyogenes_consensus	311183	C	T	T:205:7:198:96.59%:3.318E-110	Pass:2:5:100:98:1E0
Spyogenes_consensus	358203	T	C	C:1557:1:1556:99.94%:0E0	Pass:0:1:800:756:1E0
Spyogenes_consensus	358299	T	G	G:1585:8:1577:99.5%:0E0	Pass:3:5:760:817:1E0
Spyogenes_consensus	358325	C	T	T:1325:17:1308:98.72%:0E0	Pass:7:10:628:680:1E0
Spyogenes_consensus	364398	T	C	C:2090:14:2076:99.33%:0E0	Pass:3:11:1058:1018:1E0
Spyogenes_consensus	364629	A	G	G:7667:11:7637:99.63%:0E0	Pass:7:4:3700:3937:1E0
Spyogenes_consensus	364641	G	A	A:8354:25:8328:99.69%:0E0	Pass:14:11:4216:4112:1E0
Spyogenes_consensus	364642	C	T	T:8372:26:8346:99.69%:0E0	Pass:14:12:4178:4168:1E0
Spyogenes_consensus	364677	T	C	C:6200:15:6185:99.76%:0E0	Pass:8:7:3024:3161:1E0
Spyogenes_consensus	364689	A	G	G:5829:34:5793:99.38%:0E0	Pass:14:20:2720:3073:1E0
Spyogenes_consensus	364721	A	G	G:7111:5:7105:99.92%:0E0	Pass:3:2:3656:3449:1E0
Spyogenes_consensus	364725	T	C	C:7222:33:7189:99.54%:0E0	Pass:20:13:3736:3453:1E0
Spyogenes_consensus	364786	A	G	G:6326:23:6301:99.6%:0E0	Pass:12:11:3126:3175:1E0
Spyogenes_consensus	364792	G	A	A:6057:17:6037:99.65%:0E0	Pass:8:9:3057:2980:1E0
Spyogenes_consensus	364793	A	G	G:6022:17:6004:99.72%:0E0	Pass:8:9:3009:2995:1E0
Spyogenes_consensus	364931	G	A	A:5460:10:5440:99.63%:0E0	Pass:5:5:2774:2666:1E0
Spyogenes_consensus	387526	T	G	G:787:3:784:99.62%:0E0	Pass:1:2:393:391:1E0
Spyogenes_consensus	387867	T	A	A:102:8:94:92.16%:2.856E-49	Pass:3:5:60:34:1E0
Spyogenes_consensus	387869	A	C	C:101:7:94:93.07%:7.7367E-50	Pass:2:5:60:34:1E0
Spyogenes_consensus	387871	T	A	A:100:7:93:93%:2.8798E-49	Pass:2:5:60:33:1E0
Spyogenes_consensus	387874	T	A	A:116:6:110:94.02%:1.1192E-59	Pass:2:4:69:41:1E0
Spyogenes_consensus	387913	C	G	G:105:12:93:88.57%:8.4693E-47	Pass:7:5:49:44:1E0
Spyogenes_consensus	390195	G	A	A:108:19:89:82.41%:3.2739E-42	Pass:14:5:47:42:1E0
Spyogenes_consensus	390198	G	A	A:112:25:87:77.68%:1.1401E-39	Pass:14:11:51:36:1E0
Spyogenes_consensus	405938	A	T	W:111:47:64:57.66%:1.1275E-25	Pass:31:16:47:17:1E0
Spyogenes_consensus	405939	A	G	R:132:69:63:47.73%:5.6963E-24	Pass:43:26:46:17:1E0
Spyogenes_consensus	405940	G	C	S:112:47:65:37.36%:4.0194E-26	Pass:26:21:48:17:1E0
Spyogenes_consensus	405943	C	T	Y:122:11:71:14.14%:4.1907E-35	Pass:8:3:55:16:1E0
Spyogenes_consensus	406078	C	T	T:202540:118:202381:99.92%:0E0	Pass:57:61:101586:100795:1E0
Spyogenes_consensus	406090	T	C	C:69402:19:69365:99.94%:0E0	Pass:13:6:35629:33736:1E0
Spyogenes_consensus	406091	C	T	T:69336:38:69289:99.93%:0E0	Pass:26:12:35379:33910:1E0
Spyogenes_consensus	406096	T	C	C:73536:16:73505:99.96%:0E0	Pass:7:9:37364:36141:1E0
Spyogenes_consensus	406099	C	T	T:72596:27:72549:99.93%:0E0	Pass:8:19:37238:35311:1E0
Spyogenes_consensus	406108	A	G	G:45537:24:45500:99.92%:0E0	Pass:16:8:22981:22519:1E0
Spyogenes_consensus	406111	G	A	A:45767:44:45706:99.87%:0E0	Pass:22:22:22524:23182:1E0
Spyogenes_consensus	406114	G	A	A:48202:21:48173:99.93%:0E0	Pass:9:12:23563:24610:1E0
Spyogenes_consensus	406135	C	G	G:116721:26:116597:99.91%:0E0	Pass:12:14:55954:60643:1E0
Spyogenes_consensus	406141	C	T	T:144241:76:144096:99.9%:0E0	Pass:37:39:69158:74938:1E0
Spyogenes_consensus	406201	A	G	G:228821:44:228729:99.96%:0E0	Pass:27:17:99785:128944:1E0
Spyogenes_consensus	406232	C	G	S:523:404:131:21.34%:4.132E-44	Pass:237:167:97:34:1E0
Spyogenes_consensus	422545	A	G	G:2060:13:2040:99.03%:0E0	Pass:10:3:996:1044:1E0
Spyogenes_consensus	422626	C	A	A:4513:19:4491:99.51%:0E0	Pass:11:8:2299:2192:1E0
Spyogenes_consensus	422629	G	A	A:3954:9:3944:99.75%:0E0	Pass:3:6:2097:1847:1E0
Spyogenes_consensus	422631	A	G	G:3932:18:3914:99.47%:0E0	Pass:10:8:2061:1853:1E0
Spyogenes_consensus	422647	A	T	T:3457:12:3444:99.62%:0E0	Pass:9:3:1849:1595:1E0
Spyogenes_consensus	422649	A	G	G:3443:1:3440:99.91%:0E0	Pass:1:0:1828:1612:1E0
Spyogenes_consensus	422738	C	T	T:6113:70:6033:98.69%:0E0	Pass:45:25:2961:3072:1E0
Spyogenes_consensus	483794	G	A	A:107:4:103:96.26%:4.1755E-57	Pass:3:1:47:56:1E0
Spyogenes_consensus	483856	C	T	T:180:7:173:96.11%:1.4349E-95	Pass:5:2:83:90:1E0
Spyogenes_consensus	483934	T	C	C:308:8:300:97.4%:2.5807E-169	Pass:0:8:135:165:1E0
Spyogenes_consensus	491107	A	T	W:113:56:57:50.44%:4.707E-22	Pass:32:24:40:17:1E0
Spyogenes_consensus	491125	T	C	Y:124:85:39:31.45%:5.1878E-14	Pass:59:26:22:17:1E0
Spyogenes_consensus	491134	T	A	W:114:89:25:21.93%:6.7993E-9	Pass:63:26:17:8:1E0
Spyogenes_consensus	491137	T	A	W:102:44:58:56.86%:3.2048E-23	Pass:32:12:36:22:1E0
Spyogenes_consensus	491255	A	T	W:114:78:36:31.58%:5.413E-13	Pass:40:38:21:15:1E0
Spyogenes_consensus	491256	A	C	M:109:73:36:33.03%:4.5095E-13	Pass:35:38:23:13:1E0
Spyogenes_consensus	491257	C	A	M:105:74:31:29.52%:3.4479E-11	Pass:36:38:19:12:1E0
Spyogenes_consensus	491326	C	T	Y:123:75:48:39.02%:1.1443E-17	Pass:45:30:26:22:1E0
Spyogenes_consensus	491353	C	T	T:115:14:101:87.83%:2.1513E-50	Pass:3:11:63:38:1E0
Spyogenes_consensus	492042	A	C	C:166:22:144:86.75%:6.958E-71	Pass:10:12:70:74:1E0
Spyogenes_consensus	492043	C	T	T:158:21:137:86.71%:1.9687E-67	Pass:10:11:70:67:1E0
Spyogenes_consensus	492997	G	A	A:140:4:136:97.14%:1.8562E-76	Pass:3:1:68:68:1E0
Spyogenes_consensus	493039	T	C	C:163:4:159:97.55%:5.178E-90	Pass:3:1:82:77:1E0
Spyogenes_consensus	493051	C	A	A:141:4:137:97.16%:4.7891E-77	Pass:3:1:70:67:1E0
Spyogenes_consensus	497739	C	T	T:627:1:626:99.84%:0E0	Pass:1:0:318:308:1E0
Spyogenes_consensus	498039	A	G	G:174:4:170:97.7%:1.6499E-96	Pass:4:0:82:88:1E0
Spyogenes_consensus	515800	T	C	C:456:27:429:94.08%:1.4024E-229	Pass:11:16:213:216:1E0
Spyogenes_consensus	523476	C	T	T:170:8:162:95.29%:2.2002E-88	Pass:3:5:78:84:1E0
Spyogenes_consensus	523528	A	T	T:212:14:198:93.4%:4.1108E-105	Pass:4:10:102:96:1E0
Spyogenes_consensus	523537	C	T	T:112:13:99:88.39%:1.0666E-49	Pass:4:9:49:50:1E0
Spyogenes_consensus	523538	T	C	C:107:13:94:87.85%:6.1065E-47	Pass:4:9:47:47:1E0
Spyogenes_consensus	523540	C	T	T:110:13:97:88.18%:1.3565E-48	Pass:4:9:48:49:1E0
Spyogenes_consensus	523543	T	C	C:109:13:96:88.07%:4.8304E-48	Pass:4:9:48:48:1E0
Spyogenes_consensus	533732	T	A	A:298:21:277:92.95%:4.4773E-146	Pass:10:11:155:122:1E0
Spyogenes_consensus	533768	G	A	A:552:18:534:96.74%:9.2076E-298	Pass:7:11:300:234:1E0
Spyogenes_consensus	533783	A	G	G:309:35:274:88.67%:2.7853E-137	Pass:17:18:161:113:1E0
Spyogenes_consensus	533792	A	T	T:177:30:147:83.05%:8.0226E-70	Pass:15:15:99:48:1E0
Spyogenes_consensus	533798	C	T	T:149:13:136:91.28%:2.2045E-70	Pass:6:7:90:46:1E0
Spyogenes_consensus	535934	C	T	T:16457:9:16445:99.93%:0E0	Pass:5:4:8136:8309:1E0
Spyogenes_consensus	536367	T	C	C:22330:136:22187:99.36%:0E0	Pass:71:65:11529:10658:1E0
Spyogenes_consensus	536373	G	A	A:18271:7:18241:99.87%:0E0	Pass:4:3:9339:8902:1E0
Spyogenes_consensus	536381	T	C	C:15794:6:15773:99.87%:0E0	Pass:2:4:8217:7556:1E0
Spyogenes_consensus	536392	G	A	A:6081:4:6071:99.87%:0E0	Pass:0:4:2945:3126:1E0
Spyogenes_consensus	536397	A	T	T:3928:3:3924:99.92%:0E0	Pass:0:3:2180:1744:1E0
Spyogenes_consensus	536400	A	G	G:4136:3:4132:99.9%:0E0	Pass:0:3:2170:1962:1E0
Spyogenes_consensus	536403	A	G	G:3356:4:3352:99.85%:0E0	Pass:0:4:1805:1547:1E0
Spyogenes_consensus	536417	G	T	T:892:5:885:99.22%:0E0	Pass:2:3:533:352:1E0
Spyogenes_consensus	536431	G	A	A:363:3:359:98.9%:3.0726E-210	Pass:0:3:179:180:1E0
Spyogenes_consensus	545542	T	A	W:118:72:46:38.98%:5.8901E-17	Pass:42:30:23:23:1E0
Spyogenes_consensus	545545	G	A	R:116:70:46:39.66%:5.2238E-17	Pass:41:29:23:23:1E0
Spyogenes_consensus	545548	T	A	A:124:10:113:91.13%:5.8718E-59	Pass:7:3:57:56:1E0
Spyogenes_consensus	545554	G	T	T:150:7:142:94.67%:1.6548E-77	Pass:4:3:73:69:1E0
Spyogenes_consensus	545557	T	C	Y:150:63:87:58%:9.4937E-35	Pass:38:25:43:44:1E0
Spyogenes_consensus	545563	T	A	W:189:146:43:22.75%:7.65E-15	Pass:82:64:25:18:1E0
Spyogenes_consensus	545587	A	C	M:111:8:83:74.77%:4.7287E-43	Pass:4:4:57:26:1E0
Spyogenes_consensus	545590	T	C	C:113:8:105:92.92%:1.5738E-55	Pass:3:5:66:39:1E0
Spyogenes_consensus	545593	T	A	W:115:41:74:64.35%:8.42E-31	Pass:17:24:50:24:1E0
Spyogenes_consensus	545596	C	A	A:113:10:103:91.15%:2.624E-53	Pass:4:6:62:41:1E0
Spyogenes_consensus	545602	A	T	W:112:98:14:12.5%:3.9601E-5	Pass:58:40:10:4:1E0
Spyogenes_consensus	545698	A	T	T:114:4:110:96.49%:3.3704E-61	Pass:3:1:53:57:1E0
Spyogenes_consensus	545728	T	A	A:141:24:117:82.98%:1.2485E-55	Pass:11:13:68:49:1E0
Spyogenes_consensus	545740	T	C	C:112:5:107:95.54%:1.1671E-58	Pass:2:3:63:44:1E0
Spyogenes_consensus	545746	T	A	W:106:90:16:15.09%:8.28E-6	Pass:46:44:14:2:1E0
Spyogenes_consensus	574271	G	A	A:101:4:97:96.04%:1.3264E-53	Pass:3:1:41:56:1E0
Spyogenes_consensus	574307	T	A	A:148:7:141:95.27%:6.3009E-77	Pass:4:3:75:66:1E0
Spyogenes_consensus	574316	T	C	C:122:9:113:92.62%:1.6389E-59	Pass:5:4:60:53:1E0
Spyogenes_consensus	577177	G	T	T:103:4:99:96.12%:9.0374E-55	Pass:4:0:41:58:1E0
Spyogenes_consensus	593589	T	A	A:117:12:105:89.74%:1.8186E-53	Pass:6:6:52:53:1E0
Spyogenes_consensus	593590	C	A	M:121:90:30:24.79%:1.1713E-10	Pass:46:44:14:16:1E0
Spyogenes_consensus	593622	T	C	C:129:28:100:77.52%:1.1016E-45	Pass:15:13:56:44:1E0
Spyogenes_consensus	593625	T	G	G:130:18:112:86.15%:6.7414E-55	Pass:8:10:60:52:1E0
Spyogenes_consensus	593626	A	T	T:130:28:102:78.46%:1.0263E-46	Pass:16:12:56:46:1E0
Spyogenes_consensus	593628	T	A	A:133:29:104:78.2%:1.6136E-47	Pass:17:12:58:46:1E0
Spyogenes_consensus	593634	T	G	G:110:25:85:77.27%:1.2062E-38	Pass:15:10:42:43:1E0
Spyogenes_consensus	610000	C	A	M:168:121:47:27.98%:1.6706E-16	Pass:57:64:16:31:1E0
Spyogenes_consensus	610247	G	A	A:749:1:748:99.87%:0E0	Pass:1:0:354:394:1E0
Spyogenes_consensus	610331	C	T	T:223:2:221:99.1%:3.6728E-129	Pass:0:2:117:104:1E0
Spyogenes_consensus	616285	C	G	S:374:136:238:63.64%:2.5789E-97	Pass:69:67:162:76:1E0
Spyogenes_consensus	616292	T	A	W:445:200:245:55.06%:4.2343E-95	Pass:87:113:167:78:1E0
Spyogenes_consensus	616301	T	C	Y:492:275:213:43.29%:7.3556E-78	Pass:133:142:148:65:1E0
Spyogenes_consensus	616310	A	T	W:444:364:80:18.02%:1.6498E-26	Pass:182:182:57:23:1E0
Spyogenes_consensus	616314	T	A	W:477:414:63:13.21%:1.2104E-20	Pass:204:210:40:23:1E0
Spyogenes_consensus	616315	C	A	M:488:426:62:12.7%:2.738E-20	Pass:206:220:39:23:1E0
Spyogenes_consensus	630757	T	C	C:107:23:84:78.5%:1.4219E-38	Pass:17:6:28:56:1E0
Spyogenes_consensus	630760	A	T	T:112:24:88:78.57%:2.0804E-40	Pass:18:6:29:59:1E0
Spyogenes_consensus	630763	T	A	W:124:102:22:17.74%:8.5852E-8	Pass:39:63:17:5:1E0
Spyogenes_consensus	630785	G	C	C:109:13:96:88.07%:4.8304E-48	Pass:8:5:43:53:1E0
Spyogenes_consensus	630786	G	A	A:111:13:98:88.29%:3.8055E-49	Pass:8:5:43:55:1E0
Spyogenes_consensus	630788	A	T	T:114:14:100:87.72%:7.6379E-50	Pass:10:4:44:56:1E0
Spyogenes_consensus	630789	G	C	C:112:14:98:87.5%:9.5991E-49	Pass:10:4:44:54:1E0
Spyogenes_consensus	630790	T	A	A:109:0:95:87.16%:1.1023E-56	Pass:0:0:40:55:1E0
Spyogenes_consensus	637048	T	C	C:122:17:105:86.07%:1.8978E-51	Pass:8:9:60:45:1E0
Spyogenes_consensus	649547	T	C	Y:208:176:31:14.9%:1.3833E-10	Pass:82:94:17:14:1E0
Spyogenes_consensus	649559	C	T	Y:232:206:26:11.21%:7.0983E-9	Pass:105:101:16:10:1E0
Spyogenes_consensus	651626	G	A	A:41483:12:41449:99.92%:0E0	Pass:7:5:21055:20394:1E0
Spyogenes_consensus	651757	G	A	A:22036:14:22021:99.92%:0E0	Pass:5:9:10789:11232:1E0
Spyogenes_consensus	660848	G	A	A:359:17:342:95.26%:2.8473E-186	Pass:10:7:162:180:1E0
Spyogenes_consensus	661018	G	A	A:362:20:342:94.48%:4.1469E-184	Pass:9:11:169:173:1E0
Spyogenes_consensus	696664	G	A	A:789:12:777:98.48%:0E0	Pass:8:4:391:386:1E0
Spyogenes_consensus	696814	G	A	A:288:6:282:97.92%:1.0367E-160	Pass:5:1:153:129:1E0
Spyogenes_consensus	696843	C	A	A:164:3:161:98.17%:3.167E-92	Pass:3:0:87:74:1E0
Spyogenes_consensus	701596	C	T	T:209:3:206:98.56%:5.93E-119	Pass:1:2:107:99:1E0
Spyogenes_consensus	701695	T	C	C:780:1:779:99.87%:0E0	Pass:1:0:380:399:1E0
Spyogenes_consensus	701714	T	C	C:799:1:796:99.62%:0E0	Pass:1:0:375:421:1E0
Spyogenes_consensus	701776	A	G	G:737:0:737:100%:0E0	Pass:0:0:360:377:1E0
Spyogenes_consensus	701869	T	C	C:179:0:179:100%:4.0417E-107	Pass:0:0:93:86:1E0
Spyogenes_consensus	701950	A	T	T:496:0:496:100%:9.4334E-298	Pass:0:0:269:227:1E0
Spyogenes_consensus	702002	C	A	A:1212:4:1208:99.67%:0E0	Pass:1:3:636:572:1E0
Spyogenes_consensus	714188	T	C	C:249:12:237:95.18%:5.5187E-129	Pass:7:5:120:117:1E0
Spyogenes_consensus	715134	C	G	G:337:29:308:91.39%:3.2959E-159	Pass:15:14:157:151:1E0
Spyogenes_consensus	715364	C	T	T:311:25:286:91.96%:6.6798E-149	Pass:16:9:146:140:1E0
Spyogenes_consensus	715385	C	T	T:189:16:172:91.01%:3.7148E-89	Pass:11:5:87:85:1E0
Spyogenes_consensus	715400	T	C	C:191:13:178:93.19%:2.866E-94	Pass:10:3:92:86:1E0
Spyogenes_consensus	715622	G	A	R:426:194:232:54.46%:8.8097E-90	Pass:89:105:107:125:1E0
Spyogenes_consensus	715631	G	C	C:570:54:516:90.53%:1.0078E-263	Pass:31:23:239:277:1E0
Spyogenes_consensus	715643	C	T	T:730:76:654:89.59%:0E0	Pass:36:40:282:372:1E0
Spyogenes_consensus	715679	C	T	T:758:60:698:92.08%:0E0	Pass:25:35:343:355:1E0
Spyogenes_consensus	715818	G	A	R:183:73:110:60.11%:2.5294E-44	Pass:37:36:47:63:1E0
Spyogenes_consensus	715820	C	T	T:181:19:162:89.5%:4.529E-82	Pass:12:7:76:86:1E0
Spyogenes_consensus	715920	A	G	G:620:74:546:88.06%:2.2669E-271	Pass:28:46:273:273:1E0
Spyogenes_consensus	715922	A	G	G:619:72:547:88.37%:9.1176E-273	Pass:26:46:268:279:1E0
Spyogenes_consensus	715937	A	G	G:480:80:400:83.33%:1.0597E-189	Pass:35:45:194:206:1E0
Spyogenes_consensus	715943	A	G	G:544:1:543:99.82%:4.9E-324	Pass:0:1:253:290:1E0
Spyogenes_consensus	742481	G	A	A:160:6:154:96.25%:2.7862E-85	Pass:2:4:72:82:1E0
Spyogenes_consensus	745275	A	G	G:259:6:251:92.96%:2.3003E-142	Pass:6:0:124:127:1E0
Spyogenes_consensus	745407	T	C	C:7553:9:7544:99.88%:0E0	Pass:4:5:3830:3714:1E0
Spyogenes_consensus	745485	C	T	T:5883:5:5878:99.92%:0E0	Pass:3:2:2938:2940:1E0
Spyogenes_consensus	758990	C	T	T:996:5:991:99.5%:0E0	Pass:2:3:498:493:1E0
Spyogenes_consensus	759066	T	C	C:871:2:869:99.77%:0E0	Pass:1:1:422:447:1E0
Spyogenes_consensus	793154	C	T	T:356:1:355:99.72%:5.5432E-211	Pass:1:0:191:164:1E0
Spyogenes_consensus	804467	G	A	A:469:0:469:100%:1.6525E-281	Pass:0:0:238:231:1E0
Spyogenes_consensus	804617	A	G	G:604:2:602:99.67%:0E0	Pass:2:0:295:307:1E0
Spyogenes_consensus	804762	A	G	G:1704:0:1704:100%:0E0	Pass:0:0:830:874:1E0
Spyogenes_consensus	804801	C	T	T:1370:2:1367:99.78%:0E0	Pass:2:0:713:654:1E0
Spyogenes_consensus	857884	T	G	G:112:2:110:98.21%:4.4865E-63	Pass:1:1:43:67:1E0
Spyogenes_consensus	857896	A	G	G:456:3:453:99.34%:1.7509E-266	Pass:2:1:181:272:1E0
Spyogenes_consensus	857899	G	T	T:452:3:449:99.34%:4.3467E-264	Pass:2:1:184:265:1E0
Spyogenes_consensus	857902	A	G	G:451:3:448:99.33%:1.7253E-263	Pass:2:1:182:266:1E0
Spyogenes_consensus	857905	C	T	T:419:2:417:99.52%:1.7506E-246	Pass:0:2:174:243:1E0
Spyogenes_consensus	857932	T	A	A:593:6:587:98.99%:0E0	Pass:3:3:277:310:1E0
Spyogenes_consensus	857949	C	T	T:190:6:184:96.84%:7.2359E-103	Pass:5:1:121:63:1E0
Spyogenes_consensus	857950	G	A	A:188:5:183:97.34%:3.3465E-103	Pass:4:1:117:66:1E0
Spyogenes_consensus	857953	A	T	T:193:6:187:96.89%:1.2497E-104	Pass:5:1:122:65:1E0
Spyogenes_consensus	908125	C	T	Y:171:133:38:22.22%:3.5946E-13	Pass:71:62:17:21:1E0
Spyogenes_consensus	909397	G	A	R:116:99:17:14.66%:4.0564E-6	Pass:46:53:10:7:1E0
Spyogenes_consensus	938547	T	C	C:20217:14:20160:99.71%:0E0	Pass:8:6:9951:10209:1E0
Spyogenes_consensus	938712	C	T	T:25231:11:24918:98.76%:0E0	Pass:7:4:12557:12361:1E0
Spyogenes_consensus	938762	C	A	A:1141:7:1133:99.3%:0E0	Pass:0:7:338:795:1E0
Spyogenes_consensus	938763	C	G	G:1250:7:1243:99.44%:0E0	Pass:0:7:434:809:1E0
Spyogenes_consensus	1041532	A	G	G:360:26:333:92.5%:4.2473E-175	Pass:11:15:176:157:1E0
Spyogenes_consensus	1074012	C	T	T:1421:10:1409:99.16%:0E0	Pass:3:7:754:655:1E0
Spyogenes_consensus	1074327	G	T	T:110:21:89:80.91%:1.1531E-41	Pass:10:11:45:44:1E0
Spyogenes_consensus	1089647	G	A	A:120:20:100:83.33%:9.0994E-48	Pass:9:11:53:47:1E0
Spyogenes_consensus	1089762	T	C	C:141:6:135:95.74%:3.4261E-74	Pass:4:2:77:58:1E0
Spyogenes_consensus	1096304	A	T	T:130:6:124:95.38%:8.5804E-68	Pass:2:4:61:63:1E0
Spyogenes_consensus	1096307	A	G	G:133:19:114:85.71%:1.2507E-55	Pass:8:11:53:61:1E0
Spyogenes_consensus	1167153	A	G	G:100:12:88:88%:4.8779E-44	Pass:8:4:45:43:1E0
Spyogenes_consensus	1167329	A	G	G:119:22:97:81.51%:1.3274E-45	Pass:8:14:51:46:1E0
Spyogenes_consensus	1167336	T	A	A:144:8:136:94.44%:2.5083E-73	Pass:2:6:67:69:1E0
Spyogenes_consensus	1167339	A	T	T:146:7:124:84.93%:4.4395E-67	Pass:3:4:64:60:1E0
Spyogenes_consensus	1167341	G	A	A:143:6:137:95.8%:2.3419E-75	Pass:3:3:66:71:1E0
Spyogenes_consensus	1167375	C	T	T:304:30:274:90.13%:1.4779E-139	Pass:16:14:159:115:1E0
Spyogenes_consensus	1167378	T	G	G:310:30:280:90.32%:6.3693E-143	Pass:17:13:161:119:1E0
Spyogenes_consensus	1207416	T	G	G:1370:10:1359:99.2%:0E0	Pass:3:7:632:727:1E0
Spyogenes_consensus	1239145	A	G	R:212:54:158:74.53%:6.9922E-70	Pass:25:29:82:76:1E0
Spyogenes_consensus	1239317	C	A	M:104:42:62:59.62%:3.5722E-25	Pass:27:15:22:40:1E0
Spyogenes_consensus	1239319	T	G	K:117:56:61:52.14%:9.0952E-24	Pass:35:21:22:39:1E0
Spyogenes_consensus	1239329	A	C	M:199:57:142:71.36%:2.0803E-61	Pass:39:18:69:73:1E0
Spyogenes_consensus	1239331	G	T	K:193:60:133:68.91%:1.4187E-56	Pass:42:18:58:75:1E0
Spyogenes_consensus	1239423	T	A	W:113:87:26:23.01%:2.9332E-9	Pass:47:40:15:11:1E0
Spyogenes_consensus	1239425	A	G	R:106:82:24:22.64%:1.3732E-8	Pass:46:36:13:11:1E0
Spyogenes_consensus	1239430	C	T	Y:107:86:21:19.63%:1.6075E-7	Pass:50:36:11:10:1E0
Spyogenes_consensus	1239675	G	A	A:167:32:135:80.84%:6.5281E-63	Pass:15:17:77:58:1E0
Spyogenes_consensus	1239676	A	G	G:172:25:138:79.77%:1.4364E-66	Pass:11:14:76:62:1E0
Spyogenes_consensus	1240093	G	T	T:177:13:164:92.66%:2.8539E-86	Pass:8:5:84:80:1E0
Spyogenes_consensus	1240101	G	A	R:229:157:72:31.44%:2.7363E-25	Pass:79:78:35:37:1E0
Spyogenes_consensus	1240121	C	T	Y:404:135:269:66.58%:4.6874E-112	Pass:72:63:137:132:1E0
Spyogenes_consensus	1240150	G	A	A:526:93:433:82.32%:2.12E-203	Pass:48:45:224:209:1E0
Spyogenes_consensus	1240156	T	C	C:486:96:390:80.25%:6.6266E-180	Pass:50:46:201:189:1E0
Spyogenes_consensus	1240163	A	G	G:436:92:344:78.9%:6.2602E-157	Pass:50:42:169:175:1E0
Spyogenes_consensus	1240164	G	A	A:433:91:342:78.98%:3.9349E-156	Pass:50:41:165:177:1E0
Spyogenes_consensus	1240192	C	T	Y:281:129:152:54.09%:6.4629E-59	Pass:69:60:61:91:1E0
Spyogenes_consensus	1240193	T	C	Y:276:128:148:53.62%:3.1237E-57	Pass:66:62:61:87:1E0
Spyogenes_consensus	1240195	T	C	C:278:51:227:81.65%:3.2211E-106	Pass:24:27:105:122:1E0
Spyogenes_consensus	1240211	G	A	R:275:127:148:53.82%:2.7063E-57	Pass:63:64:58:90:1E0
Spyogenes_consensus	1240213	A	G	R:272:122:149:50.85%:4.686E-58	Pass:64:58:56:93:1E0
Spyogenes_consensus	1240214	G	A	R:279:116:142:55.04%:2.2441E-55	Pass:63:53:53:89:1E0
Spyogenes_consensus	1240218	A	C	C:229:31:198:86.46%:4.9789E-97	Pass:15:16:84:114:1E0
Spyogenes_consensus	1240234	T	A	A:522:54:467:89.46%:2.9963E-236	Pass:34:20:232:235:1E0
Spyogenes_consensus	1240235	A	G	R:556:493:62:11.15%:3.568E-20	Pass:249:244:41:21:1E0
Spyogenes_consensus	1240241	G	A	A:2339:578:1761:75.29%:0E0	Pass:300:278:1210:551:1E0
Spyogenes_consensus	1240244	A	G	G:2805:698:2106:75.08%:0E0	Pass:354:344:1499:607:1E0
Spyogenes_consensus	1240246	G	A	R:2703:583:2119:74.43%:0E0	Pass:301:282:1524:595:1E0
Spyogenes_consensus	1240277	G	A	A:10053:618:9434:93.85%:0E0	Pass:321:297:5619:3815:1E0
Spyogenes_consensus	1240292	G	A	A:3486:663:2823:80.96%:0E0	Pass:329:334:1530:1293:1E0
Spyogenes_consensus	1240295	G	A	A:3116:670:2445:78.47%:0E0	Pass:329:341:1368:1077:1E0
Spyogenes_consensus	1240302	T	A	W:1946:905:1036:53.24%:0E0	Pass:520:385:606:430:1E0
Spyogenes_consensus	1240303	G	T	K:1927:889:1037:53.81%:0E0	Pass:506:383:598:439:1E0
Spyogenes_consensus	1240315	C	A	M:970:514:455:46.91%:2.0089E-168	Pass:256:258:242:213:1E0
Spyogenes_consensus	1240316	A	T	W:955:502:453:47.43%:4.1459E-168	Pass:253:249:245:208:1E0
Spyogenes_consensus	1240329	G	T	K:952:441:511:53.68%:4.0013E-196	Pass:229:212:276:235:1E0
Spyogenes_consensus	1240333	A	T	W:1712:1194:498:29.09%:6.9353E-167	Pass:627:567:256:242:1E0
Spyogenes_consensus	1240334	C	A	M:1773:1069:494:27.66%:3.5616E-167	Pass:577:492:264:230:1E0
Spyogenes_consensus	1240338	C	T	Y:4061:1897:2164:53.29%:0E0	Pass:1063:834:1138:1026:1E0
Spyogenes_consensus	1240389	A	G	G:16991:1440:15550:91.52%:0E0	Pass:687:753:7523:8027:1E0
Spyogenes_consensus	1240420	A	G	R:26114:19205:6857:26.26%:0E0	Pass:9816:9389:3234:3623:1E0
Spyogenes_consensus	1240422	G	A	R:26137:19202:6902:26.4%:0E0	Pass:9736:9466:3292:3610:1E0
Spyogenes_consensus	1240426	G	C	S:29314:20169:9139:31.18%:0E0	Pass:10211:9958:4434:4705:1E0
Spyogenes_consensus	1240457	T	G	K:47845:14496:33165:69.32%:0E0	Pass:7767:6729:17059:16106:1E0
Spyogenes_consensus	1240459	G	A	R:49891:38433:11452:22.95%:0E0	Pass:19499:18934:6279:5173:1E0
Spyogenes_consensus	1240461	T	A	A:45850:31:45809:99.91%:0E0	Pass:18:13:23032:22777:1E0
Spyogenes_consensus	1240501	G	C	C:11918:88:11830:99.26%:0E0	Pass:42:46:6536:5294:1E0
Spyogenes_consensus	1240506	A	T	T:11333:76:11253:99.29%:0E0	Pass:35:41:6248:5005:1E0
Spyogenes_consensus	1240508	C	G	G:11395:60:11334:99.46%:0E0	Pass:31:29:6279:5055:1E0
Spyogenes_consensus	1240529	A	C	C:5583:48:5535:99.14%:0E0	Pass:20:28:2771:2764:1E0
Spyogenes_consensus	1240531	A	G	G:5618:52:5566:99.07%:0E0	Pass:27:25:2812:2754:1E0
Spyogenes_consensus	1240544	G	T	T:14169:15:14121:99.68%:0E0	Pass:7:8:6952:7169:1E0
Spyogenes_consensus	1240548	T	A	A:17826:19:17771:99.69%:0E0	Pass:10:9:8808:8963:1E0
Spyogenes_consensus	1240562	A	T	T:29712:18:29633:99.73%:0E0	Pass:10:8:14564:15069:1E0
Spyogenes_consensus	1240593	T	C	C:24580:140:24140:99.4%:0E0	Pass:77:63:12202:11938:1E0
Spyogenes_consensus	1240594	C	T	T:24462:438:24019:98.2%:0E0	Pass:214:224:11980:12039:1E0
Spyogenes_consensus	1240627	G	A	A:8762:103:8658:98.81%:0E0	Pass:53:50:4087:4571:1E0
Spyogenes_consensus	1240630	A	T	T:7086:93:6991:98.66%:0E0	Pass:47:46:3689:3302:1E0
Spyogenes_consensus	1240717	G	A	R:146:59:87:59.59%:4.4939E-35	Pass:35:24:31:56:1E0
Spyogenes_consensus	1240722	C	T	Y:159:47:112:70.44%:3.0779E-48	Pass:30:17:35:77:1E0
Spyogenes_consensus	1240727	A	T	T:257:19:238:92.61%:5.5108E-125	Pass:10:9:86:152:1E0
Spyogenes_consensus	1240728	G	T	T:258:19:221:85.66%:2.62E-115	Pass:10:9:78:143:1E0
Spyogenes_consensus	1240731	A	T	T:449:34:415:92.43%:3.2916E-217	Pass:21:13:205:210:1E0
Spyogenes_consensus	1240733	T	C	C:457:17:422:92.34%:6.1068E-233	Pass:8:9:208:214:1E0
Spyogenes_consensus	1240757	T	C	C:833:28:804:96.52%:0E0	Pass:15:13:400:404:1E0
Spyogenes_consensus	1240766	T	C	C:915:22:893:97.6%:0E0	Pass:13:9:451:442:1E0
Spyogenes_consensus	1240782	G	A	A:825:23:802:97.21%:0E0	Pass:11:12:449:353:1E0
Spyogenes_consensus	1240884	A	G	G:777:52:725:93.31%:0E0	Pass:24:28:362:363:1E0
Spyogenes_consensus	1240981	A	G	G:582:55:526:90.53%:7.5171E-269	Pass:21:34:240:286:1E0
Spyogenes_consensus	1240982	G	T	T:578:19:558:96.54%:5.7453E-311	Pass:7:12:260:298:1E0
Spyogenes_consensus	1240984	T	C	C:583:16:565:96.91%:6.9312E-318	Pass:4:12:265:300:1E0
Spyogenes_consensus	1240991	T	A	W:638:521:117:18.34%:1.7119E-38	Pass:247:274:51:66:1E0
Spyogenes_consensus	1240993	G	A	R:648:483:165:25.46%:1.3137E-55	Pass:228:255:73:92:1E0
Spyogenes_consensus	1241000	A	G	G:536:12:523:97.57%:4.3003E-297	Pass:4:8:252:271:1E0
Spyogenes_consensus	1241002	C	A	A:492:14:477:96.95%:6.4488E-268	Pass:7:7:205:272:1E0
Spyogenes_consensus	1241037	C	G	G:568:45:523:92.08%:1.9709E-272	Pass:25:20:289:234:1E0
Spyogenes_consensus	1241047	A	T	T:469:41:428:91.26%:9.6952E-221	Pass:16:25:244:184:1E0
Spyogenes_consensus	1241062	A	T	T:388:44:324:83.51%:3.7169E-161	Pass:22:22:169:155:1E0
Spyogenes_consensus	1241070	G	C	C:224:43:181:80.8%:3.6962E-84	Pass:21:22:83:98:1E0
Spyogenes_consensus	1241091	T	C	C:734:70:664:90.46%:0E0	Pass:39:31:273:391:1E0
Spyogenes_consensus	1241187	A	C	M:9109:7485:1486:16.31%:0E0	Pass:3644:3841:740:746:1E0
Spyogenes_consensus	1241194	G	T	K:9534:8384:1147:12.03%:0E0	Pass:4211:4173:563:584:1E0
Spyogenes_consensus	1241521	T	A	W:13460:11057:2391:17.76%:0E0	Pass:5553:5504:1185:1206:1E0
Spyogenes_consensus	1241535	T	A	W:13511:10051:3456:25.58%:0E0	Pass:5003:5048:1716:1740:1E0
Spyogenes_consensus	1241537	A	T	W:13807:10316:3479:25.2%:0E0	Pass:5225:5091:1710:1769:1E0
Spyogenes_consensus	1241564	T	G	K:13768:5931:7827:56.85%:0E0	Pass:3082:2849:3986:3841:1E0
Spyogenes_consensus	1241594	T	A	W:12903:10315:2578:19.99%:0E0	Pass:5361:4954:1447:1131:1E0
Spyogenes_consensus	1241598	T	C	Y:11746:9404:2340:19.91%:0E0	Pass:5006:4398:1309:1031:1E0
Spyogenes_consensus	1242067	A	C	M:576:234:342:59.38%:6.3898E-136	Pass:114:120:193:149:1E0
Spyogenes_consensus	1242068	G	C	S:572:231:341:59.62%:1.0077E-135	Pass:107:124:191:150:1E0
Spyogenes_consensus	1242075	A	C	M:551:262:289:52.45%:1.9697E-110	Pass:126:136:160:129:1E0
Spyogenes_consensus	1242076	A	C	M:546:256:290:53.02%:3.1905E-111	Pass:123:133:163:127:1E0
Spyogenes_consensus	1242091	G	A	R:304:244:59:19.41%:7.5756E-20	Pass:120:124:36:23:1E0
Spyogenes_consensus	1242093	C	G	S:294:234:60:20.41%:3.0242E-20	Pass:118:116:36:24:1E0
Spyogenes_consensus	1242094	C	T	Y:298:240:58:19.46%:1.6017E-19	Pass:124:116:36:22:1E0
Spyogenes_consensus	1242095	T	G	K:305:243:61:20%:1.5226E-20	Pass:120:123:37:24:1E0
Spyogenes_consensus	1242113	A	C	M:225:202:23:10.22%:6.5943E-8	Pass:101:101:17:6:1E0
Spyogenes_consensus	1242179	A	C	M:228:176:52:22.81%:8.2966E-18	Pass:94:82:25:27:1E0
Spyogenes_consensus	1242180	A	T	W:226:188:38:16.81%:6.657E-13	Pass:99:89:18:20:1E0
Spyogenes_consensus	1242181	A	G	R:218:179:39:17.89%:2.8117E-13	Pass:95:84:18:21:1E0
Spyogenes_consensus	1242182	T	A	W:219:134:49:22.37%:4.3114E-17	Pass:72:62:22:27:1E0
Spyogenes_consensus	1242192	A	C	M:421:220:201:47.74%:4.5147E-75	Pass:118:102:98:103:1E0
Spyogenes_consensus	1242200	G	C	S:577:222:355:61.53%:6.0947E-143	Pass:116:106:172:183:1E0
Spyogenes_consensus	1242205	C	G	S:618:238:380:61.49%:6.2464E-153	Pass:128:110:188:192:1E0
Spyogenes_consensus	1242208	A	G	R:669:255:414:61.88%:5.6744E-167	Pass:135:120:202:212:1E0
Spyogenes_consensus	1242239	C	G	S:935:263:672:71.87%:1.2207E-289	Pass:136:127:332:340:1E0
Spyogenes_consensus	1242240	A	C	M:924:261:662:71.65%:5.0171E-285	Pass:132:129:329:333:1E0
Spyogenes_consensus	1242241	T	A	W:924:254:667:72.19%:1.1704E-288	Pass:126:128:331:336:1E0
Spyogenes_consensus	1242278	T	C	Y:876:333:543:61.99%:5.8984E-219	Pass:162:171:282:261:1E0
Spyogenes_consensus	1242279	C	A	M:876:337:539:61.53%:1.0029E-216	Pass:163:174:273:266:1E0
Spyogenes_consensus	1242297	C	T	Y:613:222:390:63.62%:3.5184E-159	Pass:108:114:196:194:1E0
Spyogenes_consensus	1242298	G	T	K:616:224:392:63.64%:6.6801E-160	Pass:107:117:193:199:1E0
Spyogenes_consensus	1242299	A	G	R:606:211:390:64.36%:2.1693E-160	Pass:94:117:193:197:1E0
Spyogenes_consensus	1242343	C	T	T:437:66:365:83.52%:2.1834E-175	Pass:40:26:206:159:1E0
Spyogenes_consensus	1242397	A	G	R:223:70:153:68.61%:7.3121E-65	Pass:37:33:69:84:1E0
Spyogenes_consensus	1242408	G	C	S:157:83:74:47.13%:5.8537E-28	Pass:45:38:32:42:1E0
Spyogenes_consensus	1242409	G	C	S:160:85:75:46.88%:2.7257E-28	Pass:46:39:33:42:1E0
Spyogenes_consensus	1242428	A	G	R:120:100:20:16.67%:4.0243E-7	Pass:54:46:11:9:1E0
Spyogenes_consensus	1242435	A	G	G:107:15:92:85.98%:4.2926E-45	Pass:11:4:47:45:1E0
Spyogenes_consensus	1242794	T	A	W:105:58:47:44.76%:8.714E-18	Pass:37:21:15:32:1E0
Spyogenes_consensus	1242798	T	G	K:107:58:49:45.79%:1.3117E-18	Pass:35:23:16:33:1E0
Spyogenes_consensus	1242799	C	T	Y:101:57:44:43.56%:1.3461E-16	Pass:35:22:14:30:1E0
Spyogenes_consensus	1242803	T	A	A:111:19:92:82.88%:8.3642E-44	Pass:11:8:37:55:1E0
Spyogenes_consensus	1242807	A	C	M:214:57:157:73.36%:7.7275E-69	Pass:36:21:69:88:1E0
Spyogenes_consensus	1242816	T	A	A:400:58:342:85.5%:1.115E-165	Pass:36:22:159:183:1E0
Spyogenes_consensus	1242823	T	C	C:533:56:477:89.49%:6.5418E-241	Pass:34:22:199:278:1E0
Spyogenes_consensus	1242857	A	C	C:355:29:325:91.55%:7.7264E-169	Pass:21:8:155:170:1E0
Spyogenes_consensus	1242870	T	C	C:105:21:84:80%:4.7447E-39	Pass:16:5:44:40:1E0
Spyogenes_consensus	1243070	G	T	T:22798:8:22774:99.89%:0E0	Pass:5:3:11963:10811:1E0
Spyogenes_consensus	1243085	G	C	C:47592:138:47416:99.63%:0E0	Pass:73:65:23147:24269:1E0
Spyogenes_consensus	1243096	C	T	T:47251:15:47199:99.89%:0E0	Pass:5:10:22631:24568:1E0
Spyogenes_consensus	1243294	G	C	S:656:520:135:20.58%:1.0278E-44	Pass:276:244:74:61:1E0
Spyogenes_consensus	1243377	T	A	W:1358:876:479:35.32%:6.5712E-165	Pass:436:440:238:241:1E0
Spyogenes_consensus	1243380	T	A	W:1360:785:517:39.65%:6.8672E-182	Pass:374:411:256:261:1E0
Spyogenes_consensus	1243496	A	G	R:4985:3869:1107:22.21%:0E0	Pass:1882:1987:550:557:1E0
Spyogenes_consensus	1243537	T	C	Y:6302:2239:3851:61.11%:0E0	Pass:1084:1155:1858:1993:1E0
Spyogenes_consensus	1243545	A	C	M:7352:5432:1919:26.1%:0E0	Pass:2695:2737:900:1019:1E0
Spyogenes_consensus	1243568	G	A	R:6385:4686:1693:26.52%:0E0	Pass:2137:2549:866:827:1E0
Spyogenes_consensus	1243571	T	C	Y:6273:4643:1604:25.54%:0E0	Pass:2151:2492:867:737:1E0
Spyogenes_consensus	1243588	A	G	R:3360:900:2190:65.16%:0E0	Pass:377:523:982:1208:1E0
Spyogenes_consensus	1243663	A	G	R:20214:9985:10146:50.2%:0E0	Pass:4949:5036:5406:4740:1E0
Spyogenes_consensus	1243665	T	C	Y:20494:10231:10182:49.68%:0E0	Pass:5080:5151:5497:4685:1E0
Spyogenes_consensus	1243677	C	T	Y:17287:10770:6397:37%:0E0	Pass:5416:5354:3470:2927:1E0
Spyogenes_consensus	1243694	T	G	K:16798:8071:6646:39.56%:0E0	Pass:4022:4049:3264:3382:1E0
Spyogenes_consensus	1243715	G	A	R:20446:7066:13378:65.43%:0E0	Pass:3557:3509:6844:6534:1E0
Spyogenes_consensus	1243790	C	T	T:757:26:731:96.57%:0E0	Pass:12:14:473:258:1E0
Spyogenes_consensus	1243791	G	T	K:1002:262:737:73.55%:3.75E-322	Pass:149:113:479:258:1E0
Spyogenes_consensus	1243792	A	C	M:942:204:682:72.4%:9.8211E-306	Pass:125:79:445:237:1E0
Spyogenes_consensus	1243795	T	C	C:743:20:722:97.17%:0E0	Pass:11:9:473:249:1E0
Spyogenes_consensus	1243796	A	T	T:736:18:658:89.4%:0E0	Pass:9:9:436:222:1E0
Spyogenes_consensus	1243803	T	A	A:172:17:148:84.57%:3.5734E-75	Pass:9:8:66:82:1E0
Spyogenes_consensus	1243804	A	G	G:169:18:151:89.35%:2.1604E-76	Pass:10:8:74:77:1E0
Spyogenes_consensus	1243808	C	G	S:278:136:142:51.08%:3.5548E-54	Pass:65:71:68:74:1E0
Spyogenes_consensus	1243809	T	C	Y:339:195:144:42.35%:1.522E-52	Pass:97:98:68:76:1E0
Spyogenes_consensus	1243971	C	G	G:1662:27:1626:97.83%:0E0	Pass:12:15:816:810:1E0
Spyogenes_consensus	1243973	G	A	R:1759:1512:241:13.7%:5.216E-75	Pass:764:748:114:127:1E0
Spyogenes_consensus	1244002	C	T	Y:1172:930:242:20.65%:1.7669E-77	Pass:478:452:123:119:1E0
Spyogenes_consensus	1244101	T	C	C:1007:50:956:94.94%:0E0	Pass:28:22:502:454:1E0
Spyogenes_consensus	1244110	C	T	T:848:49:799:94.22%:0E0	Pass:27:22:396:403:1E0
Spyogenes_consensus	1244166	C	T	T:341:34:307:90.03%:3.8868E-156	Pass:19:15:154:153:1E0
Spyogenes_consensus	1244182	T	C	C:147:14:133:90.48%:3.4065E-68	Pass:7:7:67:66:1E0
Spyogenes_consensus	1244183	C	T	Y:151:37:113:74.83%:1.9448E-50	Pass:22:15:54:59:1E0
Spyogenes_consensus	1244184	T	C	Y:152:39:112:73.68%:1.4716E-49	Pass:22:17:54:58:1E0
Spyogenes_consensus	1244224	A	C	M:102:29:73:71.57%:6.9469E-32	Pass:17:12:40:33:1E0
Spyogenes_consensus	1244227	T	A	W:152:42:109:71.71%:1.5122E-47	Pass:27:15:61:48:1E0
Spyogenes_consensus	1244238	A	G	G:690:42:631:91.45%:0E0	Pass:25:17:337:294:1E0
Spyogenes_consensus	1244284	C	T	T:925:53:872:94.27%:0E0	Pass:35:18:407:465:1E0
Spyogenes_consensus	1244286	G	C	C:936:52:884:94.44%:0E0	Pass:34:18:415:469:1E0
Spyogenes_consensus	1244287	G	C	C:937:55:882:94.13%:0E0	Pass:35:20:413:469:1E0
Spyogenes_consensus	1244328	C	G	G:991:45:946:95.46%:0E0	Pass:24:21:429:517:1E0
Spyogenes_consensus	1244329	C	G	G:991:40:947:95.56%:0E0	Pass:21:19:423:524:1E0
Spyogenes_consensus	1244342	T	A	A:367:35:331:90.19%:4.0608E-169	Pass:19:16:155:176:1E0
Spyogenes_consensus	1244398	C	T	T:724:118:606:83.7%:3.6687E-288	Pass:58:60:296:310:1E0
Spyogenes_consensus	1244446	G	A	A:675:27:647:95.85%:0E0	Pass:12:15:336:311:1E0
Spyogenes_consensus	1244447	G	C	C:677:23:654:96.6%:0E0	Pass:10:13:349:305:1E0
Spyogenes_consensus	1244450	G	T	T:680:18:565:83.09%:5.3985E-316	Pass:9:9:297:268:1E0
Spyogenes_consensus	1244452	C	G	G:684:26:658:96.2%:0E0	Pass:13:13:341:317:1E0
Spyogenes_consensus	1244453	C	T	T:661:29:632:95.61%:0E0	Pass:14:15:336:296:1E0
Spyogenes_consensus	1244494	C	T	T:511:97:414:81.02%:3.08E-192	Pass:47:50:194:220:1E0
Spyogenes_consensus	1244515	G	A	A:684:110:574:83.92%:1.5679E-273	Pass:47:63:295:279:1E0
Spyogenes_consensus	1244547	T	C	C:477:56:421:88.26%:8.9003E-210	Pass:26:30:230:191:1E0
Spyogenes_consensus	1244553	C	G	S:375:170:204:54.4%:4.6455E-79	Pass:97:73:114:90:1E0
Spyogenes_consensus	1244567	T	G	G:154:30:124:80.52%:1.1478E-57	Pass:18:12:64:60:1E0
Spyogenes_consensus	1244772	T	C	Y:281:230:48:16.9%:3.8527E-16	Pass:131:99:17:31:1E0
Spyogenes_consensus	1244830	C	A	M:540:432:95:17.5%:2.3872E-31	Pass:232:200:41:54:1E0
Spyogenes_consensus	1294693	G	A	A:102:16:86:84.31%:1.6233E-41	Pass:4:12:48:38:1E0
Spyogenes_consensus	1294746	A	G	G:172:18:154:89.53%:4.5981E-78	Pass:5:13:62:92:1E0
Spyogenes_consensus	1308130	A	G	G:1095:30:1065:97.08%:0E0	Pass:17:13:555:510:1E0
Spyogenes_consensus	1308168	A	T	T:21783:36:21740:99.8%:0E0	Pass:25:11:10938:10802:1E0
Spyogenes_consensus	1308171	A	C	C:22557:31:22512:99.81%:0E0	Pass:20:11:11447:11065:1E0
Spyogenes_consensus	1342497	A	G	G:245:14:231:94.29%:4.2575E-124	Pass:9:5:111:120:1E0
Spyogenes_consensus	1366772	A	C	C:124:28:96:77.42%:1.2474E-43	Pass:19:9:48:48:1E0
Spyogenes_consensus	1366775	A	G	G:127:12:98:77.17%:1.4337E-49	Pass:10:2:50:48:1E0
Spyogenes_consensus	1366799	A	C	M:165:129:22:13.33%:1.0455E-7	Pass:69:60:13:9:1E0
Spyogenes_consensus	1366802	A	T	W:145:125:20:13.79%:4.7216E-7	Pass:63:62:13:7:1E0
Spyogenes_consensus	1366805	C	T	T:129:26:103:79.84%:1.0386E-47	Pass:11:15:62:41:1E0
Spyogenes_consensus	1366814	A	T	W:108:89:19:17.59%:8.0142E-7	Pass:50:39:13:6:1E0
Spyogenes_consensus	1412219	T	C	C:104:1:103:99.04%:4.6192E-60	Pass:1:0:57:46:1E0
Spyogenes_consensus	1431263	T	C	C:124:22:102:82.26%:3.0317E-48	Pass:10:12:68:34:1E0
Spyogenes_consensus	1431952	C	A	M:123:103:20:16.26%:4.1176E-7	Pass:49:54:6:14:1E0
Spyogenes_consensus	1431979	A	G	R:218:180:38:17.43%:6.217E-13	Pass:75:105:17:21:1E0
Spyogenes_consensus	1432024	A	G	R:127:101:26:20.47%:3.5829E-9	Pass:39:62:14:12:1E0
Spyogenes_consensus	1433815	A	G	G:3313:14:3299:99.58%:0E0	Pass:6:8:1560:1739:1E0
Spyogenes_consensus	1434023	G	A	A:933:15:918:98.39%:0E0	Pass:6:9:464:454:1E0
Spyogenes_consensus	1434051	T	C	C:1631:9:1622:99.45%:0E0	Pass:1:8:826:796:1E0
Spyogenes_consensus	1434200	A	G	G:2395:11:2384:99.54%:0E0	Pass:8:3:1101:1283:1E0
Spyogenes_consensus	1447161	C	T	T:380:0:379:100%:2.2767E-227	Pass:0:0:207:172:1E0
Spyogenes_consensus	1472211	A	G	G:312:5:307:98.4%:1.1627E-176	Pass:2:3:158:149:1E0
Spyogenes_consensus	1472214	A	G	G:315:5:310:98.41%:1.914E-178	Pass:2:3:156:154:1E0
Spyogenes_consensus	1472217	T	G	G:316:3:313:99.05%:9.4789E-183	Pass:2:1:160:153:1E0
Spyogenes_consensus	1472220	A	G	G:857:4:853:99.53%:0E0	Pass:2:2:437:416:1E0
Spyogenes_consensus	1472223	G	T	T:1008:6:1002:99.4%:0E0	Pass:4:2:528:474:1E0
Spyogenes_consensus	1472253	T	A	A:1945:7:1936:99.54%:0E0	Pass:4:3:940:996:1E0
Spyogenes_consensus	1472265	A	T	T:1316:7:1309:99.47%:0E0	Pass:4:3:622:687:1E0
Spyogenes_consensus	1472277	T	C	C:353:8:345:97.73%:6.5472E-196	Pass:6:2:157:188:1E0
Spyogenes_consensus	1472280	C	T	T:354:9:345:97.46%:6.7605E-195	Pass:6:3:156:189:1E0
Spyogenes_consensus	1488319	T	C	Y:100:85:15:15%:1.7317E-5	Pass:39:46:8:7:1E0
Spyogenes_consensus	1488320	A	T	W:100:84:16:16%:7.9565E-6	Pass:37:47:8:8:1E0
Spyogenes_consensus	1488325	A	G	R:121:106:15:12.4%:1.923E-5	Pass:48:58:8:7:1E0
Spyogenes_consensus	1488326	T	A	W:121:106:15:12.4%:1.923E-5	Pass:48:58:8:7:1E0
Spyogenes_consensus	1488327	C	A	M:124:109:15:12.1%:1.946E-5	Pass:50:59:8:7:1E0
Spyogenes_consensus	1488349	G	T	T:198:17:181:91.41%:1.0178E-93	Pass:6:11:98:83:1E0
Spyogenes_consensus	1488357	G	A	R:251:156:95:37.85%:3.9808E-34	Pass:76:80:40:55:1E0
Spyogenes_consensus	1488377	C	T	Y:414:140:274:66.18%:8.0082E-114	Pass:78:62:143:131:1E0
Spyogenes_consensus	1488406	G	A	A:565:104:461:81.59%:4.176E-215	Pass:51:53:222:239:1E0
Spyogenes_consensus	1488412	T	C	C:512:104:408:79.69%:2.785E-187	Pass:49:55:190:218:1E0
Spyogenes_consensus	1488419	A	G	G:449:93:356:79.29%:6.4138E-163	Pass:39:54:167:189:1E0
Spyogenes_consensus	1488420	G	A	A:431:91:340:78.89%:4.2874E-155	Pass:38:53:153:187:1E0
Spyogenes_consensus	1488448	C	T	Y:304:143:161:52.96%:5.6424E-62	Pass:70:73:78:83:1E0
Spyogenes_consensus	1488449	T	C	Y:304:140:164:53.95%:1.821E-63	Pass:65:75:82:82:1E0
Spyogenes_consensus	1488451	T	C	C:301:49:252:83.72%:4.0877E-120	Pass:21:28:128:124:1E0
Spyogenes_consensus	1488467	G	A	R:282:138:144:51.06%:6.3282E-55	Pass:73:65:73:71:1E0
Spyogenes_consensus	1488469	A	G	R:272:124:148:51.75%:1.7435E-57	Pass:64:60:73:75:1E0
Spyogenes_consensus	1488470	G	A	R:285:130:141:52.03%:4.4595E-54	Pass:68:62:67:74:1E0
Spyogenes_consensus	1488474	A	C	C:212:26:186:87.74%:2.2142E-92	Pass:16:10:91:95:1E0
Spyogenes_consensus	1488490	T	A	A:477:50:426:89.31%:3.3761E-215	Pass:30:20:224:202:1E0
Spyogenes_consensus	1488497	G	A	A:2183:526:1657:75.9%:0E0	Pass:273:253:1136:521:1E0
Spyogenes_consensus	1488500	A	G	R:2712:697:2014:74.26%:0E0	Pass:353:344:1432:582:1E0
Spyogenes_consensus	1488502	G	A	R:2573:541:2031:73.59%:0E0	Pass:284:257:1469:562:1E0
Spyogenes_consensus	1488533	G	A	A:9996:612:9380:93.87%:0E0	Pass:335:277:5419:3961:1E0
Spyogenes_consensus	1488548	G	A	A:3397:644:2753:80.99%:0E0	Pass:334:310:1476:1277:1E0
Spyogenes_consensus	1488551	G	A	A:2984:656:2328:78.02%:0E0	Pass:348:308:1264:1064:1E0
Spyogenes_consensus	1488558	T	A	W:1795:851:939:52.31%:0E0	Pass:478:373:548:391:1E0
Spyogenes_consensus	1488559	G	T	K:1786:841:944:52.86%:0E0	Pass:469:372:544:400:1E0
Spyogenes_consensus	1488571	C	A	M:977:544:432:44.22%:9.896E-158	Pass:285:259:235:197:1E0
Spyogenes_consensus	1488572	A	T	W:940:510:430:45.74%:3.3312E-158	Pass:258:252:234:196:1E0
Spyogenes_consensus	1488585	G	T	K:910:425:485:53.3%:8.8701E-186	Pass:222:203:268:217:1E0
Spyogenes_consensus	1488589	A	T	W:1615:1107:489:30.28%:9.6724E-165	Pass:543:564:244:245:1E0
Spyogenes_consensus	1488590	C	A	M:1704:1030:480:27.73%:1.5556E-162	Pass:532:498:238:242:1E0
Spyogenes_consensus	1488594	C	T	Y:3947:1784:2163:54.8%:0E0	Pass:976:808:1125:1038:1E0
Spyogenes_consensus	1488645	A	G	G:16862:1465:15392:91.28%:0E0	Pass:690:775:7418:7974:1E0
Spyogenes_consensus	1488676	A	G	R:26279:19443:6794:25.85%:0E0	Pass:9898:9545:3290:3504:1E0
Spyogenes_consensus	1488678	G	A	R:26342:19472:6848:25.99%:0E0	Pass:9799:9673:3345:3503:1E0
Spyogenes_consensus	1488682	G	C	S:29567:20451:9107:30.8%:0E0	Pass:10261:10190:4493:4614:1E0
Spyogenes_consensus	1488713	T	G	K:48407:14721:33498:69.2%:0E0	Pass:8015:6706:17196:16302:1E0
Spyogenes_consensus	1488715	G	A	R:50772:39085:11676:23%:0E0	Pass:19829:19256:6493:5183:1E0
Spyogenes_consensus	1488717	T	A	A:46699:26:46660:99.92%:0E0	Pass:16:10:23569:23091:1E0
Spyogenes_consensus	1488757	G	C	C:12064:65:11995:99.43%:0E0	Pass:22:43:6551:5444:1E0
Spyogenes_consensus	1488762	A	T	T:11451:59:11386:99.43%:0E0	Pass:27:32:6266:5120:1E0
Spyogenes_consensus	1488764	C	G	G:11475:48:11425:99.56%:0E0	Pass:22:26:6272:5153:1E0
Spyogenes_consensus	1488785	A	C	C:5458:46:5411:99.14%:0E0	Pass:19:27:2727:2684:1E0
Spyogenes_consensus	1488787	A	G	G:5515:51:5464:99.08%:0E0	Pass:22:29:2792:2672:1E0
Spyogenes_consensus	1488800	G	T	T:14354:17:14296:99.6%:0E0	Pass:8:9:7013:7283:1E0
Spyogenes_consensus	1488804	T	A	A:18108:22:18046:99.66%:0E0	Pass:11:11:8884:9162:1E0
Spyogenes_consensus	1488818	A	T	T:30081:22:29983:99.67%:0E0	Pass:13:9:14673:15310:1E0
Spyogenes_consensus	1488849	T	C	C:25114:149:24659:99.36%:0E0	Pass:89:60:12425:12234:1E0
Spyogenes_consensus	1488850	C	T	T:24913:447:24462:98.2%:0E0	Pass:222:225:12150:12312:1E0
Spyogenes_consensus	1488883	G	A	A:8965:97:8866:98.9%:0E0	Pass:47:50:4226:4640:1E0
Spyogenes_consensus	1488886	A	T	T:7211:93:7115:98.67%:0E0	Pass:46:47:3750:3365:1E0
Spyogenes_consensus	1488973	G	A	R:150:50:100:66.67%:4.8407E-42	Pass:27:23:47:53:1E0
Spyogenes_consensus	1488978	C	T	T:168:36:132:78.57%:2.3177E-60	Pass:23:13:52:80:1E0
Spyogenes_consensus	1488983	A	T	T:250:11:239:95.6%:6.6357E-131	Pass:8:3:81:158:1E0
Spyogenes_consensus	1488984	G	T	T:256:12:232:90.62%:4.4128E-126	Pass:9:3:79:153:1E0
Spyogenes_consensus	1488987	A	T	T:458:24:433:94.54%:5.7896E-234	Pass:15:9:185:248:1E0
Spyogenes_consensus	1488989	T	C	C:457:11:435:95.19%:4.5694E-246	Pass:8:3:187:248:1E0
Spyogenes_consensus	1489013	T	C	C:863:36:826:95.71%:0E0	Pass:18:18:372:454:1E0
Spyogenes_consensus	1489022	T	C	C:909:15:894:98.35%:0E0	Pass:7:8:419:475:1E0
Spyogenes_consensus	1489038	G	A	A:825:21:804:97.45%:0E0	Pass:9:12:426:378:1E0
Spyogenes_consensus	1489140	A	G	G:798:51:747:93.61%:0E0	Pass:27:24:378:369:1E0
Spyogenes_consensus	1489237	A	G	G:589:52:535:90.83%:1.8911E-275	Pass:27:25:266:269:1E0
Spyogenes_consensus	1489238	G	T	T:589:16:571:96.78%:2E-321	Pass:7:9:289:282:1E0
Spyogenes_consensus	1489240	T	C	C:589:13:574:97.45%:0E0	Pass:7:6:292:282:1E0
Spyogenes_consensus	1489247	T	A	W:669:545:123:18.39%:1.9209E-40	Pass:283:262:56:67:1E0
Spyogenes_consensus	1489249	G	A	R:682:513:169:24.78%:8.947E-57	Pass:263:250:89:80:1E0
Spyogenes_consensus	1489256	A	G	G:571:13:557:97.55%:3.5752E-316	Pass:3:10:271:286:1E0
Spyogenes_consensus	1489258	C	A	A:521:16:505:96.93%:1.5661E-282	Pass:6:10:224:281:1E0
Spyogenes_consensus	1489293	C	G	G:593:45:548:92.41%:1.155E-286	Pass:19:26:306:242:1E0
Spyogenes_consensus	1489303	A	T	T:474:41:433:91.35%:1.4436E-223	Pass:15:26:257:176:1E0
Spyogenes_consensus	1489318	A	T	T:409:41:353:86.1%:1.3904E-178	Pass:19:22:197:156:1E0
Spyogenes_consensus	1489326	G	C	C:221:42:178:80.54%:7.5622E-83	Pass:21:21:75:103:1E0
Spyogenes_consensus	1489347	T	C	C:700:59:641:91.57%:0E0	Pass:34:25:260:381:1E0
Spyogenes_consensus	1489443	A	C	M:9077:7430:1513:16.67%:0E0	Pass:3676:3754:777:736:1E0
Spyogenes_consensus	1489450	G	T	K:9456:8256:1196:12.65%:0E0	Pass:4148:4108:623:573:1E0
Spyogenes_consensus	1489777	T	A	W:13444:11020:2409:17.92%:0E0	Pass:5493:5527:1147:1262:1E0
Spyogenes_consensus	1489791	T	A	W:13516:10043:3471:25.68%:0E0	Pass:4961:5082:1698:1773:1E0
Spyogenes_consensus	1489793	A	T	W:13823:10326:3492:25.26%:0E0	Pass:5203:5123:1696:1796:1E0
Spyogenes_consensus	1489820	T	G	K:13648:5903:7743:56.73%:0E0	Pass:3024:2879:3945:3798:1E0
Spyogenes_consensus	1489850	T	A	W:12596:10033:2546:20.23%:0E0	Pass:5137:4896:1400:1146:1E0
Spyogenes_consensus	1489854	T	C	Y:11473:9179:2288:19.94%:0E0	Pass:4815:4364:1256:1032:1E0
Spyogenes_consensus	1490323	A	C	M:651:293:358:54.99%:1.2663E-138	Pass:173:120:191:167:1E0
Spyogenes_consensus	1490324	G	C	S:640:283:357:55.78%:7.2138E-139	Pass:164:119:189:168:1E0
Spyogenes_consensus	1490331	A	C	M:594:313:279:46.97%:1.2812E-103	Pass:178:135:146:133:1E0
Spyogenes_consensus	1490332	A	C	M:575:299:276:48%:5.5483E-103	Pass:173:126:145:131:1E0
Spyogenes_consensus	1490347	G	A	R:338:287:49:14.5%:2.6889E-16	Pass:159:128:33:16:1E0
Spyogenes_consensus	1490349	C	G	S:335:287:48:14.33%:5.7921E-16	Pass:160:127:33:15:1E0
Spyogenes_consensus	1490350	C	T	Y:337:289:48:14.24%:5.8597E-16	Pass:162:127:32:16:1E0
Spyogenes_consensus	1490351	T	G	K:337:286:51:15.13%:5.7333E-17	Pass:161:125:35:16:1E0
Spyogenes_consensus	1490369	A	C	M:229:205:24:10.48%:3.157E-8	Pass:107:98:17:7:1E0
Spyogenes_consensus	1490435	A	C	M:248:194:54:21.77%:2.1701E-18	Pass:97:97:30:24:1E0
Spyogenes_consensus	1490436	A	T	W:242:206:36:14.88%:3.5665E-12	Pass:101:105:18:18:1E0
Spyogenes_consensus	1490437	A	G	R:237:199:38:16.03%:7.2535E-13	Pass:101:98:19:19:1E0
Spyogenes_consensus	1490438	T	A	W:243:154:52:21.4%:5.5403E-18	Pass:76:78:30:22:1E0
Spyogenes_consensus	1490448	A	C	M:453:229:224:49.45%:2.3953E-84	Pass:116:113:107:117:1E0
Spyogenes_consensus	1490456	G	C	S:588:224:364:61.9%:6.7274E-147	Pass:107:117:173:191:1E0
Spyogenes_consensus	1490461	C	G	S:637:241:395:62.01%:1.464E-159	Pass:117:124:185:210:1E0
Spyogenes_consensus	1490464	A	G	R:682:252:430:63.05%:1.0941E-174	Pass:126:126:206:224:1E0
Spyogenes_consensus	1490495	C	G	S:928:261:667:71.72%:1.7003E-287	Pass:141:120:324:343:1E0
Spyogenes_consensus	1490496	A	C	M:927:263:664:71.63%:1.0894E-285	Pass:141:122:325:339:1E0
Spyogenes_consensus	1490497	T	A	W:907:250:656:72.33%:7.1065E-284	Pass:137:113:318:338:1E0
Spyogenes_consensus	1490534	T	C	Y:888:334:554:62.39%:6.0367E-224	Pass:176:158:290:264:1E0
Spyogenes_consensus	1490535	C	A	M:904:350:554:61.28%:2.1348E-222	Pass:182:168:285:269:1E0
Spyogenes_consensus	1490553	C	T	Y:639:246:392:61.35%:1.0741E-157	Pass:127:119:195:197:1E0
Spyogenes_consensus	1490554	G	T	K:646:242:403:62.38%:3.6449E-163	Pass:124:118:199:204:1E0
Spyogenes_consensus	1490555	A	G	R:629:228:400:63.59%:3.2564E-163	Pass:115:113:198:202:1E0
Spyogenes_consensus	1490599	C	T	T:430:72:356:82.79%:1.2228E-168	Pass:40:32:187:169:1E0
Spyogenes_consensus	1490653	A	G	R:264:86:178:67.42%:9.198E-75	Pass:34:52:92:86:1E0
Spyogenes_consensus	1490664	G	C	S:225:112:113:50.22%:4.8178E-43	Pass:47:65:67:46:1E0
Spyogenes_consensus	1490665	G	C	S:228:118:110:48.25%:1.7474E-41	Pass:51:67:63:47:1E0
Spyogenes_consensus	1490684	A	G	R:158:129:29:18.35%:4.5271E-10	Pass:62:67:15:14:1E0
Spyogenes_consensus	1490691	A	G	G:153:28:125:81.7%:1.0005E-58	Pass:15:13:57:68:1E0
Spyogenes_consensus	1491050	T	A	W:127:66:61:48.03%:2.8856E-23	Pass:37:29:27:34:1E0
Spyogenes_consensus	1491054	T	G	K:121:61:60:49.59%:4.4483E-23	Pass:36:25:22:38:1E0
Spyogenes_consensus	1491055	C	T	Y:125:62:63:50.4%:2.6534E-24	Pass:34:28:26:37:1E0
Spyogenes_consensus	1491059	T	A	A:135:20:115:85.19%:7.9497E-56	Pass:9:11:52:63:1E0
Spyogenes_consensus	1491063	A	C	M:225:63:161:71.56%:8.2233E-70	Pass:31:32:75:86:1E0
Spyogenes_consensus	1491072	T	A	A:451:72:379:84.04%:5.827E-181	Pass:35:37:190:189:1E0
Spyogenes_consensus	1491079	T	C	C:627:64:563:89.79%:2.9587E-285	Pass:31:33:272:291:1E0
Spyogenes_consensus	1491113	A	C	C:393:23:370:94.15%:3.1186E-198	Pass:9:14:178:192:1E0
Spyogenes_consensus	1491126	T	C	C:110:15:95:86.36%:1.0012E-46	Pass:5:10:52:43:1E0
Spyogenes_consensus	1491326	G	T	T:22651:4:22636:99.93%:0E0	Pass:2:2:11807:10829:1E0
Spyogenes_consensus	1491341	G	C	C:47570:118:47412:99.67%:0E0	Pass:54:64:23090:24322:1E0
Spyogenes_consensus	1491352	C	T	T:47419:14:47361:99.87%:0E0	Pass:8:6:22701:24660:1E0
Spyogenes_consensus	1491550	G	C	S:656:544:112:17.07%:1.0782E-36	Pass:272:272:57:55:1E0
Spyogenes_consensus	1491633	T	A	W:1321:863:456:34.55%:2.3798E-156	Pass:413:450:235:221:1E0
Spyogenes_consensus	1491636	T	A	W:1335:778:501:39.02%:9.4215E-176	Pass:339:439:260:241:1E0
Spyogenes_consensus	1491752	A	G	R:4907:3838:1060:21.6%:0E0	Pass:1889:1949:517:543:1E0
Spyogenes_consensus	1491793	T	C	Y:6438:2381:3861:59.96%:0E0	Pass:1188:1193:1899:1962:1E0
Spyogenes_consensus	1491801	A	C	M:7452:5487:1963:26.34%:0E0	Pass:2800:2687:901:1062:1E0
Spyogenes_consensus	1491824	G	A	R:6389:4750:1631:25.53%:0E0	Pass:2216:2534:833:798:1E0
Spyogenes_consensus	1491827	T	C	Y:6279:4694:1564:24.88%:0E0	Pass:2216:2478:844:720:1E0
Spyogenes_consensus	1491844	A	G	R:3353:923:2173:64.81%:0E0	Pass:415:508:984:1189:1E0
Spyogenes_consensus	1491919	A	G	R:20111:9938:10092:50.18%:0E0	Pass:4911:5027:5498:4594:1E0
Spyogenes_consensus	1491921	T	C	Y:20324:10123:10112:49.75%:0E0	Pass:5018:5105:5572:4540:1E0
Spyogenes_consensus	1491933	C	T	Y:17142:10680:6355:37.07%:0E0	Pass:5333:5347:3509:2846:1E0
Spyogenes_consensus	1491950	T	G	K:16608:7926:6611:39.81%:0E0	Pass:4045:3881:3313:3298:1E0
Spyogenes_consensus	1491971	G	A	R:20327:6934:13388:65.86%:0E0	Pass:3532:3402:6848:6540:1E0
Spyogenes_consensus	1492046	C	T	T:730:21:709:97.12%:0E0	Pass:8:13:477:232:1E0
Spyogenes_consensus	1492047	G	T	K:994:288:701:70.52%:6.1246E-300	Pass:160:128:473:228:1E0
Spyogenes_consensus	1492048	A	C	M:948:234:662:69.83%:1.1474E-289	Pass:146:88:454:208:1E0
Spyogenes_consensus	1492051	T	C	C:723:19:704:97.37%:0E0	Pass:9:10:482:222:1E0
Spyogenes_consensus	1492052	A	T	T:711:19:631:88.5%:0E0	Pass:14:5:422:209:1E0
Spyogenes_consensus	1492059	T	A	A:158:16:140:88.61%:3.626E-71	Pass:9:7:71:69:1E0
Spyogenes_consensus	1492060	A	G	G:162:18:144:88.89%:1.6857E-72	Pass:10:8:74:70:1E0
Spyogenes_consensus	1492064	C	G	S:249:108:141:56.63%:1.7185E-55	Pass:60:48:72:69:1E0
Spyogenes_consensus	1492065	T	C	Y:355:212:143:40.28%:1.2563E-51	Pass:120:92:73:70:1E0
Spyogenes_consensus	1492227	C	G	G:1721:25:1684:97.85%:0E0	Pass:9:16:811:873:1E0
Spyogenes_consensus	1492229	G	A	R:1808:1548:249:13.77%:1.4497E-77	Pass:738:810:111:138:1E0
Spyogenes_consensus	1492258	C	T	Y:1226:960:265:21.62%:2.7148E-85	Pass:485:475:119:146:1E0
Spyogenes_consensus	1492357	T	C	C:1030:50:980:95.15%:0E0	Pass:27:23:499:481:1E0
Spyogenes_consensus	1492366	C	T	T:890:42:848:95.28%:0E0	Pass:22:20:412:436:1E0
Spyogenes_consensus	1492422	C	T	T:344:40:303:88.08%:3.2327E-151	Pass:17:23:176:127:1E0
Spyogenes_consensus	1492438	T	C	C:171:14:157:91.81%:9.8652E-82	Pass:6:8:84:73:1E0
Spyogenes_consensus	1492439	C	T	T:180:40:137:76.11%:4.8924E-62	Pass:18:22:76:61:1E0
Spyogenes_consensus	1492440	T	C	C:179:40:137:76.54%:4.8924E-62	Pass:18:22:76:61:1E0
Spyogenes_consensus	1492483	T	A	A:144:31:112:77.78%:3.4592E-51	Pass:14:17:53:59:1E0
Spyogenes_consensus	1492494	A	G	G:689:43:639:92.74%:0E0	Pass:25:18:332:307:1E0
Spyogenes_consensus	1492540	C	T	T:922:55:867:94.03%:0E0	Pass:31:24:444:423:1E0
Spyogenes_consensus	1492542	G	C	C:937:51:886:94.56%:0E0	Pass:26:25:451:435:1E0
Spyogenes_consensus	1492543	G	C	C:922:55:865:93.82%:0E0	Pass:28:27:444:421:1E0
Spyogenes_consensus	1492584	C	G	G:905:63:842:93.04%:0E0	Pass:33:30:426:416:1E0
Spyogenes_consensus	1492585	C	G	G:909:58:847:93.18%:0E0	Pass:29:29:430:417:1E0
Spyogenes_consensus	1492598	T	A	A:355:45:307:86.48%:2.1815E-151	Pass:25:20:158:149:1E0
Spyogenes_consensus	1492654	C	T	T:732:110:621:84.95%:7.2729E-299	Pass:47:63:304:317:1E0
Spyogenes_consensus	1492702	G	A	A:756:17:739:97.75%:0E0	Pass:6:11:385:354:1E0
Spyogenes_consensus	1492703	G	C	C:756:16:740:97.88%:0E0	Pass:5:11:393:347:1E0
Spyogenes_consensus	1492706	G	T	T:761:8:628:82.41%:0E0	Pass:4:4:330:298:1E0
Spyogenes_consensus	1492708	C	G	G:755:10:745:98.68%:0E0	Pass:4:6:383:362:1E0
Spyogenes_consensus	1492709	C	T	T:734:13:721:98.23%:0E0	Pass:4:9:384:337:1E0
Spyogenes_consensus	1492750	C	T	T:600:113:487:81.17%:2.3849E-226	Pass:50:63:220:267:1E0
Spyogenes_consensus	1492771	G	A	A:735:133:601:81.88%:5.1726E-281	Pass:67:66:291:310:1E0
Spyogenes_consensus	1492803	T	C	C:465:57:407:87.53%:1.2498E-201	Pass:29:28:196:211:1E0
Spyogenes_consensus	1492809	C	G	S:370:170:194:52.43%:1.0912E-74	Pass:85:85:96:98:1E0
Spyogenes_consensus	1492823	T	G	G:155:23:129:83.23%:2.2257E-62	Pass:14:9:68:61:1E0
Spyogenes_consensus	1497071	T	C	C:2098:4:2094:99.81%:0E0	Pass:3:1:1035:1059:1E0
Spyogenes_consensus	1497079	A	C	C:1905:7:1898:99.63%:0E0	Pass:5:2:945:953:1E0
Spyogenes_consensus	1504134	G	A	A:156:5:151:96.79%:2.2483E-84	Pass:2:3:71:80:1E0
Spyogenes_consensus	1504167	A	G	G:187:10:177:94.65%:1.2124E-95	Pass:4:6:80:97:1E0
Spyogenes_consensus	1513883	T	C	C:336:15:321:95.54%:1.4162E-175	Pass:6:9:137:184:1E0
Spyogenes_consensus	1513898	A	G	R:491:291:200:40.73%:4.2311E-72	Pass:124:167:88:112:1E0
Spyogenes_consensus	1513928	A	G	R:451:248:203:44.91%:9.4907E-75	Pass:100:148:99:104:1E0
Spyogenes_consensus	1513946	T	A	A:182:16:166:91.21%:9.1129E-86	Pass:9:7:76:90:1E0
Spyogenes_consensus	1514455	A	T	T:502:8:493:98.21%:9.7895E-284	Pass:5:3:335:158:1E0
Spyogenes_consensus	1514458	A	T	T:550:13:537:97.64%:2.441E-304	Pass:9:4:333:204:1E0
Spyogenes_consensus	1514460	T	A	A:543:8:533:98.16%:1.5475E-307	Pass:5:3:335:198:1E0
Spyogenes_consensus	1514465	G	T	T:547:6:541:98.9%:7.5518E-315	Pass:3:3:341:200:1E0
Spyogenes_consensus	1514466	A	G	G:550:6:544:98.91%:1.2224E-316	Pass:3:3:339:205:1E0
Spyogenes_consensus	1514482	G	A	A:2811:4:2805:99.79%:0E0	Pass:3:1:1351:1454:1E0
Spyogenes_consensus	1514503	A	G	G:7397:4:7393:99.95%:0E0	Pass:4:0:3693:3700:1E0
Spyogenes_consensus	1514505	C	T	T:7246:4:7241:99.93%:0E0	Pass:4:0:3631:3610:1E0
Spyogenes_consensus	1514512	A	T	T:8601:9:8586:99.83%:0E0	Pass:5:4:4325:4261:1E0
Spyogenes_consensus	1514514	T	A	A:8561:6:8553:99.91%:0E0	Pass:3:3:4285:4268:1E0
Spyogenes_consensus	1514548	G	A	A:15035:11:15020:99.9%:0E0	Pass:3:8:7531:7489:1E0
Spyogenes_consensus	1514557	G	A	A:15477:13:15459:99.9%:0E0	Pass:4:9:7860:7599:1E0
Spyogenes_consensus	1514560	A	C	C:15484:11:15470:99.9%:0E0	Pass:4:7:7806:7664:1E0
Spyogenes_consensus	1514566	A	G	G:17623:9:17613:99.94%:0E0	Pass:1:8:9041:8572:1E0
Spyogenes_consensus	1514581	A	G	G:31081:24:31048:99.89%:0E0	Pass:11:13:15196:15852:1E0
Spyogenes_consensus	1514650	T	A	A:23390:71:23317:99.69%:0E0	Pass:38:33:10780:12537:1E0
Spyogenes_consensus	1514653	C	T	T:22054:27:22019:99.85%:0E0	Pass:19:8:10704:11315:1E0
Spyogenes_consensus	1514659	A	T	T:30410:29:30369:99.88%:0E0	Pass:18:11:14554:15815:1E0
Spyogenes_consensus	1547776	C	T	T:12049:19:12027:99.83%:0E0	Pass:8:11:6035:5992:1E0
Spyogenes_consensus	1547842	C	T	T:6190:10:6175:99.76%:0E0	Pass:8:2:3087:3088:1E0
Spyogenes_consensus	1547896	T	G	G:7771:9:7762:99.88%:0E0	Pass:6:3:3846:3916:1E0
Spyogenes_consensus	1547897	T	G	G:7932:11:7915:99.72%:0E0	Pass:7:4:3836:4079:1E0
Spyogenes_consensus	1547902	C	T	T:10372:11:10350:99.86%:0E0	Pass:8:3:5061:5289:1E0
Spyogenes_consensus	1652390	T	A	W:106:32:74:69.81%:6.3663E-32	Pass:18:14:29:45:1E0
Spyogenes_consensus	1652609	A	T	T:100:15:85:85%:2.647E-41	Pass:6:9:31:54:1E0
Spyogenes_consensus	1652612	C	T	T:116:14:102:87.93%:6.0534E-51	Pass:6:8:38:64:1E0
Spyogenes_consensus	1652620	T	A	A:261:13:248:95.02%:1.2313E-134	Pass:4:9:114:134:1E0
Spyogenes_consensus	1652648	G	A	A:422:12:408:96.68%:3.7467E-229	Pass:5:7:215:193:1E0
Spyogenes_consensus	1652654	C	A	A:383:15:363:94.78%:4.3721E-200	Pass:6:9:204:159:1E0
Spyogenes_consensus	1652662	G	A	A:273:17:256:93.77%:1.6089E-136	Pass:7:10:150:106:1E0
Spyogenes_consensus	1652666	T	G	G:229:18:210:91.7%:1.2937E-109	Pass:7:11:130:80:1E0
Spyogenes_consensus	1652669	C	T	T:229:19:210:91.7%:4.5634E-109	Pass:8:11:135:75:1E0
Spyogenes_consensus	1652679	A	G	G:104:19:85:81.73%:4.2651E-40	Pass:9:10:55:30:1E0
Spyogenes_consensus	1652681	C	T	T:105:14:91:86.67%:6.5344E-45	Pass:5:9:58:33:1E0
Spyogenes_consensus	1703617	A	G	G:162:14:148:91.36%:1.2195E-76	Pass:8:6:49:99:1E0
Spyogenes_consensus	1703632	A	G	G:224:17:207:92.41%:1.7983E-108	Pass:9:8:71:136:1E0
Spyogenes_consensus	1703848	G	T	T:109:9:100:91.74%:3.9321E-52	Pass:6:3:60:40:1E0
Spyogenes_consensus	1703872	A	C	C:106:7:97:91.51%:1.4941E-51	Pass:5:2:67:30:1E0
Spyogenes_consensus	1740632	A	G	G:199:47:152:76.38%:3.2219E-68	Pass:28:19:75:77:1E0
