# Supplementary material for: Genetic Sequencing of a Bacterial Pneumonia Vaccine Produced in 1916
Source: Vaccines (Basel). 2025 May 2;13(5):491. doi: 10.3390/vaccines13050491 (PMC12115763; doi:10.3390/vaccines13050491)
Supplement: Supplementary file 1 [file vaccines-13-00491-s001.zip › SupplementalTableS9_EfaeciumSnps.xlsx]

## Sheet: 2ndVial_GCA_002850515
Supplemental Table 9. The detected SNPs from concensus E. faecium genome
Chrom	Position	Ref	Var	Cons:Cov:Reads1:Reads2:Freq:P-value	StrandFilter:R1+:R1-:R2+:R2-:pval
Efaecium_consensus	2529	G	T	K:161:143:18:11.18%:2.3074E-6	Pass:72:71:4:14:1E0
Efaecium_consensus	2530	A	C	M:148:130:18:12.16%:2.2015E-6	Pass:65:65:4:14:1E0
Efaecium_consensus	3920	C	T	T:290:0:290:100%:7.6307E-174	Pass:0:0:146:144:1E0
Efaecium_consensus	7653	A	G	R:784:694:90:11.48%:5.3722E-29	Pass:356:338:39:51:1E0
Efaecium_consensus	7685	T	A	W:494:427:67:13.56%:6.1385E-22	Pass:212:215:33:34:1E0
Efaecium_consensus	10522	G	A	A:132:0:132:100%:6.8763E-79	Pass:0:0:58:74:1E0
Efaecium_consensus	16947	G	A	R:338:304:34:10.06%:2.43E-11	Pass:158:146:18:16:1E0
Efaecium_consensus	17028	C	T	Y:526:470:56:10.65%:2.9567E-18	Pass:220:250:24:32:1E0
Efaecium_consensus	17031	T	A	W:492:435:57:11.59%:1.2403E-18	Pass:220:215:23:34:1E0
Efaecium_consensus	17044	T	C	Y:331:268:63:19.03%:4.147E-21	Pass:131:137:28:35:1E0
Efaecium_consensus	17076	T	C	Y:150:109:41:27.15%:1.9046E-14	Pass:53:56:20:21:1E0
Efaecium_consensus	17081	C	A	M:105:80:25:23.81%:5.8862E-9	Pass:37:43:13:12:1E0
Efaecium_consensus	17759	G	A	R:112:75:37:33.04%:2.0389E-13	Pass:38:37:21:16:1E0
Efaecium_consensus	17760	A	C	M:114:74:40:35.09%:1.4072E-14	Pass:38:36:22:18:1E0
Efaecium_consensus	17770	A	T	W:257:110:147:57.2%:5.1048E-58	Pass:51:59:70:77:1E0
Efaecium_consensus	17803	C	T	Y:331:187:144:43.5%:8.2068E-53	Pass:78:109:79:65:1E0
Efaecium_consensus	17806	A	G	R:314:186:128:40.76%:2.1727E-46	Pass:79:107:72:56:1E0
Efaecium_consensus	17809	C	T	Y:312:188:124:39.74%:9.6873E-45	Pass:81:107:71:53:1E0
Efaecium_consensus	17812	A	T	W:299:179:120:40.13%:2.1229E-43	Pass:75:104:62:58:1E0
Efaecium_consensus	17818	T	A	W:251:153:98:39.04%:2.215E-35	Pass:64:89:59:39:1E0
Efaecium_consensus	17824	T	A	W:195:156:39:20%:2.2002E-13	Pass:72:84:19:20:1E0
Efaecium_consensus	18818	T	C	Y:134:109:25:18.66%:8.6752E-9	Pass:51:58:19:6:1E0
Efaecium_consensus	18824	G	A	R:139:109:30:21.58%:1.6109E-10	Pass:49:60:19:11:1E0
Efaecium_consensus	18829	C	A	M:140:104:36:25.71%:1.0963E-12	Pass:49:55:23:13:1E0
Efaecium_consensus	18836	T	C	Y:123:78:45:36.59%:2.0055E-16	Pass:34:44:26:19:1E0
Efaecium_consensus	20501	T	C	Y:487:328:159:32.65%:2.5358E-55	Pass:160:168:75:84:1E0
Efaecium_consensus	20515	G	A	R:395:335:60:15.19%:7.669E-20	Pass:158:177:28:32:1E0
Efaecium_consensus	22422	T	A	W:811:620:191:23.55%:9.594E-64	Pass:315:305:82:109:1E0
Efaecium_consensus	22458	T	A	W:686:339:347:50.58%:4.097E-131	Pass:193:146:184:163:1E0
Efaecium_consensus	22463	G	A	R:731:589:140:19.15%:4.4144E-46	Pass:308:281:69:71:1E0
Efaecium_consensus	22751	C	T	Y:428:367:61:14.25%:4.3365E-20	Pass:192:175:35:26:1E0
Efaecium_consensus	23000	A	G	R:633:560:72:11.37%:2.4798E-23	Pass:264:296:35:37:1E0
Efaecium_consensus	23237	G	T	K:250:203:47:18.8%:6.5245E-16	Pass:102:101:19:28:1E0
Efaecium_consensus	25073	T	A	W:857:759:97:11.32%:3.5292E-31	Pass:377:382:49:48:1E0
Efaecium_consensus	25112	T	G	K:443:298:145:32.73%:1.5728E-50	Pass:126:172:67:78:1E0
Efaecium_consensus	25379	T	A	W:490:438:51:10.41%:1.1224E-16	Pass:212:226:19:32:1E0
Efaecium_consensus	31388	A	G	G:1071:0:1071:100%:0E0	Pass:0:0:483:588:1E0
Efaecium_consensus	32193	A	G	G:1187:0:1187:100%:0E0	Pass:0:0:627:560:1E0
Efaecium_consensus	38349	G	T	K:2423:2096:327:13.5%:4.263E-100	Pass:1031:1065:166:161:1E0
Efaecium_consensus	38415	C	T	Y:3923:3508:414:10.55%:4.2034E-124	Pass:1815:1693:205:209:1E0
Efaecium_consensus	38418	T	G	K:3875:3457:417:10.76%:3.8893E-125	Pass:1786:1671:209:208:1E0
Efaecium_consensus	38421	T	C	Y:3863:3421:442:11.43%:2.9564E-133	Pass:1750:1671:218:224:1E0
Efaecium_consensus	38424	G	T	K:3716:3268:444:11.95%:3.7107E-134	Pass:1662:1606:214:230:1E0
Efaecium_consensus	38499	C	A	M:2263:1972:288:12.73%:1.3784E-87	Pass:996:976:163:125:1E0
Efaecium_consensus	38551	T	A	W:2168:1940:227:10.47%:6.5676E-68	Pass:1004:936:101:126:1E0
Efaecium_consensus	38625	G	A	R:3048:2730:316:10.37%:1.0708E-93	Pass:1447:1283:158:158:1E0
Efaecium_consensus	39823	T	C	Y:2132:1817:315:14.77%:7.9103E-97	Pass:963:854:172:143:1E0
Efaecium_consensus	40295	A	C	C:3156:0:3155:99.97%:0E0	Pass:0:0:1599:1556:1E0
Efaecium_consensus	43089	A	G	G:3611:0:3611:100%:0E0	Pass:0:0:1808:1803:1E0
Efaecium_consensus	43391	G	A	A:1796:5:1791:99.72%:0E0	Pass:3:2:917:874:1E0
Efaecium_consensus	44163	A	G	G:853:0:847:100%:0E0	Pass:0:0:431:416:1E0
Efaecium_consensus	51092	C	T	T:438:1:437:99.77%:3.2331E-260	Pass:0:1:199:238:1E0
Efaecium_consensus	52761	T	C	C:701:0:701:100%:0E0	Pass:0:0:347:354:1E0
Efaecium_consensus	55545	A	G	G:386:0:386:100%:1.4023E-231	Pass:0:0:195:191:1E0
Efaecium_consensus	56904	C	A	M:423:379:44:10.4%:1.7477E-14	Pass:204:175:19:25:1E0
Efaecium_consensus	56913	G	T	K:441:394:47:10.63%:1.9471E-15	Pass:203:191:18:29:1E0
Efaecium_consensus	56916	C	T	Y:449:401:48:10.69%:9.4246E-16	Pass:209:192:19:29:1E0
Efaecium_consensus	56919	C	G	S:499:444:55:11.02%:5.7467E-18	Pass:224:220:24:31:1E0
Efaecium_consensus	56946	C	T	Y:672:573:97:14.43%:1.4871E-31	Pass:296:277:52:45:1E0
Efaecium_consensus	56952	T	A	W:708:615:91:12.85%:1.8174E-29	Pass:313:302:49:42:1E0
Efaecium_consensus	57134	G	A	R:313:277:36:11.5%:5.0037E-12	Pass:131:146:7:29:1E0
Efaecium_consensus	57144	T	C	Y:387:342:43:11.11%:3.2835E-14	Pass:173:169:18:25:1E0
Efaecium_consensus	57281	G	A	R:130:115:15:11.54%:1.9893E-5	Pass:55:60:11:4:1E0
Efaecium_consensus	59067	A	G	G:377:0:377:100%:3.6331E-226	Pass:0:0:197:180:1E0
Efaecium_consensus	59892	T	C	Y:772:665:107:13.86%:1.1883E-34	Pass:339:326:53:54:1E0
Efaecium_consensus	59928	T	A	W:921:804:117:12.7%:1.1755E-37	Pass:395:409:63:54:1E0
Efaecium_consensus	59964	A	G	R:539:466:73:13.54%:7.74E-24	Pass:220:246:34:39:1E0
Efaecium_consensus	60019	T	C	Y:329:294:35:10.64%:1.1202E-11	Pass:166:128:21:14:1E0
Efaecium_consensus	60024	G	A	R:357:320:37:10.36%:2.7212E-12	Pass:181:139:22:15:1E0
Efaecium_consensus	60028	T	A	W:388:346:40:10.31%:3.1341E-13	Pass:189:157:24:16:1E0
Efaecium_consensus	62629	G	A	R:624:549:74:11.86%:5.2805E-24	Pass:276:273:37:37:1E0
Efaecium_consensus	62676	A	G	R:504:446:58:11.51%:6.0887E-19	Pass:238:208:21:37:1E0
Efaecium_consensus	66276	G	T	T:664:0:664:100%:0E0	Pass:0:0:327:337:1E0
Efaecium_consensus	70016	G	A	R:655:559:96:14.66%:2.9432E-31	Pass:291:268:43:53:1E0
Efaecium_consensus	71625	T	C	C:1548:1:1546:99.87%:0E0	Pass:1:0:866:680:1E0
Efaecium_consensus	73088	T	C	C:728:0:728:100%:0E0	Pass:0:0:368:360:1E0
Efaecium_consensus	73837	C	T	T:772:0:770:99.87%:0E0	Pass:0:0:405:365:1E0
Efaecium_consensus	76998	T	C	C:597:5:592:99.16%:0E0	Pass:2:3:309:283:1E0
Efaecium_consensus	79463	T	C	C:2052:3:2048:99.85%:0E0	Pass:3:0:995:1053:1E0
Efaecium_consensus	83830	T	A	W:679:594:85:12.52%:1.5635E-27	Pass:291:303:51:34:1E0
Efaecium_consensus	83833	A	T	W:607:522:85:14%:1.0927E-27	Pass:254:268:51:34:1E0
Efaecium_consensus	83836	A	G	R:574:485:89:15.51%:3.9927E-29	Pass:240:245:53:36:1E0
Efaecium_consensus	85283	A	G	G:300:0:300:100%:7.4015E-180	Pass:0:0:161:139:1E0
Efaecium_consensus	86238	G	A	A:107:0:107:100%:6.972E-64	Pass:0:0:43:64:1E0
Efaecium_consensus	86275	T	G	G:159:0:159:100%:4.1887E-95	Pass:0:0:65:94:1E0
Efaecium_consensus	86960	A	G	R:329:288:41:12.46%:1.204E-13	Pass:119:169:16:25:1E0
Efaecium_consensus	86967	A	G	R:387:344:43:11.11%:3.3059E-14	Pass:151:193:16:27:1E0
Efaecium_consensus	89393	A	G	R:820:670:150:18.29%:3.8362E-49	Pass:336:334:78:72:1E0
Efaecium_consensus	89408	A	T	W:806:720:85:10.55%:2.4865E-27	Pass:342:378:46:39:1E0
Efaecium_consensus	89417	A	T	W:1091:915:174:15.95%:2.1677E-54	Pass:448:467:75:99:1E0
Efaecium_consensus	89429	G	A	R:1390:1085:305:21.94%:1.8545E-98	Pass:562:523:142:163:1E0
Efaecium_consensus	89432	C	T	Y:1454:1128:325:22.35%:3.5401E-105	Pass:594:534:149:176:1E0
Efaecium_consensus	89444	A	T	W:1466:1049:416:28.38%:1.5151E-138	Pass:474:575:178:238:1E0
Efaecium_consensus	89487	A	C	M:818:640:177:21.64%:1.1616E-58	Pass:317:323:77:100:1E0
Efaecium_consensus	89495	T	C	Y:692:578:114:16.47%:3.0055E-37	Pass:281:297:55:59:1E0
Efaecium_consensus	89499	C	T	Y:744:641:103:13.84%:2.2173E-33	Pass:322:319:46:57:1E0
Efaecium_consensus	90175	G	A	R:764:220:543:71.17%:6.0753E-233	Pass:92:128:281:262:1E0
Efaecium_consensus	90289	T	C	C:763:38:725:95.02%:0E0	Pass:27:11:377:348:1E0
Efaecium_consensus	90320	T	C	C:749:21:728:97.2%:0E0	Pass:12:9:392:336:1E0
Efaecium_consensus	92379	A	C	M:429:371:57:13.29%:9.4104E-19	Pass:180:191:28:29:1E0
Efaecium_consensus	92385	T	C	Y:498:407:90:18.07%:9.5754E-30	Pass:203:204:33:57:1E0
Efaecium_consensus	92409	A	G	R:647:424:223:34.47%:5.8102E-78	Pass:217:207:85:138:1E0
Efaecium_consensus	92430	A	T	W:400:340:60:15%:7.925E-20	Pass:181:159:25:35:1E0
Efaecium_consensus	92434	T	C	Y:353:295:58:16.43%:2.7028E-19	Pass:152:143:24:34:1E0
Efaecium_consensus	96743	T	C	C:1010:0:1006:99.6%:0E0	Pass:0:0:529:477:1E0
Efaecium_consensus	102347	C	T	T:947:45:900:95.04%:0E0	Pass:22:23:453:447:1E0
Efaecium_consensus	102387	C	T	Y:1615:1325:287:17.77%:5.3349E-91	Pass:674:651:173:114:1E0
Efaecium_consensus	102390	A	C	C:1625:370:1255:77.23%:0E0	Pass:215:155:635:620:1E0
Efaecium_consensus	102394	T	G	K:2430:2078:351:14.44%:4.7058E-108	Pass:1053:1025:211:140:1E0
Efaecium_consensus	102580	T	C	C:1331:248:1083:81.37%:0E0	Pass:117:131:565:518:1E0
Efaecium_consensus	102595	C	T	Y:2080:1460:620:29.81%:3.3615E-206	Pass:730:730:313:307:1E0
Efaecium_consensus	102603	A	C	M:2524:1304:1215:48.16%:0E0	Pass:637:667:604:611:1E0
Efaecium_consensus	102644	A	T	W:2733:2338:395:14.45%:6.0692E-122	Pass:1142:1196:207:188:1E0
Efaecium_consensus	102648	A	C	M:2644:753:1890:71.48%:0E0	Pass:368:385:925:965:1E0
Efaecium_consensus	102678	G	T	K:1723:1200:523:30.35%:4.6174E-176	Pass:582:618:252:271:1E0
Efaecium_consensus	102681	G	T	K:1647:741:906:55.01%:0E0	Pass:371:370:445:461:1E0
Efaecium_consensus	102694	A	G	R:1313:1058:253:19.27%:1.3639E-80	Pass:508:550:127:126:1E0
Efaecium_consensus	102695	G	A	R:1346:1091:251:18.14%:9.4757E-80	Pass:525:566:126:125:1E0
Efaecium_consensus	102698	G	A	R:1233:996:237:19.22%:2.084E-75	Pass:488:508:122:115:1E0
Efaecium_consensus	104223	C	A	A:891:0:891:100%:0E0	Pass:0:0:458:433:1E0
Efaecium_consensus	104286	G	A	A:1555:1:1553:99.87%:0E0	Pass:1:0:765:788:1E0
Efaecium_consensus	107306	C	A	A:2079:0:2079:99.9%:0E0	Pass:0:0:1026:1053:1E0
Efaecium_consensus	108131	G	T	T:2754:0:2752:99.93%:0E0	Pass:0:0:1334:1418:1E0
Efaecium_consensus	112121	C	T	Y:288:256:31:10.76%:1.9784E-10	Pass:113:143:11:20:1E0
Efaecium_consensus	112132	A	G	R:301:265:36:11.96%:4.7822E-12	Pass:120:145:14:22:1E0
Efaecium_consensus	112133	A	T	W:284:250:34:11.97%:2.0364E-11	Pass:115:135:15:19:1E0
Efaecium_consensus	112139	T	A	W:319:277:42:13.17%:5.3625E-14	Pass:127:150:17:25:1E0
Efaecium_consensus	113432	T	C	Y:237:207:30:12.66%:3.4976E-10	Pass:102:105:9:21:1E0
Efaecium_consensus	113465	C	T	Y:321:284:37:11.53%:2.4205E-12	Pass:135:149:18:19:1E0
Efaecium_consensus	113474	T	C	Y:322:289:33:10.25%:4.9073E-11	Pass:141:148:15:18:1E0
Efaecium_consensus	116512	C	T	T:170:0:169:99.41%:4.1181E-101	Pass:0:0:70:99:1E0
Efaecium_consensus	117176	G	T	T:108:0:108:100%:1.7511E-64	Pass:0:0:45:63:1E0
Efaecium_consensus	117650	C	T	T:434:1:433:99.77%:8.1639E-258	Pass:1:0:212:221:1E0
Efaecium_consensus	118132	T	G	G:347:0:347:100%:4.0186E-208	Pass:0:0:188:159:1E0
Efaecium_consensus	118164	G	A	A:342:0:342:99.71%:4.0854E-205	Pass:0:0:184:158:1E0
Efaecium_consensus	119453	T	A	W:864:756:108:12.5%:8.6919E-35	Pass:374:382:51:57:1E0
Efaecium_consensus	119492	T	G	K:507:350:157:30.97%:3.1711E-54	Pass:180:170:78:79:1E0
Efaecium_consensus	120170	G	C	S:503:439:63:12.52%:1.3601E-20	Pass:232:207:48:15:1E0
Efaecium_consensus	120171	A	G	R:473:408:58:12.24%:5.233E-19	Pass:218:190:43:15:1E0
Efaecium_consensus	120178	T	A	W:463:415:48:10.37%:9.8322E-16	Pass:228:187:37:11:1E0
Efaecium_consensus	122887	C	T	T:458:0:458:100%:6.8494E-275	Pass:0:0:243:215:1E0
Efaecium_consensus	126315	A	G	G:403:0:403:100%:8.3404E-242	Pass:0:0:205:198:1E0
Efaecium_consensus	128658	A	G	G:162:0:162:100%:6.6062E-97	Pass:0:0:83:79:1E0
Efaecium_consensus	130530	A	G	G:271:0:271:100%:2.0277E-162	Pass:0:0:143:128:1E0
Efaecium_consensus	130734	T	A	W:395:325:70:17.72%:2.9509E-23	Pass:149:176:36:34:1E0
Efaecium_consensus	130796	T	G	G:668:0:668:100%:0E0	Pass:0:0:346:322:1E0
Efaecium_consensus	131179	G	T	T:373:0:373:100%:9.2512E-224	Pass:0:0:168:205:1E0
Efaecium_consensus	134807	C	T	T:193:0:193:100%:1.5634E-115	Pass:0:0:90:103:1E0
Efaecium_consensus	136100	G	T	K:324:258:65:20.06%:7.5231E-22	Pass:115:143:36:29:1E0
Efaecium_consensus	136102	C	G	S:331:268:63:19.03%:4.147E-21	Pass:123:145:34:29:1E0
Efaecium_consensus	136103	A	T	W:329:264:65:19.76%:8.0909E-22	Pass:121:143:36:29:1E0
Efaecium_consensus	136104	T	C	Y:329:264:65:19.76%:8.0909E-22	Pass:122:142:36:29:1E0
Efaecium_consensus	136115	G	A	R:317:275:42:13.25%:5.3103E-14	Pass:125:150:25:17:1E0
Efaecium_consensus	136118	A	G	R:298:255:43:14.43%:2.2207E-14	Pass:110:145:25:18:1E0
Efaecium_consensus	137838	A	T	W:276:245:28:10.14%:1.7964E-9	Pass:133:112:7:21:1E0
Efaecium_consensus	137918	A	T	W:307:274:33:10.75%:4.6932E-11	Pass:146:128:18:15:1E0
Efaecium_consensus	137924	C	T	Y:298:259:39:13.09%:4.8098E-13	Pass:134:125:23:16:1E0
Efaecium_consensus	138833	A	T	W:107:96:11:10.28%:3.726E-4	Pass:48:48:5:6:1E0
Efaecium_consensus	138845	A	G	R:134:114:20:14.93%:4.4361E-7	Pass:59:55:11:9:1E0
Efaecium_consensus	139391	G	C	S:248:157:91:36.69%:1.5252E-32	Pass:71:86:32:59:1E0
Efaecium_consensus	139394	A	T	W:249:160:89:35.74%:1.0526E-31	Pass:74:86:31:58:1E0
Efaecium_consensus	139485	C	A	M:100:69:31:31%:2.9522E-11	Pass:40:29:20:11:1E0
Efaecium_consensus	139486	C	G	S:101:71:30:29.7%:7.3881E-11	Pass:42:29:19:11:1E0
Efaecium_consensus	139487	T	C	Y:107:76:31:28.97%:3.6511E-11	Pass:47:29:20:11:1E0
Efaecium_consensus	139579	C	A	A:113:0:113:100%:1.7491E-67	Pass:0:0:61:52:1E0
Efaecium_consensus	140654	G	C	S:443:393:50:11.29%:2.0518E-16	Pass:209:184:25:25:1E0
Efaecium_consensus	140659	G	T	K:463:411:52:11.23%:4.8701E-17	Pass:212:199:26:26:1E0
Efaecium_consensus	140660	C	T	Y:472:416:56:11.86%:2.4495E-18	Pass:220:196:27:29:1E0
Efaecium_consensus	140693	G	A	R:473:410:63:13.32%:1.1866E-20	Pass:215:195:31:32:1E0
Efaecium_consensus	140843	G	A	A:693:0:693:100%:0E0	Pass:0:0:347:346:1E0
Efaecium_consensus	141887	C	G	S:637:565:72:11.3%:2.5245E-23	Pass:260:305:37:35:1E0
Efaecium_consensus	141902	G	A	R:538:412:126:23.42%:2.8941E-42	Pass:189:223:64:62:1E0
Efaecium_consensus	141908	A	C	M:534:367:166:31.09%:2.4349E-57	Pass:181:186:81:85:1E0
Efaecium_consensus	141950	T	G	K:579:352:227:39.21%:3.8563E-81	Pass:164:188:116:111:1E0
Efaecium_consensus	141953	T	A	W:563:348:215:38.19%:1.6371E-76	Pass:164:184:109:106:1E0
Efaecium_consensus	141971	G	A	R:402:313:89:22.14%:6.688E-30	Pass:150:163:41:48:1E0
Efaecium_consensus	141975	T	A	W:411:344:67:16.3%:3.6171E-22	Pass:169:175:36:31:1E0
Efaecium_consensus	141977	C	A	M:386:319:67:17.36%:2.9371E-22	Pass:162:157:36:31:1E0
Efaecium_consensus	142076	G	T	K:341:300:41:12.02%:1.2655E-13	Pass:155:145:21:20:1E0
Efaecium_consensus	142079	A	G	R:319:279:40:12.54%:2.4683E-13	Pass:151:128:22:18:1E0
Efaecium_consensus	142088	G	A	R:358:291:67:18.72%:2.2387E-22	Pass:153:138:34:33:1E0
Efaecium_consensus	142114	A	G	R:271:238:33:12.18%:4.1271E-11	Pass:123:115:13:20:1E0
Efaecium_consensus	142115	A	G	R:276:244:32:11.59%:8.973E-11	Pass:125:119:13:19:1E0
Efaecium_consensus	142120	A	G	R:261:231:30:11.49%:3.8484E-10	Pass:113:118:13:17:1E0
Efaecium_consensus	142744	A	T	W:345:301:44:12.75%:1.3144E-14	Pass:140:161:29:15:1E0
Efaecium_consensus	142747	G	A	R:352:303:49:13.92%:2.949E-16	Pass:146:157:30:19:1E0
Efaecium_consensus	142750	T	A	W:352:303:49:13.92%:2.949E-16	Pass:151:152:28:21:1E0
Efaecium_consensus	142755	C	A	M:396:315:81:20.45%:4.3118E-27	Pass:157:158:49:32:1E0
Efaecium_consensus	142759	A	G	R:358:268:89:24.86%:3.0217E-30	Pass:134:134:56:33:1E0
Efaecium_consensus	142789	A	G	R:329:209:120:36.47%:1.1745E-42	Pass:94:115:66:54:1E0
Efaecium_consensus	142801	A	G	R:275:201:74:26.91%:1.7872E-25	Pass:89:112:41:33:1E0
Efaecium_consensus	142813	A	T	W:327:269:58:17.74%:2.1622E-19	Pass:113:156:29:29:1E0
Efaecium_consensus	143461	T	A	W:213:191:22:10.33%:1.3465E-7	Pass:98:93:12:10:1E0
Efaecium_consensus	143485	T	C	Y:201:152:49:24.38%:6.3123E-17	Pass:77:75:30:19:1E0
Efaecium_consensus	143500	A	G	R:215:147:68:31.63%:6.0926E-24	Pass:73:74:40:28:1E0
Efaecium_consensus	143503	C	T	Y:238:169:69:28.99%:5.2092E-24	Pass:81:88:43:26:1E0
Efaecium_consensus	143506	A	G	R:245:167:78:31.84%:2.1834E-27	Pass:84:83:44:34:1E0
Efaecium_consensus	143509	A	G	R:245:159:86:35.1%:1.437E-30	Pass:80:79:53:33:1E0
Efaecium_consensus	143539	A	G	R:356:233:123:34.55%:2.5424E-43	Pass:124:109:77:46:1E0
Efaecium_consensus	143547	T	C	Y:373:257:116:31.1%:2.8848E-40	Pass:138:119:72:44:1E0
Efaecium_consensus	143556	C	T	Y:328:248:80:24.39%:3.3844E-27	Pass:137:111:51:29:1E0
Efaecium_consensus	143566	T	A	W:364:318:45:12.36%:6.6422E-15	Pass:167:151:30:15:1E0
Efaecium_consensus	144178	G	A	R:659:550:109:16.52%:1.1787E-35	Pass:279:271:55:54:1E0
Efaecium_consensus	144187	G	C	S:837:649:188:22.46%:1.8075E-62	Pass:319:330:97:91:1E0
Efaecium_consensus	144231	G	A	R:1371:1107:264:19.26%:3.99E-84	Pass:576:531:132:132:1E0
Efaecium_consensus	144245	C	T	Y:1025:861:163:15.9%:6.907E-51	Pass:449:412:70:93:1E0
Efaecium_consensus	144252	T	A	W:879:778:100:11.38%:3.9669E-32	Pass:406:372:46:54:1E0
Efaecium_consensus	145857	A	T	W:340:306:34:10%:2.4432E-11	Pass:143:163:17:17:1E0
Efaecium_consensus	145863	G	A	R:269:236:33:12.27%:4.0933E-11	Pass:118:118:14:19:1E0
Efaecium_consensus	145869	T	A	W:261:229:32:12.26%:8.464E-11	Pass:114:115:13:19:1E0
Efaecium_consensus	147167	G	A	A:82890:149:81864:98.77%:0E0	Pass:67:82:41109:40755:1E0
Efaecium_consensus	148712	T	A	W:216:167:48:22.22%:1.8472E-16	Pass:94:73:23:25:1E0
Efaecium_consensus	148718	A	G	R:190:142:48:25.26%:1.1808E-16	Pass:75:67:21:27:1E0
Efaecium_consensus	148745	C	T	Y:290:244:46:15.86%:2.0447E-15	Pass:140:104:23:23:1E0
Efaecium_consensus	148748	C	T	Y:330:285:45:13.64%:5.682E-15	Pass:159:126:23:22:1E0
Efaecium_consensus	148977	A	G	G:372:0:372:100%:3.6955E-223	Pass:0:0:192:180:1E0
Efaecium_consensus	149910	G	A	A:306:0:306:100%:1.825E-183	Pass:0:0:137:169:1E0
Efaecium_consensus	150410	C	T	Y:357:228:128:35.96%:2.3993E-45	Pass:120:108:33:95:1E0
Efaecium_consensus	150414	G	A	R:353:223:129:36.54%:7.6561E-46	Pass:117:106:35:94:1E0
Efaecium_consensus	150415	T	A	W:363:227:136:37.47%:1.7692E-48	Pass:121:106:38:98:1E0
Efaecium_consensus	150416	T	A	W:368:227:141:38.32%:1.9424E-50	Pass:120:107:38:103:1E0
Efaecium_consensus	150417	T	A	W:360:218:142:39.44%:4.5861E-51	Pass:118:100:38:104:1E0
Efaecium_consensus	150418	A	T	W:353:212:141:39.94%:7.8489E-51	Pass:109:103:36:105:1E0
Efaecium_consensus	150425	G	A	R:352:216:135:38.35%:2.359E-48	Pass:119:97:35:100:1E0
Efaecium_consensus	150449	C	T	Y:762:274:488:64.04%:1.9403E-199	Pass:163:111:181:307:1E0
Efaecium_consensus	152247	G	A	R:929:817:111:11.95%:1.1633E-35	Pass:407:410:75:36:1E0
Efaecium_consensus	152249	C	T	Y:919:802:116:12.62%:2.4865E-37	Pass:402:400:78:38:1E0
Efaecium_consensus	152256	A	G	R:1093:921:172:15.74%:1.0552E-53	Pass:476:445:110:62:1E0
Efaecium_consensus	152259	G	A	R:1158:967:188:16.28%:6.5943E-59	Pass:494:473:125:63:1E0
Efaecium_consensus	152265	T	A	W:1245:1002:243:19.52%:1.9469E-77	Pass:509:493:148:95:1E0
Efaecium_consensus	152268	T	C	Y:1289:1037:252:19.55%:2.3622E-80	Pass:534:503:155:97:1E0
Efaecium_consensus	152307	C	T	Y:1544:1330:213:13.8%:3.3674E-66	Pass:654:676:119:94:1E0
Efaecium_consensus	152313	C	G	S:1401:1253:148:10.56%:3.6749E-45	Pass:630:623:85:63:1E0
Efaecium_consensus	154017	T	A	W:650:583:67:10.31%:1.1276E-21	Pass:275:308:31:36:1E0
Efaecium_consensus	154019	G	A	R:653:582:71:10.87%:5.6609E-23	Pass:275:307:35:36:1E0
Efaecium_consensus	154038	A	C	M:540:476:64:11.85%:7.4506E-21	Pass:227:249:35:29:1E0
Efaecium_consensus	154042	T	C	Y:526:456:70:13.31%:7.2361E-23	Pass:220:236:37:33:1E0
Efaecium_consensus	154060	A	T	W:611:502:109:17.84%:7.7337E-36	Pass:246:256:61:48:1E0
Efaecium_consensus	154095	G	T	K:773:659:114:14.75%:5.3432E-37	Pass:317:342:60:54:1E0
Efaecium_consensus	155231	C	T	Y:781:573:208:26.63%:2.8574E-70	Pass:278:295:105:103:1E0
Efaecium_consensus	155858	G	A	R:311:244:67:21.54%:1.2539E-22	Pass:124:120:37:30:1E0
Efaecium_consensus	157158	G	A	A:1058:1:1056:99.81%:0E0	Pass:1:0:497:559:1E0
Efaecium_consensus	157225	C	T	T:573:0:573:100%:0E0	Pass:0:0:274:299:1E0
Efaecium_consensus	158977	C	A	M:252:224:28:11.11%:1.6844E-9	Pass:106:118:14:14:1E0
Efaecium_consensus	159751	C	T	Y:498:447:51:10.24%:1.1523E-16	Pass:225:222:25:26:1E0
Efaecium_consensus	159756	A	T	W:474:278:196:41.35%:6.9426E-71	Pass:128:150:89:107:1E0
Efaecium_consensus	159792	A	T	W:577:499:78:13.52%:2.0282E-25	Pass:249:250:42:36:1E0
Efaecium_consensus	166886	C	T	T:212:0:209:100%:3.7876E-125	Pass:0:0:95:114:1E0
Efaecium_consensus	168618	C	T	Y:215:189:26:12.09%:6.6688E-9	Pass:95:94:16:10:1E0
Efaecium_consensus	168619	A	C	M:211:186:25:11.85%:1.4005E-8	Pass:95:91:16:9:1E0
Efaecium_consensus	168620	T	C	Y:201:177:24:11.94%:2.8734E-8	Pass:86:91:15:9:1E0
Efaecium_consensus	168621	G	A	R:197:173:24:12.18%:2.8284E-8	Pass:83:90:16:8:1E0
Efaecium_consensus	171914	G	C	S:377:301:76:20.16%:1.9666E-25	Pass:128:173:38:38:1E0
Efaecium_consensus	171920	T	G	K:359:271:88:24.51%:7.3126E-30	Pass:115:156:42:46:1E0
Efaecium_consensus	171923	A	G	R:361:273:88:24.38%:7.6007E-30	Pass:119:154:41:47:1E0
Efaecium_consensus	171928	T	G	K:336:244:91:27.08%:3.3478E-31	Pass:102:142:41:50:1E0
Efaecium_consensus	171929	A	G	R:336:245:91:27.08%:3.4312E-31	Pass:96:149:41:50:1E0
Efaecium_consensus	177974	C	T	Y:319:286:33:10.34%:4.8654E-11	Pass:146:140:15:18:1E0
Efaecium_consensus	177998	A	G	R:340:293:47:13.82%:1.2878E-15	Pass:133:160:15:32:1E0
Efaecium_consensus	178000	T	C	Y:351:300:48:13.68%:6.2298E-16	Pass:142:158:16:32:1E0
Efaecium_consensus	178003	C	A	M:347:296:51:14.7%:6.1108E-17	Pass:141:155:16:35:1E0
Efaecium_consensus	178064	A	G	R:434:336:98:22.58%:6.4987E-33	Pass:180:156:58:40:1E0
Efaecium_consensus	178091	G	A	R:425:378:47:11.06%:1.8492E-15	Pass:199:179:29:18:1E0
Efaecium_consensus	178202	T	G	K:187:123:64:34.22%:7.8403E-23	Pass:69:54:31:33:1E0
Efaecium_consensus	178232	A	G	R:262:202:60:22.9%:1.9E-20	Pass:98:104:31:29:1E0
Efaecium_consensus	178406	G	A	R:102:83:19:18.63%:7.5757E-7	Pass:50:33:9:10:1E0
Efaecium_consensus	178434	A	T	W:165:147:18:10.91%:2.3373E-6	Pass:84:63:8:10:1E0
Efaecium_consensus	178579	T	A	W:231:198:33:14.29%:3.401E-11	Pass:82:116:14:19:1E0
Efaecium_consensus	178581	T	G	K:234:203:31:13.25%:1.6073E-10	Pass:84:119:14:17:1E0
Efaecium_consensus	178582	G	A	R:234:200:33:14.1%:3.4399E-11	Pass:81:119:14:19:1E0
Efaecium_consensus	179572	A	G	R:337:293:44:13.06%:1.2663E-14	Pass:141:152:18:26:1E0
Efaecium_consensus	179578	T	G	K:340:285:55:16.18%:2.5762E-18	Pass:137:148:25:30:1E0
Efaecium_consensus	179620	C	T	Y:343:272:71:20.7%:7.4065E-24	Pass:150:122:42:29:1E0
Efaecium_consensus	179629	A	G	R:347:305:42:12.1%:6.0713E-14	Pass:178:127:22:20:1E0
Efaecium_consensus	179632	A	T	W:338:297:41:12.13%:1.2503E-13	Pass:172:125:21:20:1E0
Efaecium_consensus	179716	A	G	R:181:158:23:12.71%:5.655E-8	Pass:80:78:6:17:1E0
Efaecium_consensus	179728	A	T	W:228:199:29:12.72%:7.2007E-10	Pass:102:97:6:23:1E0
Efaecium_consensus	179758	A	G	R:353:300:53:15.01%:1.3448E-17	Pass:153:147:25:28:1E0
Efaecium_consensus	179836	A	T	W:228:196:32:14.04%:7.2299E-11	Pass:91:105:13:19:1E0
Efaecium_consensus	180121	A	T	W:110:90:20:18.18%:3.6915E-7	Pass:44:46:13:7:1E0
Efaecium_consensus	180122	C	T	Y:117:96:20:17.09%:3.8953E-7	Pass:48:48:13:7:1E0
Efaecium_consensus	180130	T	C	Y:134:115:19:14.18%:9.6052E-7	Pass:60:55:12:7:1E0
Efaecium_consensus	181229	A	T	W:237:203:34:14.35%:1.6269E-11	Pass:89:114:18:16:1E0
Efaecium_consensus	181248	C	T	Y:243:177:66:27.16%:8.0837E-23	Pass:69:108:37:29:1E0
Efaecium_consensus	181278	G	C	S:195:147:47:24.1%:2.9688E-16	Pass:59:88:29:18:1E0
Efaecium_consensus	181279	T	A	W:202:155:47:23.27%:3.425E-16	Pass:61:94:30:17:1E0
Efaecium_consensus	181288	G	A	R:176:138:38:21.59%:3.8706E-13	Pass:63:75:27:11:1E0
Efaecium_consensus	181289	T	A	W:173:135:38:21.97%:3.7047E-13	Pass:62:73:27:11:1E0
Efaecium_consensus	182871	C	T	T:482:1:481:99.79%:1.2057E-286	Pass:1:0:227:254:1E0
Efaecium_consensus	183618	T	C	C:760:0:759:99.87%:0E0	Pass:0:0:359:400:1E0
Efaecium_consensus	184983	T	C	C:481:1:480:99.79%:4.8079E-286	Pass:1:0:250:230:1E0
Efaecium_consensus	185334	T	C	Y:869:780:89:10.24%:1.5024E-28	Pass:363:417:47:42:1E0
Efaecium_consensus	185337	C	T	Y:884:795:89:10.07%:1.5676E-28	Pass:373:422:47:42:1E0
Efaecium_consensus	185382	G	A	R:750:673:77:10.27%:8.4639E-25	Pass:333:340:42:35:1E0
Efaecium_consensus	187742	A	G	G:253:0:253:100%:1.3464E-151	Pass:0:0:128:125:1E0
Efaecium_consensus	189566	T	A	W:226:195:31:13.72%:1.5436E-10	Pass:83:112:15:16:1E0
Efaecium_consensus	189568	C	T	Y:228:198:30:13.16%:3.3558E-10	Pass:87:111:14:16:1E0
Efaecium_consensus	189569	T	C	Y:225:195:30:13.33%:3.3072E-10	Pass:88:107:14:16:1E0
Efaecium_consensus	189616	T	G	K:181:145:36:19.89%:2.1051E-12	Pass:70:75:19:17:1E0
Efaecium_consensus	189623	T	C	Y:176:144:32:18.18%:4.9414E-11	Pass:68:76:16:16:1E0
Efaecium_consensus	189638	C	G	S:166:144:22:13.25%:1.1324E-7	Pass:58:86:12:10:1E0
Efaecium_consensus	190876	T	A	W:281:228:53:18.86%:7.3914E-18	Pass:128:100:26:27:1E0
Efaecium_consensus	190878	A	T	W:259:205:54:20.85%:2.532E-18	Pass:115:90:27:27:1E0
Efaecium_consensus	190895	A	C	M:143:124:18:12.59%:2.1476E-6	Pass:67:57:5:13:1E0
Efaecium_consensus	190897	A	T	W:109:91:18:16.51%:1.7768E-6	Pass:46:45:5:13:1E0
Efaecium_consensus	190899	T	A	W:105:87:18:17.14%:1.7211E-6	Pass:42:45:5:13:1E0
Efaecium_consensus	193370	C	T	Y:349:270:79:22.64%:1.1296E-26	Pass:134:136:37:42:1E0
Efaecium_consensus	193373	C	T	Y:356:279:77:21.63%:6.5499E-26	Pass:145:134:37:40:1E0
Efaecium_consensus	193436	C	T	Y:426:346:77:18.2%:1.4675E-25	Pass:173:173:27:50:1E0
Efaecium_consensus	199426	C	A	M:286:247:39:13.64%:4.53E-13	Pass:124:123:22:17:1E0
Efaecium_consensus	199709	T	C	Y:475:423:51:10.74%:1.072E-16	Pass:200:223:25:26:1E0
Efaecium_consensus	199718	T	C	Y:435:389:46:10.57%:4.0474E-15	Pass:179:210:22:24:1E0
Efaecium_consensus	200229	T	C	C:360:11:349:96.94%:2.4112E-195	Pass:7:4:157:192:1E0
Efaecium_consensus	200312	C	T	T:538:1:535:99.44%:4.3559E-319	Pass:1:0:262:273:1E0
Efaecium_consensus	201035	C	A	M:562:463:99:17.62%:1.3819E-32	Pass:245:218:41:58:1E0
Efaecium_consensus	201041	T	G	K:748:444:304:40.64%:3.372E-109	Pass:244:200:112:192:1E0
Efaecium_consensus	201044	C	G	S:779:412:367:47.05%:4.3732E-136	Pass:212:200:155:212:1E0
Efaecium_consensus	201056	A	G	R:1389:400:988:71.13%:0E0	Pass:192:208:444:544:1E0
Efaecium_consensus	201062	T	A	A:1537:382:1155:75.15%:0E0	Pass:181:201:542:613:1E0
Efaecium_consensus	201065	A	T	T:1452:312:1139:78.44%:0E0	Pass:139:173:529:610:1E0
Efaecium_consensus	201092	C	G	G:2428:327:2101:86.53%:0E0	Pass:172:155:1200:901:1E0
Efaecium_consensus	201101	G	T	T:2341:350:1991:85.05%:0E0	Pass:178:172:1159:832:1E0
Efaecium_consensus	201107	A	T	T:2167:391:1775:81.91%:0E0	Pass:193:198:1018:757:1E0
Efaecium_consensus	201110	A	G	G:2120:390:1729:81.56%:0E0	Pass:190:200:982:747:1E0
Efaecium_consensus	201134	C	T	Y:1003:375:628:62.61%:1.7607E-251	Pass:200:175:317:311:1E0
Efaecium_consensus	201137	G	A	R:1001:339:662:66.13%:2.1336E-271	Pass:167:172:326:336:1E0
Efaecium_consensus	201143	T	A	W:613:335:278:45.35%:2.652E-102	Pass:165:170:151:127:1E0
Efaecium_consensus	201146	A	C	M:509:326:183:35.95%:1.5313E-64	Pass:167:159:93:90:1E0
Efaecium_consensus	201149	A	C	M:482:305:177:36.72%:1.1333E-62	Pass:158:147:86:91:1E0
Efaecium_consensus	201152	A	G	R:481:302:178:37.01%:3.9541E-63	Pass:160:142:89:89:1E0
Efaecium_consensus	201158	C	T	Y:492:296:196:39.84%:2.3016E-70	Pass:157:139:89:107:1E0
Efaecium_consensus	201164	A	T	W:424:257:167:39.39%:6.3805E-60	Pass:135:122:65:102:1E0
Efaecium_consensus	201385	T	G	K:352:274:78:22.16%:2.7078E-26	Pass:156:118:37:41:1E0
Efaecium_consensus	201386	G	A	R:359:279:78:21.73%:2.9213E-26	Pass:153:126:37:41:1E0
Efaecium_consensus	201426	G	C	S:110:95:15:13.64%:1.8301E-5	Pass:46:49:5:10:1E0
Efaecium_consensus	204832	C	A	A:849:0:849:100%:0E0	Pass:0:0:413:436:1E0
Efaecium_consensus	205337	T	C	C:1317:1:1315:99.92%:0E0	Pass:0:1:677:638:1E0
Efaecium_consensus	205619	A	G	G:635:1:634:99.84%:0E0	Pass:0:1:296:338:1E0
Efaecium_consensus	209200	A	G	R:677:601:76:11.23%:1.4225E-24	Pass:301:300:49:27:1E0
Efaecium_consensus	209202	A	T	W:663:594:69:10.41%:2.62E-22	Pass:297:297:46:23:1E0
Efaecium_consensus	209204	C	T	Y:694:622:72:10.37%:3.0356E-23	Pass:313:309:49:23:1E0
Efaecium_consensus	210392	A	G	R:607:544:63:10.38%:1.9868E-20	Pass:251:293:23:40:1E0
Efaecium_consensus	211303	T	A	W:1082:960:121:11.18%:6.9747E-37	Pass:498:462:66:55:1E0
Efaecium_consensus	211304	T	A	W:1065:947:118:11.08%:6.1725E-36	Pass:486:461:64:54:1E0
Efaecium_consensus	211305	C	G	S:1072:952:116:10.82%:2.7591E-35	Pass:458:494:67:49:1E0
Efaecium_consensus	211306	T	A	W:993:881:112:11.28%:6.9764E-36	Pass:435:446:60:52:1E0
Efaecium_consensus	211307	T	A	W:988:878:110:11.13%:3.0974E-35	Pass:433:445:56:54:1E0
Efaecium_consensus	211308	T	C	Y:986:870:116:11.76%:3.3051E-37	Pass:433:437:63:53:1E0
Efaecium_consensus	213903	G	A	R:306:269:36:11.76%:4.857E-12	Pass:133:136:15:21:1E0
Efaecium_consensus	217587	T	A	W:179:150:29:16.2%:5.4242E-10	Pass:78:72:14:15:1E0
Efaecium_consensus	219748	T	G	G:219:9:210:95.89%:1.4458E-115	Pass:5:4:109:101:1E0
Efaecium_consensus	219749	C	T	T:196:11:185:94.39%:1.4072E-99	Pass:5:6:108:77:1E0
Efaecium_consensus	219750	A	G	G:215:11:204:94.88%:1.4415E-110	Pass:5:6:108:96:1E0
Efaecium_consensus	220189	G	A	A:336:0:336:100%:1.6586E-201	Pass:0:0:166:170:1E0
Efaecium_consensus	222574	A	G	R:358:298:57:15.92%:6.0161E-19	Pass:168:130:31:26:1E0
Efaecium_consensus	222621	T	A	W:431:372:58:13.46%:4.415E-19	Pass:189:183:35:23:1E0
Efaecium_consensus	222622	T	A	W:441:382:59:13.38%:2.1683E-19	Pass:197:185:36:23:1E0
Efaecium_consensus	224419	C	A	M:761:675:84:10.97%:4.5446E-27	Pass:365:310:47:37:1E0
Efaecium_consensus	224454	A	C	C:647:145:502:77.59%:2.6429E-226	Pass:79:66:265:237:1E0
Efaecium_consensus	226108	C	T	Y:871:635:235:26.98%:1.968E-79	Pass:300:335:116:119:1E0
Efaecium_consensus	226735	G	A	R:290:228:62:21.38%:5.6041E-21	Pass:110:118:33:29:1E0
Efaecium_consensus	229781	A	G	R:258:232:26:10.08%:7.6795E-9	Pass:124:108:7:19:1E0
Efaecium_consensus	229784	T	C	Y:248:221:26:10.48%:7.4439E-9	Pass:112:109:8:18:1E0
Efaecium_consensus	229799	G	A	R:254:181:73:28.74%:2.4652E-25	Pass:83:98:26:47:1E0
Efaecium_consensus	229805	A	G	R:284:195:89:31.34%:4.3763E-31	Pass:96:99:36:53:1E0
Efaecium_consensus	229808	T	A	W:281:186:95:33.81%:1.681E-33	Pass:95:91:36:59:1E0
Efaecium_consensus	229835	G	C	S:443:280:163:36.79%:8.6846E-58	Pass:138:142:89:74:1E0
Efaecium_consensus	229853	T	C	Y:375:288:87:23.2%:2.2633E-29	Pass:136:152:43:44:1E0
Efaecium_consensus	229859	G	C	S:323:283:40:12.38%:2.5112E-13	Pass:131:152:15:25:1E0
Efaecium_consensus	229862	G	A	R:303:263:40:13.2%:2.2927E-13	Pass:128:135:16:24:1E0
Efaecium_consensus	231456	T	A	W:170:153:17:10%:5.0099E-6	Pass:74:79:8:9:1E0
Efaecium_consensus	233714	G	A	A:128:0:128:100%:1.7335E-76	Pass:0:0:62:66:1E0
Efaecium_consensus	234195	G	A	R:464:415:49:10.56%:4.6616E-16	Pass:183:232:25:24:1E0
Efaecium_consensus	234199	G	A	R:464:402:62:13.36%:2.441E-20	Pass:172:230:34:28:1E0
Efaecium_consensus	236263	C	A	M:231:190:41:17.75%:6.48E-14	Pass:89:101:21:20:1E0
Efaecium_consensus	237037	C	T	Y:475:425:49:10.32%:4.8024E-16	Pass:211:214:28:21:1E0
Efaecium_consensus	237042	A	T	W:471:267:204:43.31%:1.7955E-74	Pass:129:138:96:108:1E0
Efaecium_consensus	237078	A	T	W:573:484:89:15.53%:3.9648E-29	Pass:257:227:46:43:1E0
Efaecium_consensus	240838	A	G	R:548:490:58:10.58%:7.0572E-19	Pass:250:240:29:29:1E0
Efaecium_consensus	247673	T	G	G:919:44:875:95.21%:0E0	Pass:22:22:404:471:1E0
Efaecium_consensus	247702	C	T	T:667:50:616:92.35%:1.53E-322	Pass:21:29:296:320:1E0
Efaecium_consensus	247763	C	T	T:498:38:455:91.37%:1.0607E-237	Pass:18:20:213:242:1E0
Efaecium_consensus	247783	G	A	A:465:33:432:92.9%:1.6734E-227	Pass:18:15:197:235:1E0
Efaecium_consensus	250894	A	G	G:757:0:757:99.61%:0E0	Pass:0:0:403:354:1E0
Efaecium_consensus	252112	T	C	C:911:0:911:100%:0E0	Pass:0:0:497:414:1E0
Efaecium_consensus	255110	G	T	K:367:220:143:38.86%:2.0843E-51	Pass:136:84:87:56:1E0
Efaecium_consensus	255113	T	A	W:378:230:75:19.89%:1.4618E-25	Pass:136:94:51:24:1E0
Efaecium_consensus	255114	A	G	R:383:308:75:19.58%:4.7483E-25	Pass:178:130:50:25:1E0
Efaecium_consensus	255194	C	T	Y:296:223:73:24.66%:6.6169E-25	Pass:113:110:40:33:1E0
Efaecium_consensus	255200	A	C	M:197:146:51:25.89%:1.0705E-17	Pass:76:70:28:23:1E0
Efaecium_consensus	255201	G	A	R:191:140:51:26.7%:9.3452E-18	Pass:75:65:28:23:1E0
Efaecium_consensus	255211	A	T	W:170:120:50:29.41%:1.2829E-17	Pass:67:53:24:26:1E0
Efaecium_consensus	255237	A	G	R:164:122:42:25.61%:1.1143E-14	Pass:69:53:23:19:1E0
Efaecium_consensus	255238	G	T	K:161:116:44:27.33%:1.8307E-15	Pass:64:52:24:20:1E0
Efaecium_consensus	255284	C	T	Y:433:340:93:21.48%:3.9491E-31	Pass:187:153:38:55:1E0
Efaecium_consensus	255707	A	G	R:195:158:37:18.97%:1.1021E-12	Pass:83:75:12:25:1E0
Efaecium_consensus	255708	A	T	W:234:197:37:15.81%:1.5516E-12	Pass:104:93:13:24:1E0
Efaecium_consensus	255870	T	A	W:256:189:67:26.17%:4.6508E-23	Pass:99:90:40:27:1E0
Efaecium_consensus	255901	C	T	Y:277:226:51:18.41%:3.5145E-17	Pass:104:122:26:25:1E0
Efaecium_consensus	256060	A	T	W:308:254:54:17.53%:4.3437E-18	Pass:128:126:22:32:1E0
Efaecium_consensus	256061	C	T	Y:318:260:58:18.24%:1.9827E-19	Pass:131:129:23:35:1E0
Efaecium_consensus	256062	A	T	W:312:258:54:17.31%:4.5022E-18	Pass:134:124:22:32:1E0
Efaecium_consensus	256192	T	C	Y:205:146:59:28.78%:1.3042E-20	Pass:79:67:36:23:1E0
Efaecium_consensus	256193	T	G	K:209:152:57:27.27%:8.2419E-20	Pass:80:72:35:22:1E0
Efaecium_consensus	256196	C	A	M:218:162:56:25.69%:2.3895E-19	Pass:86:76:34:22:1E0
Efaecium_consensus	256266	A	T	W:229:186:43:18.78%:1.2889E-14	Pass:94:92:25:18:1E0
Efaecium_consensus	256853	A	G	R:1049:439:610:58.15%:1.5341E-237	Pass:231:208:419:191:1E0
Efaecium_consensus	256859	G	A	R:1157:509:648:56.01%:3.1061E-249	Pass:277:232:421:227:1E0
Efaecium_consensus	256862	A	G	R:1213:480:732:60.35%:2.5072E-289	Pass:246:234:493:239:1E0
Efaecium_consensus	256864	G	A	R:1208:478:730:58.97%:1.3568E-288	Pass:258:220:493:237:1E0
Efaecium_consensus	256895	G	A	A:2662:521:2141:80.43%:0E0	Pass:279:242:1233:908:1E0
Efaecium_consensus	256910	G	A	R:1223:592:631:51.55%:1.3398E-236	Pass:310:282:355:276:1E0
Efaecium_consensus	256913	G	A	R:1138:582:555:48.77%:9.1789E-205	Pass:306:276:318:237:1E0
Efaecium_consensus	256920	T	A	W:896:656:239:26.67%:1.1508E-80	Pass:355:301:137:102:1E0
Efaecium_consensus	256921	G	T	K:895:652:242:27.04%:8.4726E-82	Pass:356:296:135:107:1E0
Efaecium_consensus	256933	C	A	M:588:495:92:15.65%:4.2056E-30	Pass:256:239:53:39:1E0
Efaecium_consensus	256934	A	T	W:575:481:94:16.35%:8.0176E-31	Pass:243:238:55:39:1E0
Efaecium_consensus	256947	G	T	K:521:421:100:19.19%:4.0911E-33	Pass:211:210:53:47:1E0
Efaecium_consensus	256951	A	T	W:681:577:100:14.68%:1.519E-32	Pass:290:287:51:49:1E0
Efaecium_consensus	256952	C	A	M:702:555:101:14.25%:6.0755E-33	Pass:288:267:50:51:1E0
Efaecium_consensus	256956	C	T	Y:1163:722:441:37.92%:1.3404E-153	Pass:386:336:240:201:1E0
Efaecium_consensus	257038	A	G	R:10518:9333:1175:11.17%:0E0	Pass:4750:4583:573:602:1E0
Efaecium_consensus	257040	G	A	R:10359:9188:1168:11.27%:0E0	Pass:4607:4581:572:596:1E0
Efaecium_consensus	257044	G	C	S:10754:9124:1628:15.14%:0E0	Pass:4548:4576:803:825:1E0
Efaecium_consensus	257075	G	T	K:16809:14565:2193:13.05%:0E0	Pass:7177:7388:1226:967:1E0
Efaecium_consensus	257077	G	A	R:16395:14186:2204:13.44%:0E0	Pass:7002:7184:1230:974:1E0
Efaecium_consensus	257609	T	A	W:293:249:44:15.02%:9.921E-15	Pass:124:125:19:25:1E0
Efaecium_consensus	257611	G	A	R:294:243:51:17.35%:4.1282E-17	Pass:121:122:23:28:1E0
Efaecium_consensus	257737	G	T	K:721:627:76:10.64%:1.5522E-24	Pass:317:310:33:43:1E0
Efaecium_consensus	257807	C	A	A:3108:719:2385:76.74%:0E0	Pass:344:375:1202:1183:1E0
Efaecium_consensus	257814	T	G	K:2637:746:1891:71.71%:0E0	Pass:359:387:927:964:1E0
Efaecium_consensus	257818	A	C	M:2333:672:1660:71.15%:0E0	Pass:327:345:832:828:1E0
Efaecium_consensus	257820	T	A	W:2289:661:1626:71.07%:0E0	Pass:323:338:795:831:1E0
Efaecium_consensus	257824	T	G	K:2371:699:1665:70.22%:0E0	Pass:340:359:819:846:1E0
Efaecium_consensus	257986	G	A	R:184:143:23:13.86%:5.26E-8	Pass:82:61:10:13:1E0
Efaecium_consensus	258056	G	A	R:360:320:40:11.11%:2.8889E-13	Pass:181:139:23:17:1E0
Efaecium_consensus	258078	A	G	R:540:453:79:14.6%:7.2351E-26	Pass:242:211:44:35:1E0
Efaecium_consensus	258145	A	T	W:5279:4633:644:12.2%:4.6417E-193	Pass:2350:2283:291:353:1E0
Efaecium_consensus	258159	A	T	W:4492:3521:970:21.59%:1.0769E-308	Pass:1791:1730:475:495:1E0
Efaecium_consensus	258161	T	A	W:4470:3510:960:21.48%:2.8049E-305	Pass:1770:1740:478:482:1E0
Efaecium_consensus	258188	T	G	K:4391:2332:2056:46.82%:0E0	Pass:1192:1140:1039:1017:1E0
Efaecium_consensus	258218	A	T	W:4822:4041:781:16.2%:1.2361E-241	Pass:2083:1958:483:298:1E0
Efaecium_consensus	258222	C	T	Y:4824:4157:667:13.83%:2.0333E-203	Pass:2188:1969:435:232:1E0
Efaecium_consensus	258229	A	G	R:4588:4090:497:10.83%:3.3526E-148	Pass:2116:1974:327:170:1E0
Efaecium_consensus	258230	G	C	S:4610:4115:494:10.71%:3.3438E-147	Pass:2119:1996:325:169:1E0
Efaecium_consensus	258291	A	C	M:679:542:137:20.18%:2.7525E-45	Pass:282:260:75:62:1E0
Efaecium_consensus	258292	C	A	M:671:538:132:19.67%:1.4151E-43	Pass:287:251:71:61:1E0
Efaecium_consensus	258309	T	A	A:2022:209:1813:89.66%:0E0	Pass:95:114:837:976:1E0
Efaecium_consensus	258310	A	C	C:2086:213:1872:89.74%:0E0	Pass:97:116:877:995:1E0
Efaecium_consensus	258374	A	G	R:921:273:648:70.36%:2.8855E-276	Pass:135:138:328:320:1E0
Efaecium_consensus	258379	G	A	R:242:201:46:17.1%:1.4082E-15	Pass:103:98:22:24:1E0
Efaecium_consensus	258381	G	A	R:275:231:44:15.94%:8.7607E-15	Pass:122:109:24:20:1E0
Efaecium_consensus	258395	C	T	T:2372:249:2123:89.5%:0E0	Pass:136:113:1092:1031:1E0
Efaecium_consensus	258442	T	G	G:3392:179:3212:94.69%:0E0	Pass:102:77:1605:1607:1E0
Efaecium_consensus	258443	A	T	T:3345:182:3162:94.53%:0E0	Pass:102:80:1576:1586:1E0
Efaecium_consensus	258491	T	C	C:2407:193:2214:91.98%:0E0	Pass:97:96:1109:1105:1E0
Efaecium_consensus	258500	T	G	G:1068:168:900:84.27%:0E0	Pass:81:87:452:448:1E0
Efaecium_consensus	258506	A	G	G:816:170:646:79.17%:6.2697E-295	Pass:81:89:339:307:1E0
Efaecium_consensus	258517	C	G	S:341:186:155:45.45%:2.3369E-57	Pass:89:97:74:81:1E0
Efaecium_consensus	258619	G	C	S:397:245:152:38.29%:2.5869E-54	Pass:117:128:84:68:1E0
Efaecium_consensus	258691	C	A	M:264:237:27:10.23%:3.699E-9	Pass:127:110:15:12:1E0
Efaecium_consensus	258692	C	G	S:256:230:26:10.16%:7.6377E-9	Pass:120:110:15:11:1E0
Efaecium_consensus	258824	C	G	S:419:366:53:12.65%:1.9185E-17	Pass:185:181:32:21:1E0
Efaecium_consensus	258829	G	C	S:441:377:64:14.51%:4.606E-21	Pass:193:184:38:26:1E0
Efaecium_consensus	258832	G	A	R:441:376:65:14.74%:2.1228E-21	Pass:188:188:39:26:1E0
Efaecium_consensus	258863	G	C	S:391:311:80:20.46%:9.1171E-27	Pass:157:154:36:44:1E0
Efaecium_consensus	258864	C	A	M:398:315:82:20.6%:1.9357E-27	Pass:161:154:38:44:1E0
Efaecium_consensus	258865	A	T	W:366:283:82:22.4%:1.2179E-27	Pass:145:138:36:46:1E0
Efaecium_consensus	258902	C	T	Y:310:234:76:24.52%:6.9377E-26	Pass:120:114:35:41:1E0
Efaecium_consensus	258903	A	C	M:311:229:82:26.37%:4.3341E-28	Pass:116:113:37:45:1E0
Efaecium_consensus	258921	T	C	Y:111:93:18:16.22%:1.8036E-6	Pass:44:49:10:8:1E0
Efaecium_consensus	258922	T	G	K:110:92:18:16.36%:1.7903E-6	Pass:42:50:10:8:1E0
Efaecium_consensus	258923	G	A	R:105:87:17:16.19%:3.747E-6	Pass:39:48:9:8:1E0
Efaecium_consensus	258967	T	C	Y:158:135:23:14.56%:5.0301E-8	Pass:73:62:9:14:1E0
Efaecium_consensus	259068	T	C	Y:268:192:76:28.36%:2.6408E-26	Pass:96:96:38:38:1E0
Efaecium_consensus	259104	T	C	Y:113:86:27:23.89%:1.276E-9	Pass:46:40:16:11:1E0
Efaecium_consensus	259111	C	A	M:129:99:30:23.26%:1.3804E-10	Pass:47:52:17:13:1E0
Efaecium_consensus	259117	G	A	R:117:93:24:20.51%:1.602E-8	Pass:42:51:12:12:1E0
Efaecium_consensus	259205	C	T	Y:405:185:220:54.32%:4.2031E-85	Pass:96:89:109:111:1E0
Efaecium_consensus	259206	A	G	R:400:184:216:54%:2.0456E-83	Pass:95:89:110:106:1E0
Efaecium_consensus	259215	T	C	Y:721:333:388:53.81%:3.4924E-149	Pass:162:171:194:194:1E0
Efaecium_consensus	259216	G	A	R:747:345:402:53.82%:1.5201E-154	Pass:169:176:203:199:1E0
Efaecium_consensus	259217	C	T	Y:722:325:395:53.38%:9.0134E-153	Pass:159:166:197:198:1E0
Efaecium_consensus	259324	T	C	C:817:130:687:84.09%:0E0	Pass:65:65:346:341:1E0
Efaecium_consensus	259338	A	G	R:371:145:226:60.92%:7.1106E-91	Pass:75:70:120:106:1E0
Efaecium_consensus	259342	T	A	W:365:145:220:60.27%:3.9454E-88	Pass:72:73:115:105:1E0
Efaecium_consensus	259356	T	A	W:201:176:25:12.44%:1.3455E-8	Pass:86:90:14:11:1E0
Efaecium_consensus	259669	C	T	Y:102:89:13:12.75%:8.1207E-5	Pass:44:45:7:6:1E0
Efaecium_consensus	259876	A	G	R:143:99:44:30.77%:1.1254E-15	Pass:44:55:24:20:1E0
Efaecium_consensus	259908	T	C	Y:145:114:31:21.38%:7.7278E-11	Pass:57:57:11:20:1E0
Efaecium_consensus	259909	T	A	W:146:113:32:21.92%:3.4014E-11	Pass:56:57:11:21:1E0
Efaecium_consensus	260142	G	A	R:2026:629:1395:68.85%:0E0	Pass:284:345:692:703:1E0
Efaecium_consensus	260150	C	T	Y:1111:535:574:51.67%:2.7668E-215	Pass:252:283:284:290:1E0
Efaecium_consensus	260167	G	A	R:686:498:188:27.41%:8.5948E-64	Pass:251:247:99:89:1E0
Efaecium_consensus	260184	A	T	W:585:522:63:10.77%:1.8572E-20	Pass:253:269:27:36:1E0
Efaecium_consensus	260185	A	G	R:583:517:66:11.32%:1.9277E-21	Pass:258:259:28:38:1E0
Efaecium_consensus	260232	T	C	Y:584:424:160:27.4%:2.1601E-54	Pass:198:226:87:73:1E0
Efaecium_consensus	260233	T	A	W:614:454:160:26.06%:4.4234E-54	Pass:214:240:85:75:1E0
Efaecium_consensus	260234	C	G	S:610:455:101:16.56%:2.6554E-33	Pass:215:240:52:49:1E0
Efaecium_consensus	260309	G	A	R:11005:9092:1901:17.27%:0E0	Pass:4475:4617:997:904:1E0
Efaecium_consensus	260311	C	T	Y:11617:9725:1875:16.14%:0E0	Pass:4851:4874:986:889:1E0
Efaecium_consensus	260323	T	C	Y:11286:9851:1404:12.44%:0E0	Pass:4845:5006:747:657:1E0
Efaecium_consensus	260361	A	G	R:12726:9959:2764:21.72%:0E0	Pass:5232:4727:1474:1290:1E0
Efaecium_consensus	260619	A	G	R:832:651:180:21.66%:1.2123E-59	Pass:312:339:75:105:1E0
Efaecium_consensus	261096	T	C	Y:522:467:53:10.15%:2.7485E-17	Pass:251:216:36:17:1E0
Efaecium_consensus	261199	G	C	S:342:233:109:31.87%:5.2389E-38	Pass:114:119:58:51:1E0
Efaecium_consensus	261388	C	T	Y:449:346:103:22.94%:1.3125E-34	Pass:175:171:57:46:1E0
Efaecium_consensus	261432	G	T	K:547:474:63:11.45%:1.5705E-20	Pass:243:231:30:33:1E0
Efaecium_consensus	263795	C	T	Y:242:205:37:15.29%:1.6399E-12	Pass:89:116:22:15:1E0
Efaecium_consensus	265944	A	T	W:548:470:78:14.23%:1.7295E-25	Pass:248:222:33:45:1E0
Efaecium_consensus	266001	C	T	Y:163:138:25:15.34%:1.1006E-8	Pass:68:70:15:10:1E0
Efaecium_consensus	266164	T	A	W:193:149:43:22.28%:8.0235E-15	Pass:72:77:24:19:1E0
Efaecium_consensus	266185	A	G	R:251:179:72:28.69%:5.4366E-25	Pass:100:79:30:42:1E0
Efaecium_consensus	266241	G	C	S:535:374:161:30.09%:2.2466E-55	Pass:167:207:70:91:1E0
Efaecium_consensus	266254	C	A	M:489:352:137:28.02%:8.5042E-47	Pass:162:190:57:80:1E0
Efaecium_consensus	266359	T	C	Y:119:92:27:22.69%:1.4111E-9	Pass:54:38:11:16:1E0
Efaecium_consensus	266361	T	C	Y:102:75:27:26.47%:1.0237E-9	Pass:44:31:10:17:1E0
Efaecium_consensus	266364	A	T	W:101:75:26:25.74%:2.3482E-9	Pass:46:29:8:18:1E0
Efaecium_consensus	266941	C	G	S:164:134:30:18.29%:2.1636E-10	Pass:59:75:15:15:1E0
Efaecium_consensus	266943	A	G	R:165:134:31:18.67%:9.8315E-11	Pass:58:76:15:16:1E0
Efaecium_consensus	266947	A	G	R:160:130:30:18.75%:2.0781E-10	Pass:52:78:15:15:1E0
Efaecium_consensus	267005	C	G	S:141:118:23:16.31%:4.4912E-8	Pass:58:60:10:13:1E0
Efaecium_consensus	267006	A	T	W:142:122:20:14.08%:4.6467E-7	Pass:57:65:10:10:1E0
Efaecium_consensus	267007	T	C	Y:137:114:23:16.79%:4.3535E-8	Pass:55:59:10:13:1E0
Efaecium_consensus	267008	G	C	S:138:114:24:17.39%:1.9947E-8	Pass:53:61:10:14:1E0
Efaecium_consensus	268219	A	T	W:315:271:44:13.97%:1.1312E-14	Pass:145:126:23:21:1E0
Efaecium_consensus	268225	A	T	W:324:277:47:14.51%:1.1757E-15	Pass:151:126:27:20:1E0
Efaecium_consensus	268255	A	T	W:293:240:53:18.09%:8.3529E-18	Pass:125:115:23:30:1E0
Efaecium_consensus	268258	A	T	W:255:206:49:19.22%:1.383E-16	Pass:105:101:23:26:1E0
Efaecium_consensus	268270	G	A	R:229:194:34:14.85%:1.5407E-11	Pass:101:93:14:20:1E0
Efaecium_consensus	268381	A	T	W:282:222:60:21.28%:2.5761E-20	Pass:121:101:33:27:1E0
Efaecium_consensus	268390	T	A	W:290:205:85:29.31%:1.8539E-29	Pass:111:94:41:44:1E0
Efaecium_consensus	268417	A	T	W:258:153:105:40.7%:3.6798E-38	Pass:77:76:58:47:1E0
Efaecium_consensus	268441	C	T	Y:234:155:79:33.76%:5.7499E-28	Pass:65:90:51:28:1E0
Efaecium_consensus	268456	G	A	R:295:177:118:40%:1.1656E-42	Pass:77:100:79:39:1E0
Efaecium_consensus	268492	T	C	Y:324:215:108:33.33%:6.2721E-38	Pass:99:116:77:31:1E0
Efaecium_consensus	268507	T	A	W:256:204:52:20.31%:1.2396E-17	Pass:95:109:35:17:1E0
Efaecium_consensus	268510	G	A	R:247:204:43:17.41%:1.534E-14	Pass:93:111:26:17:1E0
Efaecium_consensus	268513	A	G	R:226:182:44:19.47%:5.5852E-15	Pass:76:106:28:16:1E0
Efaecium_consensus	268519	T	G	K:211:181:30:14.22%:3.0713E-10	Pass:78:103:23:7:1E0
Efaecium_consensus	268525	A	T	W:185:166:19:10.27%:1.1723E-6	Pass:82:84:11:8:1E0
Efaecium_consensus	268533	T	G	K:168:149:19:11.31%:1.1127E-6	Pass:72:77:7:12:1E0
Efaecium_consensus	268537	T	A	W:158:139:19:12.03%:1.0731E-6	Pass:66:73:9:10:1E0
Efaecium_consensus	268542	G	A	R:159:135:24:15.09%:2.3326E-8	Pass:64:71:13:11:1E0
Efaecium_consensus	268555	A	G	R:176:125:51:28.98%:6.3419E-18	Pass:60:65:30:21:1E0
Efaecium_consensus	268566	A	T	W:211:145:66:31.28%:3.1919E-23	Pass:69:76:36:30:1E0
Efaecium_consensus	268594	G	A	R:295:221:74:25.08%:2.7858E-25	Pass:116:105:33:41:1E0
Efaecium_consensus	268603	T	A	W:351:269:82:23.36%:9.6474E-28	Pass:145:124:45:37:1E0
Efaecium_consensus	268605	A	G	R:349:267:82:23.5%:9.3153E-28	Pass:142:125:45:37:1E0
Efaecium_consensus	268624	G	A	R:407:325:82:20.15%:2.2002E-27	Pass:167:158:43:39:1E0
Efaecium_consensus	268651	A	G	R:268:202:66:24.63%:1.3984E-22	Pass:95:107:34:32:1E0
Efaecium_consensus	268654	T	A	W:258:193:64:24.81%:6.083E-22	Pass:87:106:32:32:1E0
Efaecium_consensus	268666	A	G	R:206:181:25:12.14%:1.3734E-8	Pass:83:98:13:12:1E0
Efaecium_consensus	268774	T	C	Y:169:145:24:14.2%:2.4763E-8	Pass:73:72:12:12:1E0
Efaecium_consensus	268780	T	A	W:166:127:39:23.49%:1.4461E-13	Pass:67:60:18:21:1E0
Efaecium_consensus	268789	G	A	R:178:135:43:24.16%:6.3229E-15	Pass:77:58:22:21:1E0
Efaecium_consensus	268798	C	T	Y:207:145:62:29.95%:9.8717E-22	Pass:85:60:32:30:1E0
Efaecium_consensus	268807	T	A	W:200:128:72:36%:8.3077E-26	Pass:74:54:37:35:1E0
Efaecium_consensus	268839	C	G	S:291:204:87:29.9%:3.2706E-30	Pass:112:92:42:45:1E0
Efaecium_consensus	268846	G	A	R:269:199:70:26.02%:4.7967E-24	Pass:105:94:35:35:1E0
Efaecium_consensus	268852	T	A	W:266:209:57:21.43%:2.3996E-19	Pass:115:94:27:30:1E0
Efaecium_consensus	268863	A	C	M:281:246:35:12.46%:9.4131E-12	Pass:125:121:17:18:1E0
Efaecium_consensus	268936	A	G	R:395:332:63:15.95%:7.3755E-21	Pass:178:154:26:37:1E0
Efaecium_consensus	268939	G	A	R:401:338:63:15.71%:7.7052E-21	Pass:178:160:26:37:1E0
Efaecium_consensus	268942	A	G	R:420:343:77:18.33%:1.4241E-25	Pass:183:160:33:44:1E0
Efaecium_consensus	268960	C	T	Y:517:356:161:31.14%:1.2412E-55	Pass:188:168:71:90:1E0
Efaecium_consensus	268996	T	C	Y:322:175:147:45.65%:1.7403E-54	Pass:89:86:77:70:1E0
Efaecium_consensus	269008	A	T	W:234:149:85:36.32%:2.1689E-30	Pass:72:77:46:39:1E0
Efaecium_consensus	269011	A	T	W:209:140:69:33.01%:1.9715E-24	Pass:63:77:39:30:1E0
Efaecium_consensus	269017	A	T	W:188:134:54:28.72%:6.4327E-19	Pass:61:73:27:27:1E0
Efaecium_consensus	269206	G	A	R:167:147:20:11.98%:5.2103E-7	Pass:78:69:4:16:1E0
Efaecium_consensus	269221	G	A	R:259:202:57:22.01%:2.1657E-19	Pass:112:90:27:30:1E0
Efaecium_consensus	269227	G	A	R:267:200:65:24.34%:3.0636E-22	Pass:112:88:29:36:1E0
Efaecium_consensus	269230	G	A	R:263:195:68:25.86%:2.314E-23	Pass:106:89:33:35:1E0
Efaecium_consensus	269238	G	A	R:340:214:126:37.06%:7.0569E-45	Pass:106:108:65:61:1E0
Efaecium_consensus	269248	T	C	Y:374:226:148:39.57%:3.1571E-53	Pass:112:114:80:68:1E0
Efaecium_consensus	269290	G	A	R:417:262:155:37.17%:4.4169E-55	Pass:114:148:79:76:1E0
Efaecium_consensus	269295	A	G	R:351:239:112:31.91%:4.8463E-39	Pass:107:132:53:59:1E0
Efaecium_consensus	269311	G	A	R:245:201:44:17.96%:6.809E-15	Pass:93:108:23:21:1E0
Efaecium_consensus	269314	A	T	W:220:186:34:15.45%:1.462E-11	Pass:85:101:19:15:1E0
Efaecium_consensus	269323	T	A	W:196:172:24:12.24%:2.817E-8	Pass:79:93:16:8:1E0
Efaecium_consensus	269410	G	A	R:288:258:30:10.42%:4.2E-10	Pass:133:125:10:20:1E0
Efaecium_consensus	269422	G	A	R:327:279:48:14.68%:5.5209E-16	Pass:138:141:19:29:1E0
Efaecium_consensus	269423	T	G	K:296:249:47:15.88%:9.7705E-16	Pass:133:116:19:28:1E0
Efaecium_consensus	269448	G	C	S:331:275:56:16.92%:1.0915E-18	Pass:135:140:21:35:1E0
Efaecium_consensus	269461	A	G	R:281:237:44:15.66%:9.1492E-15	Pass:118:119:15:29:1E0
Efaecium_consensus	269470	A	G	R:307:267:40:13.03%:2.3372E-13	Pass:144:123:13:27:1E0
Efaecium_consensus	269497	A	G	R:340:302:38:11.18%:1.2173E-12	Pass:173:129:12:26:1E0
Efaecium_consensus	269500	G	T	K:351:307:44:12.54%:1.35E-14	Pass:174:133:16:28:1E0
Efaecium_consensus	269508	A	G	R:360:296:64:17.78%:2.5024E-21	Pass:161:135:30:34:1E0
Efaecium_consensus	269512	T	A	W:365:298:67:18.36%:2.4063E-22	Pass:162:136:30:37:1E0
Efaecium_consensus	269524	C	A	M:311:215:96:30.87%:2.0836E-33	Pass:121:94:44:52:1E0
Efaecium_consensus	269563	A	T	W:223:152:71:31.84%:5.4407E-25	Pass:81:71:30:41:1E0
Efaecium_consensus	269569	G	A	R:218:143:75:34.4%:1.1613E-26	Pass:83:60:33:42:1E0
Efaecium_consensus	269572	T	A	W:210:132:78:37.14%:4.7714E-28	Pass:77:55:34:44:1E0
Efaecium_consensus	269577	G	T	K:209:136:72:34.45%:1.2025E-25	Pass:80:56:34:38:1E0
Efaecium_consensus	269626	T	A	W:559:334:225:40.25%:7.7143E-81	Pass:170:164:114:111:1E0
Efaecium_consensus	269650	G	A	R:372:266:106:28.49%:1.9418E-36	Pass:126:140:60:46:1E0
Efaecium_consensus	269659	T	A	W:259:201:58:22.39%:9.4897E-20	Pass:95:106:38:20:1E0
Efaecium_consensus	269677	A	G	R:227:181:46:20.26%:1.122E-15	Pass:82:99:26:20:1E0
Efaecium_consensus	269683	G	T	K:225:172:52:23.11%:7.7613E-18	Pass:77:95:28:24:1E0
Efaecium_consensus	269692	T	A	W:256:188:68:26.56%:1.9753E-23	Pass:89:99:38:30:1E0
Efaecium_consensus	269698	C	T	Y:312:215:94:30.23%:1.1601E-32	Pass:107:108:41:53:1E0
Efaecium_consensus	269722	A	T	W:354:223:131:37.01%:1.2763E-46	Pass:125:98:60:71:1E0
Efaecium_consensus	269749	G	A	R:460:267:193:41.96%:5.1022E-70	Pass:158:109:99:94:1E0
Efaecium_consensus	269758	A	T	W:486:234:252:51.85%:4.6771E-96	Pass:137:97:126:126:1E0
Efaecium_consensus	269802	G	T	K:314:147:167:53.02%:2.4283E-64	Pass:73:74:95:72:1E0
Efaecium_consensus	269810	A	G	R:273:121:152:55.68%:1.9028E-59	Pass:59:62:84:68:1E0
Efaecium_consensus	269821	G	A	R:234:102:132:56.41%:6.3448E-52	Pass:44:58:73:59:1E0
Efaecium_consensus	269906	T	G	K:124:101:23:18.55%:3.8748E-8	Pass:54:47:12:11:1E0
Efaecium_consensus	269907	A	T	W:122:103:19:15.57%:8.9275E-7	Pass:54:49:10:9:1E0
Efaecium_consensus	269908	C	T	Y:124:103:21:16.94%:1.8921E-7	Pass:55:48:10:11:1E0
Efaecium_consensus	269910	C	A	M:121:101:20:16.53%:4.0557E-7	Pass:51:50:11:9:1E0
Efaecium_consensus	269914	T	C	Y:118:96:22:18.64%:8.1069E-8	Pass:49:47:12:10:1E0
Efaecium_consensus	270263	C	T	Y:922:637:285:30.91%:7.4624E-98	Pass:325:312:135:150:1E0
Efaecium_consensus	270266	C	A	M:986:695:291:29.51%:2.8013E-99	Pass:350:345:137:154:1E0
Efaecium_consensus	270269	G	A	R:1009:708:301:29.83%:1.4599E-100	Pass:364:344:147:154:1E0
Efaecium_consensus	270299	A	C	M:610:462:148:24.26%:1.0682E-49	Pass:230:232:77:71:1E0
Efaecium_consensus	270302	T	A	W:550:414:136:24.73%:8.1781E-46	Pass:209:205:75:61:1E0
Efaecium_consensus	270305	A	T	W:514:378:136:26.31%:3.7633E-46	Pass:193:185:76:60:1E0
Efaecium_consensus	270452	A	G	R:488:346:142:29.1%:1.0435E-48	Pass:165:181:53:89:1E0
Efaecium_consensus	270463	G	A	R:459:287:172:37.47%:3.8938E-61	Pass:132:155:65:107:1E0
Efaecium_consensus	270464	T	A	W:457:288:169:36.98%:6.0827E-60	Pass:138:150:65:104:1E0
Efaecium_consensus	270470	A	G	R:458:258:200:43.67%:3.7244E-73	Pass:118:140:80:120:1E0
Efaecium_consensus	270506	C	T	Y:408:269:139:34.07%:9.2302E-49	Pass:146:123:63:76:1E0
Efaecium_consensus	270509	A	T	W:416:275:141:33.89%:2.0539E-49	Pass:147:128:65:76:1E0
Efaecium_consensus	270518	A	G	R:366:299:67:18.31%:2.4306E-22	Pass:161:138:34:33:1E0
Efaecium_consensus	270521	A	G	R:361:303:57:15.79%:6.2425E-19	Pass:162:141:28:29:1E0
Efaecium_consensus	270524	G	A	R:344:308:35:10.2%:1.1672E-11	Pass:165:143:18:17:1E0
Efaecium_consensus	270623	T	A	W:370:332:38:10.27%:1.3368E-12	Pass:160:172:21:17:1E0
Efaecium_consensus	270647	T	C	Y:422:345:77:18.25%:1.4529E-25	Pass:163:182:40:37:1E0
Efaecium_consensus	270671	T	C	Y:479:400:79:16.49%:4.957E-26	Pass:192:208:46:33:1E0
Efaecium_consensus	270821	A	C	M:534:453:68:12.73%:3.2654E-22	Pass:242:211:34:34:1E0
Efaecium_consensus	270836	G	A	R:735:576:158:21.5%:2.0749E-52	Pass:307:269:70:88:1E0
Efaecium_consensus	270844	C	T	Y:861:602:259:30.08%:1.1649E-88	Pass:317:285:118:141:1E0
Efaecium_consensus	270848	T	A	W:925:636:289:31.24%:2.2964E-99	Pass:335:301:138:151:1E0
Efaecium_consensus	270890	G	A	R:953:533:420:44.07%:3.2192E-153	Pass:278:255:201:219:1E0
Efaecium_consensus	270907	A	T	W:469:257:212:45.2%:4.1296E-78	Pass:126:131:94:118:1E0
Efaecium_consensus	270939	T	C	Y:375:271:104:27.73%:1.2006E-35	Pass:133:138:42:62:1E0
Efaecium_consensus	270941	T	A	W:370:258:112:30.27%:9.2589E-39	Pass:128:130:47:65:1E0
Efaecium_consensus	270942	G	T	K:385:275:109:28.31%:1.9679E-37	Pass:135:140:45:64:1E0
Efaecium_consensus	270943	A	G	R:393:286:106:27.04%:3.268E-36	Pass:138:148:42:64:1E0
Efaecium_consensus	270952	T	A	W:441:354:87:19.73%:5.8075E-29	Pass:165:189:46:41:1E0
Efaecium_consensus	270954	C	T	Y:461:376:85:18.44%:3.6144E-28	Pass:182:194:48:37:1E0
Efaecium_consensus	270959	A	T	W:526:417:106:20.15%:3.2784E-35	Pass:205:212:57:49:1E0
Efaecium_consensus	270961	T	C	Y:531:417:114:21.47%:5.3251E-38	Pass:199:218:64:50:1E0
Efaecium_consensus	271000	C	A	M:479:386:93:19.42%:7.1363E-31	Pass:205:181:48:45:1E0
Efaecium_consensus	271001	T	G	K:468:377:91:19.44%:3.1537E-30	Pass:201:176:47:44:1E0
Efaecium_consensus	271004	C	A	M:479:386:93:19.42%:7.1363E-31	Pass:210:176:48:45:1E0
Efaecium_consensus	271019	G	T	K:394:333:61:15.48%:3.4951E-20	Pass:191:142:35:26:1E0
Efaecium_consensus	271049	G	A	R:330:288:42:12.65%:5.6457E-14	Pass:156:132:27:15:1E0
Efaecium_consensus	271108	C	A	A:511:0:511:100%:8.9174E-307	Pass:0:0:264:247:1E0
Efaecium_consensus	278874	T	A	A:365:5:360:98.63%:3.373E-208	Pass:2:3:168:192:1E0
Efaecium_consensus	278892	C	T	T:259:0:259:100%:3.3258E-155	Pass:0:0:126:133:1E0
Efaecium_consensus	280759	C	A	M:838:700:137:16.35%:1.3303E-44	Pass:344:356:65:72:1E0
Efaecium_consensus	280955	G	A	A:382:0:382:100%:3.5713E-229	Pass:0:0:193:189:1E0
Efaecium_consensus	282811	T	A	W:912:780:132:14.47%:1.1047E-42	Pass:370:410:63:69:1E0
Efaecium_consensus	282817	T	A	W:1045:864:181:17.32%:6.3592E-57	Pass:432:432:91:90:1E0
Efaecium_consensus	282844	T	C	Y:1445:1137:308:21.31%:3.566E-99	Pass:618:519:182:126:1E0
Efaecium_consensus	282847	A	T	W:1509:1202:306:20.29%:4.2231E-98	Pass:649:553:180:126:1E0
Efaecium_consensus	282856	T	C	Y:1500:1230:269:17.93%:2.8236E-85	Pass:659:571:158:111:1E0
Efaecium_consensus	282859	G	A	R:1549:1298:251:16.2%:6.1453E-79	Pass:683:615:138:113:1E0
Efaecium_consensus	284589	G	A	R:1771:1580:190:10.73%:3.0318E-58	Pass:788:792:104:86:1E0
Efaecium_consensus	284621	C	T	Y:1658:1407:251:15.14%:1.3415E-78	Pass:701:706:145:106:1E0
Efaecium_consensus	284640	A	G	R:1310:1118:192:14.66%:8.6948E-60	Pass:545:573:111:81:1E0
Efaecium_consensus	284679	G	T	K:734:632:102:13.9%:4.5328E-33	Pass:307:325:60:42:1E0
Efaecium_consensus	284696	T	C	Y:426:366:60:14.08%:9.2751E-20	Pass:193:173:31:29:1E0
Efaecium_consensus	289374	T	A	W:271:234:37:13.65%:1.9463E-12	Pass:112:122:20:17:1E0
Efaecium_consensus	289383	T	A	W:236:197:38:16.1%:7.1459E-13	Pass:102:95:21:17:1E0
Efaecium_consensus	290042	T	G	G:1259:0:1259:100%:0E0	Pass:0:0:606:653:1E0
Efaecium_consensus	290412	G	A	R:1354:1216:138:10.19%:5.3392E-42	Pass:541:675:82:56:1E0
Efaecium_consensus	290442	T	C	Y:807:665:141:17.47%:4.3383E-46	Pass:321:344:81:60:1E0
Efaecium_consensus	290454	T	G	K:729:626:103:14.13%:2.0383E-33	Pass:322:304:64:39:1E0
Efaecium_consensus	290460	A	G	R:906:811:95:10.49%:1.873E-30	Pass:408:403:60:35:1E0
Efaecium_consensus	292159	C	T	T:290:0:290:100%:7.6307E-174	Pass:0:0:145:145:1E0
Efaecium_consensus	296292	G	A	R:465:415:49:10.54%:4.6616E-16	Pass:196:219:19:30:1E0
Efaecium_consensus	296778	T	A	W:319:273:46:14.42%:2.473E-15	Pass:148:125:23:23:1E0
Efaecium_consensus	296781	T	G	K:362:316:46:12.71%:3.0877E-15	Pass:169:147:22:24:1E0
Efaecium_consensus	296799	G	A	R:532:378:154:28.95%:9.8878E-53	Pass:194:184:63:91:1E0
Efaecium_consensus	296802	A	T	W:538:374:164:30.48%:1.7187E-56	Pass:191:183:72:92:1E0
Efaecium_consensus	296814	G	T	K:514:330:183:35.6%:1.8585E-64	Pass:153:177:77:106:1E0
Efaecium_consensus	296815	C	T	Y:512:328:182:35.55%:4.1079E-64	Pass:154:174:77:105:1E0
Efaecium_consensus	296848	A	G	R:263:173:89:33.84%:1.8873E-31	Pass:90:83:44:45:1E0
Efaecium_consensus	296849	T	A	W:255:166:89:34.9%:1.3909E-31	Pass:86:80:45:44:1E0
Efaecium_consensus	296852	A	T	W:237:146:91:38.4%:8.4114E-33	Pass:80:66:46:45:1E0
Efaecium_consensus	296863	A	G	R:166:132:33:19.88%:1.9665E-11	Pass:62:70:15:18:1E0
Efaecium_consensus	296867	C	T	Y:169:144:25:14.79%:1.1435E-8	Pass:76:68:12:13:1E0
Efaecium_consensus	296868	G	A	R:172:147:25:14.53%:1.1643E-8	Pass:79:68:12:13:1E0
Efaecium_consensus	298623	A	G	G:292:0:292:100%:4.7856E-175	Pass:0:0:149:143:1E0
Efaecium_consensus	298850	A	C	C:423:0:423:100%:7.7714E-254	Pass:0:0:205:218:1E0
Efaecium_consensus	304077	T	G	K:891:799:92:10.33%:1.6956E-29	Pass:411:388:45:47:1E0
Efaecium_consensus	304110	A	G	R:907:811:96:10.58%:8.8743E-31	Pass:393:418:53:43:1E0
Efaecium_consensus	304116	A	G	R:864:775:89:10.3%:1.4808E-28	Pass:386:389:52:37:1E0
Efaecium_consensus	305351	A	C	C:521:0:521:100%:8.587E-313	Pass:0:0:238:283:1E0
Efaecium_consensus	305497	G	A	R:271:233:38:14.02%:9.0184E-13	Pass:129:104:22:16:1E0
Efaecium_consensus	305500	A	G	R:265:228:37:13.91%:1.8848E-12	Pass:125:103:22:15:1E0
Efaecium_consensus	305530	T	C	Y:326:228:97:29.75%:1.3431E-33	Pass:123:105:46:51:1E0
Efaecium_consensus	305533	T	C	Y:324:228:96:29.63%:3.1525E-33	Pass:117:111:44:52:1E0
Efaecium_consensus	305557	T	C	Y:298:250:48:16.11%:4.5322E-16	Pass:108:142:20:28:1E0
Efaecium_consensus	305613	G	A	R:382:321:61:15.97%:3.2067E-20	Pass:159:162:23:38:1E0
Efaecium_consensus	305623	T	C	Y:393:315:78:19.85%:4.7337E-26	Pass:168:147:28:50:1E0
Efaecium_consensus	305635	C	T	Y:403:317:86:21.34%:8.0003E-29	Pass:170:147:32:54:1E0
Efaecium_consensus	305637	G	A	R:387:297:90:23.26%:2.2854E-30	Pass:156:141:34:56:1E0
Efaecium_consensus	305638	C	T	Y:388:300:88:22.68%:1.2251E-29	Pass:159:141:34:54:1E0
Efaecium_consensus	305644	C	T	Y:381:280:101:26.51%:1.8519E-34	Pass:153:127:43:58:1E0
Efaecium_consensus	305701	T	C	Y:243:153:90:37.04%:3.0375E-32	Pass:67:86:47:43:1E0
Efaecium_consensus	305724	G	A	R:275:181:94:34.18%:3.2751E-33	Pass:72:109:45:49:1E0
Efaecium_consensus	305752	T	A	W:214:133:81:37.85%:3.3909E-29	Pass:60:73:36:45:1E0
Efaecium_consensus	305797	T	A	W:135:84:51:37.78%:1.265E-18	Pass:38:46:34:17:1E0
Efaecium_consensus	305803	A	C	M:123:72:51:41.46%:6.0641E-19	Pass:32:40:35:16:1E0
Efaecium_consensus	306041	G	A	A:163:1:162:99.39%:2.7169E-95	Pass:0:1:91:71:1E0
Efaecium_consensus	307166	T	C	C:243:7:236:97.12%:1.5395E-132	Pass:6:1:107:129:1E0
Efaecium_consensus	307270	T	C	Y:255:224:31:12.16%:1.7645E-10	Pass:125:99:8:23:1E0
Efaecium_consensus	307310	T	A	W:111:95:16:14.41%:8.5292E-6	Pass:62:33:7:9:1E0
Efaecium_consensus	310631	C	T	Y:137:114:20:14.6%:4.4361E-7	Pass:54:60:12:8:1E0
Efaecium_consensus	310638	C	T	Y:137:123:14:10.22%:4.3033E-5	Pass:56:67:9:5:1E0
Efaecium_consensus	311208	C	T	Y:714:632:82:11.48%:1.7528E-26	Pass:329:303:47:35:1E0
Efaecium_consensus	312288	A	G	R:665:592:73:10.98%:1.3083E-23	Pass:304:288:33:40:1E0
Efaecium_consensus	312345	C	T	Y:1084:959:125:11.53%:3.559E-38	Pass:472:487:64:61:1E0
Efaecium_consensus	312471	T	A	W:863:729:134:15.53%:1.6943E-43	Pass:370:359:67:67:1E0
Efaecium_consensus	312474	A	G	R:816:676:140:17.16%:1.0481E-45	Pass:332:344:67:73:1E0
Efaecium_consensus	312614	T	C	Y:264:234:30:11.36%:3.8896E-10	Pass:98:136:16:14:1E0
Efaecium_consensus	312641	T	A	W:237:203:34:14.35%:1.6269E-11	Pass:90:113:15:19:1E0
Efaecium_consensus	312718	G	A	R:420:373:47:11.19%:1.818E-15	Pass:190:183:24:23:1E0
Efaecium_consensus	313364	C	T	Y:257:227:27:10.51%:3.5929E-9	Pass:130:97:12:15:1E0
Efaecium_consensus	315359	T	A	W:378:339:39:10.32%:6.4729E-13	Pass:158:181:23:16:1E0
Efaecium_consensus	315362	C	T	Y:367:329:38:10.35%:1.3253E-12	Pass:161:168:23:15:1E0
Efaecium_consensus	316543	G	A	A:325:3:322:99.08%:3.9873E-188	Pass:2:1:171:151:1E0
Efaecium_consensus	319379	A	C	M:318:266:52:16.35%:2.2904E-17	Pass:124:142:32:20:1E0
Efaecium_consensus	319394	G	C	S:506:417:89:17.59%:2.3117E-29	Pass:182:235:44:45:1E0
Efaecium_consensus	319427	C	T	Y:631:540:91:14.42%:1.2209E-29	Pass:263:277:38:53:1E0
Efaecium_consensus	319430	C	T	Y:641:563:78:12.17%:2.7299E-25	Pass:281:282:32:46:1E0
Efaecium_consensus	319730	T	C	Y:335:301:34:10.15%:2.41E-11	Pass:159:142:18:16:1E0
Efaecium_consensus	319736	T	C	Y:305:259:46:15.08%:2.2672E-15	Pass:137:122:22:24:1E0
Efaecium_consensus	319739	C	T	Y:330:285:45:13.64%:5.682E-15	Pass:158:127:22:23:1E0
Efaecium_consensus	319742	T	C	Y:287:240:47:16.38%:9.1294E-16	Pass:136:104:23:24:1E0
Efaecium_consensus	319745	G	A	R:297:248:49:16.5%:2.0513E-16	Pass:142:106:26:23:1E0
Efaecium_consensus	319748	A	G	R:290:232:49:16.9%:1.7924E-16	Pass:132:100:25:24:1E0
Efaecium_consensus	319757	A	G	R:328:220:108:32.93%:7.6574E-38	Pass:136:84:59:49:1E0
Efaecium_consensus	319790	C	A	M:483:350:129:26.71%:6.7166E-44	Pass:183:167:67:62:1E0
Efaecium_consensus	319802	A	T	W:562:449:113:20.11%:1.8239E-37	Pass:224:225:58:55:1E0
Efaecium_consensus	319805	A	C	M:603:492:111:18.41%:1.4498E-36	Pass:236:256:57:54:1E0
Efaecium_consensus	319880	T	A	W:577:515:62:10.73%:3.8373E-20	Pass:260:255:25:37:1E0
Efaecium_consensus	319883	C	T	Y:622:549:72:11.58%:2.3817E-23	Pass:274:275:28:44:1E0
Efaecium_consensus	319888	C	T	Y:642:551:91:14.17%:1.3024E-29	Pass:271:280:37:54:1E0
Efaecium_consensus	319894	A	G	R:697:590:107:15.35%:7.4935E-35	Pass:289:301:45:62:1E0
Efaecium_consensus	319904	C	T	Y:821:620:201:24.48%:2.6156E-67	Pass:316:304:84:117:1E0
Efaecium_consensus	321813	C	A	M:251:211:40:15.94%:1.6806E-13	Pass:111:100:25:15:1E0
Efaecium_consensus	322587	C	T	Y:455:407:48:10.55%:9.6004E-16	Pass:198:209:25:23:1E0
Efaecium_consensus	322592	A	T	W:450:267:183:40.67%:5.2486E-66	Pass:120:147:88:95:1E0
Efaecium_consensus	322628	A	T	W:556:462:94:16.91%:6.8665E-31	Pass:246:216:49:45:1E0
Efaecium_consensus	322915	A	G	R:567:287:280:49.38%:3.0869E-105	Pass:149:138:134:146:1E0
Efaecium_consensus	322963	C	G	S:592:362:230:38.85%:4.5979E-82	Pass:164:198:133:97:1E0
Efaecium_consensus	322969	C	A	M:574:362:212:36.93%:5.2429E-75	Pass:163:199:125:87:1E0
Efaecium_consensus	322975	A	C	M:531:364:167:31.45%:9.2574E-58	Pass:151:213:99:68:1E0
Efaecium_consensus	322978	T	A	W:521:367:154:29.56%:7.1432E-53	Pass:160:207:87:67:1E0
Efaecium_consensus	323001	G	A	R:445:365:80:17.98%:1.6659E-26	Pass:168:197:42:38:1E0
Efaecium_consensus	323002	A	G	R:444:367:77:17.34%:1.7883E-25	Pass:170:197:40:37:1E0
Efaecium_consensus	323011	A	G	R:474:407:67:14.14%:5.5036E-22	Pass:190:217:37:30:1E0
Efaecium_consensus	323125	C	T	Y:418:365:53:12.68%:1.9099E-17	Pass:190:175:30:23:1E0
Efaecium_consensus	323128	G	A	R:410:348:62:15.12%:1.7874E-20	Pass:180:168:36:26:1E0
Efaecium_consensus	323134	G	A	R:448:347:101:22.54%:6.7858E-34	Pass:182:165:54:47:1E0
Efaecium_consensus	323137	G	A	R:434:329:105:24.19%:1.8894E-35	Pass:177:152:55:50:1E0
Efaecium_consensus	323143	T	C	Y:481:370:111:23.08%:2.9048E-37	Pass:201:169:57:54:1E0
Efaecium_consensus	323149	G	T	K:588:365:223:37.93%:3.0999E-79	Pass:210:155:111:112:1E0
Efaecium_consensus	323211	T	G	K:425:170:254:59.76%:1.983E-101	Pass:85:85:130:124:1E0
Efaecium_consensus	323212	G	A	R:427:169:258:60.42%:2.4247E-103	Pass:85:84:131:127:1E0
Efaecium_consensus	323245	A	G	R:513:333:180:35.09%:3.0643E-63	Pass:172:161:87:93:1E0
Efaecium_consensus	323254	A	C	M:517:377:140:27.08%:1.2954E-47	Pass:200:177:61:79:1E0
Efaecium_consensus	323260	C	T	Y:552:426:126:22.83%:3.6759E-42	Pass:229:197:56:70:1E0
Efaecium_consensus	323269	G	T	K:586:507:79:13.48%:9.8611E-26	Pass:265:242:42:37:1E0
Efaecium_consensus	323272	C	A	M:581:506:75:12.91%:2.0591E-24	Pass:266:240:40:35:1E0
Efaecium_consensus	323275	T	C	Y:582:509:72:12.37%:2.0285E-23	Pass:259:250:41:31:1E0
Efaecium_consensus	323338	T	C	Y:374:330:43:11.5%:3.1472E-14	Pass:161:169:20:23:1E0
Efaecium_consensus	323341	G	A	R:455:390:65:14.29%:2.31E-21	Pass:171:219:30:35:1E0
Efaecium_consensus	323365	T	A	W:1011:583:428:42.33%:2.5045E-152	Pass:284:299:187:241:1E0
Efaecium_consensus	323392	G	A	R:1093:747:346:31.66%:9.7973E-117	Pass:386:361:162:184:1E0
Efaecium_consensus	323395	C	T	Y:1073:728:345:32.15%:1.1637E-116	Pass:377:351:162:183:1E0
Efaecium_consensus	323413	C	T	Y:653:542:111:17%:2.3159E-36	Pass:289:253:43:68:1E0
Efaecium_consensus	323422	T	A	W:542:456:86:15.87%:3.3093E-28	Pass:233:223:23:63:1E0
Efaecium_consensus	323434	A	G	R:551:444:107:19.42%:2.0466E-35	Pass:200:244:27:80:1E0
Efaecium_consensus	323458	A	C	M:770:476:294:38.18%:2.2332E-104	Pass:225:251:125:169:1E0
Efaecium_consensus	323466	T	C	Y:761:465:296:38.9%:1.9156E-105	Pass:217:248:131:165:1E0
Efaecium_consensus	323468	T	C	Y:756:459:297:39.29%:5.36E-106	Pass:212:247:132:165:1E0
Efaecium_consensus	323469	G	A	R:758:464:294:38.79%:1.1109E-104	Pass:217:247:131:163:1E0
Efaecium_consensus	323504	A	G	R:426:172:254:59.62%:2.9535E-101	Pass:85:87:129:125:1E0
Efaecium_consensus	323526	T	A	W:176:115:61:34.66%:7.7771E-22	Pass:51:64:34:27:1E0
Efaecium_consensus	323548	C	A	M:144:124:19:13.19%:1.006E-6	Pass:66:58:12:7:1E0
Efaecium_consensus	324124	A	T	W:344:307:37:10.76%:2.6164E-12	Pass:159:148:15:22:1E0
Efaecium_consensus	324148	G	A	R:461:404:57:12.36%:1.0962E-18	Pass:205:199:37:20:1E0
Efaecium_consensus	324151	T	C	Y:435:377:58:13.33%:4.5286E-19	Pass:194:183:38:20:1E0
Efaecium_consensus	324157	T	A	W:526:472:54:10.27%:1.3233E-17	Pass:221:251:36:18:1E0
Efaecium_consensus	324565	C	T	Y:434:389:44:10.14%:1.7986E-14	Pass:177:212:14:30:1E0
Efaecium_consensus	324577	C	T	Y:530:393:137:25.85%:2.3002E-46	Pass:184:209:54:83:1E0
Efaecium_consensus	324583	G	A	R:544:375:169:31.07%:2.4149E-58	Pass:177:198:65:104:1E0
Efaecium_consensus	324609	T	C	Y:617:446:171:27.71%:3.6527E-58	Pass:222:224:70:101:1E0
Efaecium_consensus	327024	C	T	T:724:17:707:97.65%:0E0	Pass:7:10:337:370:1E0
Efaecium_consensus	327040	C	T	T:465:17:448:96.34%:3.6416E-248	Pass:7:10:218:230:1E0
Efaecium_consensus	330245	A	G	G:1200:0:1200:100%:0E0	Pass:0:0:621:579:1E0
Efaecium_consensus	332064	A	C	C:1711:0:1711:100%:0E0	Pass:0:0:875:836:1E0
Efaecium_consensus	332159	G	A	R:1389:1207:180:12.96%:1.2696E-55	Pass:589:618:96:84:1E0
Efaecium_consensus	333819	A	G	G:1071:0:1071:100%:0E0	Pass:0:0:546:525:1E0
Efaecium_consensus	337425	T	G	K:408:367:41:10.05%:1.5789E-13	Pass:182:185:26:15:1E0
Efaecium_consensus	338866	T	C	C:637:0:622:97.65%:0E0	Pass:0:0:318:304:1E0
Efaecium_consensus	340673	G	A	R:779:655:124:15.92%:2.2943E-40	Pass:335:320:62:62:1E0
Efaecium_consensus	340676	T	G	K:723:599:123:17.01%:3.1915E-40	Pass:301:298:60:63:1E0
Efaecium_consensus	340711	G	A	R:253:168:85:33.6%:5.1174E-30	Pass:84:84:50:35:1E0
Efaecium_consensus	340714	C	G	S:231:149:82:35.5%:3.1297E-29	Pass:77:72:48:34:1E0
Efaecium_consensus	340726	T	C	Y:197:129:66:33.5%:1.7436E-23	Pass:59:70:42:24:1E0
Efaecium_consensus	340732	A	G	R:162:124:36:22.22%:1.5802E-12	Pass:57:67:22:14:1E0
Efaecium_consensus	340736	T	G	K:159:124:35:22.01%:3.5498E-12	Pass:56:68:21:14:1E0
Efaecium_consensus	340737	T	G	K:160:126:34:21.25%:8.1778E-12	Pass:57:69:20:14:1E0
Efaecium_consensus	340742	A	G	R:155:120:35:22.44%:3.3384E-12	Pass:56:64:22:13:1E0
Efaecium_consensus	340816	G	A	R:208:187:21:10.1%:2.8033E-7	Pass:84:103:11:10:1E0
Efaecium_consensus	340837	G	A	R:170:144:20:11.76%:5.1493E-7	Pass:69:75:11:9:1E0
Efaecium_consensus	342111	T	A	W:160:140:20:12.5%:5.0654E-7	Pass:65:75:14:6:1E0
Efaecium_consensus	343904	T	C	Y:248:220:28:11.29%:1.6617E-9	Pass:126:94:10:18:1E0
Efaecium_consensus	343905	C	T	Y:262:235:27:10.31%:3.6782E-9	Pass:133:102:9:18:1E0
Efaecium_consensus	343947	T	A	W:387:244:143:36.86%:8.1247E-51	Pass:132:112:66:77:1E0
Efaecium_consensus	343965	G	T	K:352:249:102:28.98%:3.5619E-35	Pass:117:132:51:51:1E0
Efaecium_consensus	343971	T	A	W:324:264:60:18.52%:4.2635E-20	Pass:126:138:27:33:1E0
Efaecium_consensus	343974	T	G	K:326:274:50:15.34%:1.1444E-16	Pass:136:138:24:26:1E0
Efaecium_consensus	343980	A	T	W:375:336:39:10.4%:6.4167E-13	Pass:163:173:21:18:1E0
Efaecium_consensus	344402	C	T	T:129:7:122:94.57%:6.3495E-66	Pass:3:4:49:73:1E0
Efaecium_consensus	344403	A	C	C:121:1:120:99.17%:3.3691E-70	Pass:1:0:49:71:1E0
Efaecium_consensus	344405	G	A	A:121:0:121:100%:2.7616E-72	Pass:0:0:47:74:1E0
Efaecium_consensus	344406	T	A	A:117:0:117:100%:6.952E-70	Pass:0:0:46:71:1E0
Efaecium_consensus	344639	C	A	A:116:0:116:100%:2.7689E-69	Pass:0:0:54:62:1E0
Efaecium_consensus	344738	A	G	G:116:0:116:100%:2.7689E-69	Pass:0:0:56:60:1E0
Efaecium_consensus	344771	C	T	T:164:0:164:100%:4.1542E-98	Pass:0:0:82:82:1E0
Efaecium_consensus	344831	G	T	T:158:0:158:100%:1.6702E-94	Pass:0:0:76:82:1E0
Efaecium_consensus	344842	A	G	G:141:0:141:100%:2.7109E-84	Pass:0:0:72:69:1E0
Efaecium_consensus	344867	C	T	T:103:0:103:100%:1.7512E-61	Pass:0:0:48:55:1E0
Efaecium_consensus	344915	C	T	T:105:0:105:100%:1.1051E-62	Pass:0:0:56:49:1E0
Efaecium_consensus	345047	T	C	C:107:0:107:100%:6.972E-64	Pass:0:0:55:52:1E0
Efaecium_consensus	345057	C	G	G:134:0:134:100%:4.3301E-80	Pass:0:0:69:65:1E0
Efaecium_consensus	345086	G	A	A:160:0:160:100%:1.0505E-95	Pass:0:0:78:82:1E0
Efaecium_consensus	345193	G	A	A:136:0:136:100%:2.7264E-81	Pass:0:0:59:77:1E0
Efaecium_consensus	345224	A	G	G:142:0:142:100%:6.8012E-85	Pass:0:0:62:80:1E0
Efaecium_consensus	345442	C	T	T:120:0:120:100%:1.1001E-71	Pass:0:0:64:56:1E0
Efaecium_consensus	345461	C	T	T:113:0:113:100%:1.7491E-67	Pass:0:0:54:59:1E0
Efaecium_consensus	345470	T	C	C:130:0:130:100%:1.0919E-77	Pass:0:0:66:64:1E0
Efaecium_consensus	345482	A	G	G:140:0:140:100%:1.0805E-83	Pass:0:0:65:75:1E0
Efaecium_consensus	345494	A	G	G:209:3:206:98.56%:5.93E-119	Pass:3:0:95:111:1E0
Efaecium_consensus	345545	T	C	C:147:0:147:100%:6.7575E-88	Pass:0:0:70:77:1E0
Efaecium_consensus	345560	T	G	G:129:0:129:100%:4.3506E-77	Pass:0:0:64:65:1E0
Efaecium_consensus	345571	G	T	T:123:0:123:100%:1.7402E-73	Pass:0:0:60:63:1E0
Efaecium_consensus	345581	C	T	T:115:0:115:100%:1.1028E-68	Pass:0:0:56:59:1E0
Efaecium_consensus	345608	T	C	C:121:0:121:100%:2.7616E-72	Pass:0:0:67:54:1E0
Efaecium_consensus	345677	G	A	A:118:0:118:100%:1.7454E-70	Pass:0:0:60:58:1E0
Efaecium_consensus	350359	A	G	G:872:0:872:100%:0E0	Pass:0:0:459:413:1E0
Efaecium_consensus	350407	A	G	G:952:2:950:99.79%:0E0	Pass:0:2:455:495:1E0
Efaecium_consensus	350431	T	G	G:642:0:641:100%:0E0	Pass:0:0:310:331:1E0
Efaecium_consensus	350473	A	G	G:734:0:734:100%:0E0	Pass:0:0:364:370:1E0
Efaecium_consensus	350542	A	T	T:201:0:201:100%:2.4344E-120	Pass:0:0:91:110:1E0
Efaecium_consensus	350560	A	G	G:212:1:211:99.53%:1.2696E-124	Pass:0:1:86:125:1E0
Efaecium_consensus	350587	C	T	T:295:0:295:100%:7.5158E-177	Pass:0:0:118:177:1E0
Efaecium_consensus	350647	T	C	C:692:1:691:99.86%:0E0	Pass:0:1:321:370:1E0
Efaecium_consensus	350668	G	A	A:1092:0:1090:99.91%:0E0	Pass:0:0:514:576:1E0
Efaecium_consensus	350779	A	G	G:235:0:235:100%:8.9175E-141	Pass:0:0:118:117:1E0
Efaecium_consensus	350782	C	T	T:233:0:233:100%:1.4207E-139	Pass:0:0:116:117:1E0
Efaecium_consensus	350785	G	A	A:243:0:243:100%:1.3836E-145	Pass:0:0:122:121:1E0
Efaecium_consensus	350863	C	A	A:304:0:304:100%:2.9104E-182	Pass:0:0:166:138:1E0
Efaecium_consensus	350864	T	A	A:285:0:285:100%:7.7462E-171	Pass:0:0:154:131:1E0
Efaecium_consensus	350866	A	C	C:297:0:296:99.66%:1.8821E-177	Pass:0:0:159:137:1E0
Efaecium_consensus	350869	C	T	T:419:0:419:100%:1.98E-251	Pass:0:0:236:183:1E0
Efaecium_consensus	351055	G	T	T:556:0:556:100%:0E0	Pass:0:0:282:274:1E0
Efaecium_consensus	351056	G	T	T:568:0:567:99.82%:0E0	Pass:0:0:282:285:1E0
Efaecium_consensus	351057	A	C	C:559:4:555:99.28%:0E0	Pass:1:3:281:274:1E0
Efaecium_consensus	351106	A	T	T:957:0:957:100%:0E0	Pass:0:0:479:478:1E0
Efaecium_consensus	351112	T	A	A:843:3:840:99.64%:0E0	Pass:3:0:424:416:1E0
Efaecium_consensus	351128	T	C	C:572:1:571:99.83%:0E0	Pass:0:1:270:301:1E0
Efaecium_consensus	351175	G	A	A:585:1:584:99.83%:0E0	Pass:1:0:310:274:1E0
Efaecium_consensus	351184	C	A	A:554:1:553:99.82%:0E0	Pass:1:0:288:265:1E0
Efaecium_consensus	351190	G	A	A:460:0:459:99.78%:1.7142E-275	Pass:0:0:212:247:1E0
Efaecium_consensus	351202	C	A	A:378:0:378:100%:9.0947E-227	Pass:0:0:174:204:1E0
Efaecium_consensus	351204	G	C	C:377:0:377:100%:3.6331E-226	Pass:0:0:174:203:1E0
Efaecium_consensus	351211	G	T	T:423:0:423:100%:7.7714E-254	Pass:0:0:198:225:1E0
Efaecium_consensus	351247	C	T	T:398:0:396:99.5%:1.3546E-237	Pass:0:0:207:189:1E0
Efaecium_consensus	351250	A	T	T:390:0:389:99.74%:2.1996E-233	Pass:0:0:207:182:1E0
Efaecium_consensus	351303	T	A	A:333:0:333:100%:1.0568E-199	Pass:0:0:154:179:1E0
Efaecium_consensus	351350	T	G	K:403:352:51:12.66%:8.2035E-17	Pass:168:184:24:27:1E0
Efaecium_consensus	351356	T	G	K:443:395:48:10.84%:9.2472E-16	Pass:180:215:24:24:1E0
Efaecium_consensus	351386	A	C	M:556:489:67:12.05%:8.1646E-22	Pass:250:239:34:33:1E0
Efaecium_consensus	351407	T	C	C:450:28:422:93.78%:6.8853E-225	Pass:18:10:210:212:1E0
Efaecium_consensus	351434	G	A	A:193:0:193:100%:1.5634E-115	Pass:0:0:68:125:1E0
Efaecium_consensus	351452	A	G	G:365:0:365:100%:5.9975E-219	Pass:0:0:166:199:1E0
Efaecium_consensus	351470	T	C	C:711:0:711:100%:0E0	Pass:0:0:360:351:1E0
Efaecium_consensus	351503	G	A	A:742:0:742:100%:0E0	Pass:0:0:394:348:1E0
Efaecium_consensus	351521	A	G	G:548:0:546:99.64%:0E0	Pass:0:0:287:259:1E0
Efaecium_consensus	351529	G	T	T:559:0:557:99.82%:0E0	Pass:0:0:303:254:1E0
Efaecium_consensus	351683	A	T	T:555:0:555:100%:0E0	Pass:0:0:319:236:1E0
Efaecium_consensus	351710	G	A	A:218:0:218:100%:1.4756E-130	Pass:0:0:112:106:1E0
Efaecium_consensus	351719	G	A	A:155:1:154:99.35%:1.6516E-90	Pass:1:0:76:78:1E0
Efaecium_consensus	351722	A	G	G:160:0:160:100%:1.0505E-95	Pass:0:0:78:82:1E0
Efaecium_consensus	351773	C	A	A:155:0:155:100%:1.0587E-92	Pass:0:0:58:97:1E0
Efaecium_consensus	351779	G	A	A:200:0:200:100%:9.7132E-120	Pass:0:0:82:118:1E0
Efaecium_consensus	351790	G	T	T:343:0:343:100%:1.0228E-205	Pass:0:0:141:202:1E0
Efaecium_consensus	351842	G	A	A:434:0:433:99.77%:7.4984E-260	Pass:0:0:213:220:1E0
Efaecium_consensus	351851	A	G	G:377:0:377:100%:3.6331E-226	Pass:0:0:213:164:1E0
Efaecium_consensus	351863	T	A	A:264:0:264:100%:3.279E-158	Pass:0:0:162:102:1E0
Efaecium_consensus	351869	A	G	G:130:0:130:100%:1.0919E-77	Pass:0:0:77:53:1E0
Efaecium_consensus	351923	A	T	T:182:0:182:100%:6.3678E-109	Pass:0:0:99:83:1E0
Efaecium_consensus	351965	A	T	T:342:0:342:100%:4.0854E-205	Pass:0:0:179:163:1E0
Efaecium_consensus	351974	G	C	C:338:0:336:99.41%:1.6586E-201	Pass:0:0:177:159:1E0
Efaecium_consensus	351980	G	A	A:289:0:288:99.65%:1.2167E-172	Pass:0:0:143:145:1E0
Efaecium_consensus	352052	T	G	G:135:0:135:100%:1.0865E-80	Pass:0:0:65:70:1E0
Efaecium_consensus	352059	A	G	G:116:0:116:100%:2.7689E-69	Pass:0:0:62:54:1E0
Efaecium_consensus	352069	G	A	A:116:0:116:100%:2.7689E-69	Pass:0:0:64:52:1E0
Efaecium_consensus	352090	G	A	A:110:0:110:100%:1.1045E-65	Pass:0:0:57:53:1E0
Efaecium_consensus	352114	G	C	C:189:0:189:100%:3.9605E-113	Pass:0:0:109:80:1E0
Efaecium_consensus	352132	G	A	A:156:0:156:100%:2.6554E-93	Pass:0:0:92:64:1E0
Efaecium_consensus	352155	G	T	T:239:0:239:100%:3.5129E-143	Pass:0:0:133:106:1E0
Efaecium_consensus	352162	G	A	A:291:0:290:99.66%:7.6307E-174	Pass:0:0:151:139:1E0
Efaecium_consensus	352167	T	C	C:310:0:310:100%:7.1752E-186	Pass:0:0:169:141:1E0
Efaecium_consensus	352168	T	C	C:313:0:313:100%:1.1265E-187	Pass:0:0:167:146:1E0
Efaecium_consensus	352198	T	C	C:705:1:704:99.86%:0E0	Pass:1:0:356:348:1E0
Efaecium_consensus	352240	T	C	C:452:0:452:100%:2.7871E-271	Pass:0:0:238:214:1E0
Efaecium_consensus	352252	T	A	A:475:1:474:99.79%:1.9326E-282	Pass:0:1:233:241:1E0
Efaecium_consensus	352255	A	T	T:436:0:436:100%:1.1757E-261	Pass:0:0:234:202:1E0
Efaecium_consensus	352285	C	T	T:535:3:532:99.44%:8.3662E-314	Pass:1:2:263:269:1E0
Efaecium_consensus	352288	G	A	A:534:0:531:99.44%:8.2674E-319	Pass:0:0:267:264:1E0
Efaecium_consensus	352351	G	A	A:242:0:242:100%:5.5232E-145	Pass:0:0:132:110:1E0
Efaecium_consensus	352357	G	A	A:238:0:238:100%:1.4022E-142	Pass:0:0:126:112:1E0
Efaecium_consensus	352371	A	G	G:350:2:348:99.43%:3.8957E-205	Pass:2:0:183:165:1E0
Efaecium_consensus	352390	T	C	C:588:0:588:100%:0E0	Pass:0:0:280:308:1E0
Efaecium_consensus	352431	G	T	T:809:0:809:100%:0E0	Pass:0:0:372:437:1E0
Efaecium_consensus	352471	T	A	A:547:0:547:100%:0E0	Pass:0:0:266:281:1E0
Efaecium_consensus	352473	C	T	T:531:1:530:99.81%:4.3983E-316	Pass:1:0:261:269:1E0
Efaecium_consensus	352498	C	T	T:271:1:270:99.63%:5.5153E-160	Pass:1:0:138:132:1E0
Efaecium_consensus	352570	G	A	A:472:1:471:99.79%:1.2252E-280	Pass:1:0:236:235:1E0
Efaecium_consensus	352573	G	A	A:511:0:511:100%:8.9174E-307	Pass:0:0:257:254:1E0
Efaecium_consensus	352617	T	C	C:760:0:760:100%:0E0	Pass:0:0:381:379:1E0
Efaecium_consensus	352669	A	T	T:736:0:734:99.73%:0E0	Pass:0:0:376:358:1E0
Efaecium_consensus	352675	G	A	A:627:0:625:99.84%:0E0	Pass:0:0:330:295:1E0
Efaecium_consensus	352741	T	C	C:828:0:828:100%:0E0	Pass:0:0:418:410:1E0
Efaecium_consensus	352744	A	G	G:895:0:895:100%:0E0	Pass:0:0:473:422:1E0
Efaecium_consensus	352952	G	A	A:376:0:376:100%:1.4513E-225	Pass:0:0:204:172:1E0
Efaecium_consensus	352954	A	G	G:370:0:369:99.73%:2.3556E-221	Pass:0:0:200:169:1E0
Efaecium_consensus	352978	A	C	C:300:0:300:100%:7.4015E-180	Pass:0:0:151:149:1E0
Efaecium_consensus	352990	C	T	T:213:1:212:99.53%:3.1964E-125	Pass:1:0:113:99:1E0
Efaecium_consensus	353115	G	A	A:1432:2:1429:99.79%:0E0	Pass:0:2:776:653:1E0
Efaecium_consensus	353136	T	G	G:574:0:574:100%:0E0	Pass:0:0:298:276:1E0
Efaecium_consensus	353145	C	T	T:527:1:526:99.81%:1.1133E-313	Pass:0:1:285:241:1E0
Efaecium_consensus	353184	G	A	A:735:1:733:99.73%:0E0	Pass:1:0:349:384:1E0
Efaecium_consensus	353201	C	T	T:793:0:793:100%:0E0	Pass:0:0:399:394:1E0
Efaecium_consensus	353235	G	A	A:627:6:621:99.04%:0E0	Pass:1:5:329:292:1E0
Efaecium_consensus	353244	A	G	G:410:0:410:93.82%:5.1346E-246	Pass:0:0:219:191:1E0
Efaecium_consensus	353271	C	T	T:1228:0:1228:100%:0E0	Pass:0:0:559:669:1E0
Efaecium_consensus	353279	G	A	A:1417:1:1416:99.93%:0E0	Pass:1:0:656:760:1E0
Efaecium_consensus	353301	G	C	C:2108:0:2107:99.95%:0E0	Pass:0:0:982:1125:1E0
Efaecium_consensus	353346	G	A	A:2184:1:2181:99.86%:0E0	Pass:0:1:1104:1077:1E0
Efaecium_consensus	353355	A	C	C:2154:2:2150:99.86%:0E0	Pass:2:0:1075:1075:1E0
Efaecium_consensus	353552	G	A	A:3446:2:3444:99.83%:0E0	Pass:1:1:1747:1697:1E0
Efaecium_consensus	353612	A	G	G:2223:21:2202:99.06%:0E0	Pass:10:11:1132:1070:1E0
Efaecium_consensus	353616	C	T	T:2179:4:2155:98.9%:0E0	Pass:1:3:1128:1027:1E0
Efaecium_consensus	353628	A	T	T:1767:2:1761:99.66%:0E0	Pass:0:2:901:860:1E0
Efaecium_consensus	353654	C	T	T:1633:0:1618:99.02%:0E0	Pass:0:0:846:772:1E0
Efaecium_consensus	353660	T	C	C:1753:2:1736:99.03%:0E0	Pass:2:0:901:835:1E0
Efaecium_consensus	353703	G	A	A:4495:0:4491:99.91%:0E0	Pass:0:0:2277:2214:1E0
Efaecium_consensus	353720	G	A	A:4549:4:4544:99.89%:0E0	Pass:0:4:2214:2330:1E0
Efaecium_consensus	353724	G	A	A:4620:4:4614:99.87%:0E0	Pass:1:3:2309:2305:1E0
Efaecium_consensus	353765	A	G	G:5158:2:5156:99.96%:0E0	Pass:1:1:2496:2660:1E0
Efaecium_consensus	353886	T	G	G:8232:0:8218:99.87%:0E0	Pass:0:0:4119:4099:1E0
Efaecium_consensus	353892	A	G	G:8598:6:8592:99.93%:0E0	Pass:3:3:4284:4308:1E0
Efaecium_consensus	353940	C	T	T:3118:1:3111:99.94%:0E0	Pass:1:0:1544:1567:1E0
Efaecium_consensus	353952	C	T	T:2741:0:2740:99.96%:0E0	Pass:0:0:1352:1388:1E0
Efaecium_consensus	353964	A	C	C:3729:4:3720:99.76%:0E0	Pass:4:0:1824:1896:1E0
Efaecium_consensus	353970	C	A	A:3611:1:3610:99.97%:0E0	Pass:0:1:1678:1932:1E0
Efaecium_consensus	353973	A	G	G:3971:1:3970:99.97%:0E0	Pass:0:1:1965:2005:1E0
Efaecium_consensus	354003	A	G	G:3876:4:3871:99.87%:0E0	Pass:1:3:1862:2009:1E0
Efaecium_consensus	354030	A	T	T:1959:0:1959:100%:0E0	Pass:0:0:1014:945:1E0
Efaecium_consensus	354037	A	G	G:802:2:799:99.75%:0E0	Pass:0:2:393:406:1E0
Efaecium_consensus	354039	G	A	A:799:2:797:99.75%:0E0	Pass:2:0:395:402:1E0
Efaecium_consensus	354051	G	T	T:633:0:633:100%:0E0	Pass:0:0:304:329:1E0
Efaecium_consensus	354062	C	T	T:406:0:406:100%:1.308E-243	Pass:0:0:194:212:1E0
Efaecium_consensus	354068	C	T	T:113:0:113:100%:1.7491E-67	Pass:0:0:63:50:1E0
Efaecium_consensus	354115	T	C	C:401:1:400:99.75%:5.3512E-238	Pass:1:0:218:182:1E0
Efaecium_consensus	354163	G	A	A:190:0:190:100%:9.9275E-114	Pass:0:0:93:97:1E0
Efaecium_consensus	354343	C	T	T:160:0:160:100%:1.0505E-95	Pass:0:0:76:84:1E0
Efaecium_consensus	354346	T	C	C:160:0:160:100%:1.0505E-95	Pass:0:0:75:85:1E0
Efaecium_consensus	354421	A	C	C:336:0:335:99.7%:6.6246E-201	Pass:0:0:166:169:1E0
Efaecium_consensus	354423	G	T	T:327:0:327:100%:4.2894E-196	Pass:0:0:163:164:1E0
Efaecium_consensus	354427	T	A	A:347:0:347:100%:4.0186E-208	Pass:0:0:158:189:1E0
Efaecium_consensus	354433	G	A	A:333:0:333:100%:1.0568E-199	Pass:0:0:154:179:1E0
Efaecium_consensus	354505	G	A	A:349:2:347:99.43%:1.5472E-204	Pass:2:0:192:155:1E0
Efaecium_consensus	354571	T	C	C:165:0:165:100%:1.0417E-98	Pass:0:0:89:76:1E0
Efaecium_consensus	354586	A	G	G:235:3:232:98.72%:1.9785E-134	Pass:2:1:117:115:1E0
Efaecium_consensus	354640	A	G	G:217:0:217:100%:5.8889E-130	Pass:0:0:105:112:1E0
Efaecium_consensus	354643	A	G	G:213:0:213:100%:1.4936E-127	Pass:0:0:103:110:1E0
Efaecium_consensus	354700	A	G	G:445:2:443:99.11%:4.5164E-262	Pass:1:1:234:209:1E0
Efaecium_consensus	354745	T	C	C:219:0:219:100%:3.6975E-131	Pass:0:0:105:114:1E0
Efaecium_consensus	354753	A	G	G:150:0:150:100%:1.0666E-89	Pass:0:0:66:84:1E0
Efaecium_consensus	354757	A	G	G:122:0:122:100%:6.9324E-73	Pass:0:0:54:68:1E0
Efaecium_consensus	355039	G	A	A:168:0:168:100%:1.6424E-100	Pass:0:0:84:84:1E0
Efaecium_consensus	355048	C	A	A:176:0:175:99.43%:1.0231E-104	Pass:0:0:90:85:1E0
Efaecium_consensus	355084	T	G	G:226:0:226:100%:2.2925E-135	Pass:0:0:133:93:1E0
Efaecium_consensus	355114	T	C	C:138:0:138:100%:1.7164E-82	Pass:0:0:82:56:1E0
Efaecium_consensus	355120	A	G	G:100:0:100:100%:1.1044E-59	Pass:0:0:58:42:1E0
Efaecium_consensus	355173	G	T	T:112:0:112:100%:6.9655E-67	Pass:0:0:64:48:1E0
Efaecium_consensus	355176	C	A	A:131:0:131:100%:2.7401E-78	Pass:0:0:71:60:1E0
Efaecium_consensus	355177	G	A	A:130:0:130:100%:1.0919E-77	Pass:0:0:69:61:1E0
Efaecium_consensus	355204	A	T	T:212:0:212:100%:5.9605E-127	Pass:0:0:116:96:1E0
Efaecium_consensus	355207	T	G	G:205:0:205:100%:9.6033E-123	Pass:0:0:110:95:1E0
Efaecium_consensus	355339	A	G	G:149:0:149:100%:4.252E-89	Pass:0:0:76:73:1E0
Efaecium_consensus	355471	C	T	T:113:0:112:99.12%:6.9655E-67	Pass:0:0:50:62:1E0
Efaecium_consensus	355822	T	C	C:163:0:163:100%:1.6566E-97	Pass:0:0:81:82:1E0
Efaecium_consensus	355937	A	T	T:249:4:245:98.39%:5.7E-141	Pass:4:0:121:124:1E0
Efaecium_consensus	356075	C	T	T:363:0:363:100%:9.5698E-218	Pass:0:0:190:173:1E0
Efaecium_consensus	356078	G	A	A:367:0:367:100%:3.7587E-220	Pass:0:0:195:172:1E0
Efaecium_consensus	356081	A	G	G:374:2:372:99.47%:1.6327E-219	Pass:0:2:195:177:1E0
Efaecium_consensus	356204	C	T	T:150:0:150:100%:1.0666E-89	Pass:0:0:86:64:1E0
Efaecium_consensus	356213	A	G	G:111:0:111:100%:2.7737E-66	Pass:0:0:61:50:1E0
Efaecium_consensus	356258	T	C	C:172:0:172:100%:6.4914E-103	Pass:0:0:89:83:1E0
Efaecium_consensus	356267	C	T	T:198:0:198:100%:1.5463E-118	Pass:0:0:103:95:1E0
Efaecium_consensus	356269	G	A	A:195:0:195:100%:9.8214E-117	Pass:0:0:103:92:1E0
Efaecium_consensus	356319	A	G	G:219:0:219:100%:3.6975E-131	Pass:0:0:118:101:1E0
Efaecium_consensus	356321	C	T	T:223:0:223:100%:1.4574E-133	Pass:0:0:120:103:1E0
Efaecium_consensus	356330	A	G	G:170:0:170:100%:1.0326E-101	Pass:0:0:99:71:1E0
Efaecium_consensus	356333	T	A	A:162:0:162:100%:6.6062E-97	Pass:0:0:96:66:1E0
Efaecium_consensus	356336	C	T	T:167:0:167:100%:6.55E-100	Pass:0:0:97:70:1E0
Efaecium_consensus	356399	T	C	C:217:0:217:100%:5.8889E-130	Pass:0:0:111:106:1E0
Efaecium_consensus	356401	A	G	G:222:0:222:100%:5.8167E-133	Pass:0:0:113:109:1E0
Efaecium_consensus	356408	A	G	G:138:0:138:100%:1.7164E-82	Pass:0:0:76:62:1E0
Efaecium_consensus	356411	T	C	C:138:0:138:100%:1.7164E-82	Pass:0:0:78:60:1E0
Efaecium_consensus	356414	A	T	T:140:0:140:100%:1.0805E-83	Pass:0:0:79:61:1E0
Efaecium_consensus	356438	C	T	T:131:0:131:100%:2.7401E-78	Pass:0:0:59:72:1E0
Efaecium_consensus	356444	T	A	A:138:0:138:100%:1.7164E-82	Pass:0:0:60:78:1E0
Efaecium_consensus	356453	G	T	T:186:0:186:100%:2.5146E-111	Pass:0:0:76:110:1E0
Efaecium_consensus	356501	T	A	A:142:1:141:99.3%:9.7257E-83	Pass:0:1:65:76:1E0
Efaecium_consensus	356545	A	G	G:105:0:105:100%:1.1051E-62	Pass:0:0:54:51:1E0
Efaecium_consensus	356606	C	A	A:133:0:133:100%:1.7256E-79	Pass:0:0:69:64:1E0
Efaecium_consensus	356888	A	G	G:139:0:139:100%:4.3066E-83	Pass:0:0:73:66:1E0
Efaecium_consensus	356897	G	T	T:223:0:223:100%:1.4574E-133	Pass:0:0:123:100:1E0
Efaecium_consensus	356936	T	C	C:262:0:262:100%:5.2265E-157	Pass:0:0:151:111:1E0
Efaecium_consensus	357005	A	G	G:159:0:159:100%:4.1887E-95	Pass:0:0:79:80:1E0
Efaecium_consensus	357011	A	G	G:167:0:167:100%:6.55E-100	Pass:0:0:74:93:1E0
Efaecium_consensus	357023	G	C	C:161:0:161:100%:2.6343E-96	Pass:0:0:75:86:1E0
Efaecium_consensus	357061	C	A	A:280:4:276:98.57%:2.0864E-159	Pass:3:1:118:158:1E0
Efaecium_consensus	357116	C	G	G:110:0:110:100%:1.1045E-65	Pass:0:0:52:58:1E0
Efaecium_consensus	357182	A	T	T:147:0:147:100%:6.7575E-88	Pass:0:0:79:68:1E0
Efaecium_consensus	357211	T	G	G:289:0:289:100%:3.047E-173	Pass:0:0:136:153:1E0
Efaecium_consensus	357314	A	G	G:1846:0:1845:99.95%:0E0	Pass:0:0:911:934:1E0
Efaecium_consensus	357330	T	C	C:2631:4:2626:99.85%:0E0	Pass:1:3:1268:1358:1E0
Efaecium_consensus	357332	C	A	A:2639:3:2633:99.77%:0E0	Pass:1:2:1276:1357:1E0
Efaecium_consensus	357407	A	G	G:1316:0:1315:100%:0E0	Pass:0:0:690:625:1E0
Efaecium_consensus	357413	C	G	G:1078:1:1076:99.81%:0E0	Pass:0:1:571:505:1E0
Efaecium_consensus	357426	G	A	A:829:0:829:100%:0E0	Pass:0:0:426:403:1E0
Efaecium_consensus	357431	T	C	C:880:0:880:100%:0E0	Pass:0:0:454:426:1E0
Efaecium_consensus	357448	A	G	G:1937:0:1937:100%:0E0	Pass:0:0:928:1009:1E0
Efaecium_consensus	357452	T	A	A:1978:0:1978:100%:0E0	Pass:0:0:970:1008:1E0
Efaecium_consensus	357500	C	T	T:1548:0:1545:99.81%:0E0	Pass:0:0:850:695:1E0
Efaecium_consensus	357511	A	G	G:925:0:925:100%:0E0	Pass:0:0:527:398:1E0
Efaecium_consensus	357521	A	G	G:437:0:437:100%:2.9425E-262	Pass:0:0:256:181:1E0
Efaecium_consensus	357527	C	T	T:148:0:148:100%:1.6951E-88	Pass:0:0:87:61:1E0
Efaecium_consensus	357623	G	A	A:220:0:220:100%:9.2648E-132	Pass:0:0:109:111:1E0
Efaecium_consensus	357665	C	T	T:288:1:287:99.65%:3.5163E-170	Pass:1:0:140:147:1E0
Efaecium_consensus	357686	G	T	T:314:0:313:99.68%:1.1265E-187	Pass:0:0:154:159:1E0
Efaecium_consensus	358000	G	A	A:188:0:188:100%:1.58E-112	Pass:0:0:94:94:1E0
Efaecium_consensus	358012	T	C	C:222:0:222:100%:5.8167E-133	Pass:0:0:118:104:1E0
Efaecium_consensus	358039	T	C	C:105:0:105:100%:1.1051E-62	Pass:0:0:56:49:1E0
Efaecium_consensus	358041	G	T	T:104:0:104:100%:4.3992E-62	Pass:0:0:55:49:1E0
Efaecium_consensus	358174	G	T	T:130:0:130:100%:1.0919E-77	Pass:0:0:66:64:1E0
Efaecium_consensus	358177	C	T	T:122:0:122:100%:6.9324E-73	Pass:0:0:65:57:1E0
Efaecium_consensus	358204	T	C	C:166:0:166:100%:2.6121E-99	Pass:0:0:96:70:1E0
Efaecium_consensus	358216	T	C	C:112:0:111:99.11%:2.7737E-66	Pass:0:0:73:38:1E0
Efaecium_consensus	358309	T	G	G:106:0:106:100%:2.7758E-63	Pass:0:0:50:56:1E0
Efaecium_consensus	358314	G	A	A:120:0:120:100%:1.1001E-71	Pass:0:0:57:63:1E0
Efaecium_consensus	358324	T	G	G:155:0:155:100%:1.0587E-92	Pass:0:0:87:68:1E0
Efaecium_consensus	358351	T	C	C:153:0:153:100%:1.683E-91	Pass:0:0:94:59:1E0
Efaecium_consensus	358438	G	A	A:202:0:202:100%:6.101E-121	Pass:0:0:116:86:1E0
Efaecium_consensus	358465	G	A	A:261:1:260:99.62%:5.467E-154	Pass:1:0:145:115:1E0
Efaecium_consensus	358477	G	T	T:274:0:274:100%:3.1857E-164	Pass:0:0:148:126:1E0
Efaecium_consensus	358483	A	G	G:276:2:274:99.28%:7.6942E-161	Pass:0:2:153:121:1E0
Efaecium_consensus	358494	A	G	G:278:0:278:100%:1.2535E-166	Pass:0:0:148:130:1E0
Efaecium_consensus	358522	C	T	T:293:0:293:100%:1.1984E-175	Pass:0:0:146:147:1E0
Efaecium_consensus	358531	G	A	A:247:0:247:100%:5.4491E-148	Pass:0:0:126:121:1E0
Efaecium_consensus	358564	A	T	T:162:0:162:100%:6.6062E-97	Pass:0:0:97:65:1E0
Efaecium_consensus	358566	A	C	C:159:0:159:100%:4.1887E-95	Pass:0:0:96:63:1E0
Efaecium_consensus	358578	G	A	A:152:0:152:100%:6.7102E-91	Pass:0:0:92:60:1E0
Efaecium_consensus	358581	C	A	A:146:0:146:100%:2.6938E-87	Pass:0:0:91:55:1E0
Efaecium_consensus	358582	G	A	A:149:0:149:98.03%:4.252E-89	Pass:0:0:91:58:1E0
Efaecium_consensus	358594	T	A	A:151:0:151:100%:2.6752E-90	Pass:0:0:89:62:1E0
Efaecium_consensus	358600	C	A	A:141:0:141:100%:2.7109E-84	Pass:0:0:85:56:1E0
Efaecium_consensus	358645	C	T	T:229:0:228:100%:1.4391E-136	Pass:0:0:104:124:1E0
Efaecium_consensus	358660	T	G	G:356:0:356:100%:1.5527E-213	Pass:0:0:164:192:1E0
Efaecium_consensus	358672	G	A	A:431:0:430:99.77%:4.7823E-258	Pass:0:0:196:234:1E0
Efaecium_consensus	358708	T	C	C:469:0:469:100%:1.6525E-281	Pass:0:0:227:242:1E0
Efaecium_consensus	358731	T	G	G:253:0:252:99.6%:5.3749E-151	Pass:0:0:107:145:1E0
Efaecium_consensus	358737	T	C	C:181:0:181:100%:2.5401E-108	Pass:0:0:77:104:1E0
Efaecium_consensus	358739	G	A	A:182:0:182:100%:6.3678E-109	Pass:0:0:78:104:1E0
Efaecium_consensus	358740	T	A	A:175:0:175:100%:1.0231E-104	Pass:0:0:77:98:1E0
Efaecium_consensus	358750	G	A	A:123:0:123:100%:1.7402E-73	Pass:0:0:58:65:1E0
Efaecium_consensus	358751	G	T	T:128:0:128:100%:1.7335E-76	Pass:0:0:58:70:1E0
Efaecium_consensus	358804	G	A	A:118:0:118:100%:1.7454E-70	Pass:0:0:60:58:1E0
Efaecium_consensus	358808	G	A	A:117:0:117:100%:6.952E-70	Pass:0:0:55:62:1E0
Efaecium_consensus	358843	C	T	T:102:0:102:100%:6.9709E-61	Pass:0:0:54:48:1E0
Efaecium_consensus	358849	T	C	C:122:0:122:100%:6.9324E-73	Pass:0:0:64:58:1E0
Efaecium_consensus	358867	T	C	C:434:3:431:99.31%:2.5925E-253	Pass:1:2:223:208:1E0
Efaecium_consensus	358872	C	G	G:450:0:450:100%:4.4494E-270	Pass:0:0:228:222:1E0
Efaecium_consensus	358873	T	C	C:446:0:446:100%:1.134E-267	Pass:0:0:229:217:1E0
Efaecium_consensus	358915	A	G	G:222:0:222:100%:5.8167E-133	Pass:0:0:121:101:1E0
Efaecium_consensus	358933	A	G	G:261:0:261:100%:2.0866E-156	Pass:0:0:117:144:1E0
Efaecium_consensus	358960	G	A	A:432:0:432:100%:2.9959E-259	Pass:0:0:191:241:1E0
Efaecium_consensus	359041	A	G	G:184:0:184:100%:4.0017E-110	Pass:0:0:90:94:1E0
Efaecium_consensus	359045	A	T	T:203:0:203:100%:1.529E-121	Pass:0:0:99:104:1E0
Efaecium_consensus	359053	C	T	T:328:0:328:100%:1.074E-196	Pass:0:0:158:170:1E0
Efaecium_consensus	359116	G	C	C:269:0:269:100%:3.2323E-161	Pass:0:0:138:131:1E0
Efaecium_consensus	359118	G	A	A:265:0:265:100%:8.2131E-159	Pass:0:0:133:132:1E0
Efaecium_consensus	359119	A	G	G:271:2:269:99.26%:7.5284E-158	Pass:1:1:137:132:1E0
Efaecium_consensus	359134	C	T	T:350:0:350:100%:6.3062E-210	Pass:0:0:160:190:1E0
Efaecium_consensus	359143	G	A	A:351:0:351:100%:1.5788E-210	Pass:0:0:175:176:1E0
Efaecium_consensus	359158	G	A	A:400:0:400:100%:5.3179E-240	Pass:0:0:214:186:1E0
Efaecium_consensus	359197	C	T	T:257:0:257:100%:5.3007E-154	Pass:0:0:152:105:1E0
Efaecium_consensus	359200	G	A	A:242:0:242:100%:5.5232E-145	Pass:0:0:139:103:1E0
Efaecium_consensus	359203	C	T	T:240:1:239:99.58%:2.1209E-141	Pass:0:1:136:103:1E0
Efaecium_consensus	359230	G	A	A:345:0:345:100%:6.4113E-207	Pass:0:0:188:157:1E0
Efaecium_consensus	359242	T	C	C:507:0:507:100%:2.2739E-304	Pass:0:0:260:247:1E0
Efaecium_consensus	359278	C	G	G:632:0:632:100%:0E0	Pass:0:0:306:326:1E0
Efaecium_consensus	359287	G	A	A:624:4:619:99.2%:0E0	Pass:1:3:295:324:1E0
Efaecium_consensus	359299	T	G	K:681:609:72:10.57%:2.9189E-23	Pass:299:310:39:33:1E0
Efaecium_consensus	359302	C	T	Y:672:604:68:10.12%:5.6829E-22	Pass:299:305:37:31:1E0
Efaecium_consensus	359305	T	C	Y:636:567:69:10.85%:2.4093E-22	Pass:288:279:34:35:1E0
Efaecium_consensus	359308	A	T	W:664:589:75:11.3%:2.889E-24	Pass:289:300:40:35:1E0
Efaecium_consensus	359326	C	T	T:571:140:431:75.48%:4.0557E-191	Pass:75:65:222:209:1E0
Efaecium_consensus	359338	G	A	R:559:431:128:22.9%:7.8425E-43	Pass:214:217:67:61:1E0
Efaecium_consensus	359344	A	T	T:465:0:465:100%:4.2123E-279	Pass:0:0:227:238:1E0
Efaecium_consensus	359353	T	A	W:664:588:76:11.45%:1.358E-24	Pass:302:286:40:36:1E0
Efaecium_consensus	359362	A	G	G:736:1:673:91.44%:0E0	Pass:0:1:347:326:1E0
Efaecium_consensus	359400	A	G	G:804:5:799:99.38%:0E0	Pass:2:3:410:389:1E0
Efaecium_consensus	359404	A	G	G:816:0:816:100%:0E0	Pass:0:0:411:405:1E0
Efaecium_consensus	359437	T	C	C:1074:0:1074:100%:0E0	Pass:0:0:540:534:1E0
Efaecium_consensus	359627	G	A	A:439:1:438:99.77%:8.1105E-261	Pass:0:1:237:201:1E0
Efaecium_consensus	359648	C	T	T:367:0:367:100%:3.7587E-220	Pass:0:0:194:173:1E0
Efaecium_consensus	359657	A	G	G:309:0:309:100%:2.8654E-185	Pass:0:0:141:168:1E0
Efaecium_consensus	359762	T	A	A:200:0:200:100%:9.7132E-120	Pass:0:0:98:102:1E0
Efaecium_consensus	359777	A	G	G:195:0:195:100%:9.8214E-117	Pass:0:0:96:99:1E0
Efaecium_consensus	359888	A	G	G:120:0:120:100%:1.1001E-71	Pass:0:0:54:66:1E0
Efaecium_consensus	359933	C	T	T:170:0:170:100%:1.0326E-101	Pass:0:0:92:78:1E0
Efaecium_consensus	359942	G	A	A:146:0:146:100%:2.6938E-87	Pass:0:0:80:66:1E0
Efaecium_consensus	359944	C	T	T:149:0:148:100%:1.6951E-88	Pass:0:0:82:66:1E0
Efaecium_consensus	359960	C	G	G:112:0:112:100%:6.9655E-67	Pass:0:0:65:47:1E0
Efaecium_consensus	360017	C	T	T:114:0:114:100%:4.392E-68	Pass:0:0:57:57:1E0
Efaecium_consensus	360023	C	A	M:124:0:70:56.45%:1.0659E-41	Pass:0:0:36:34:1E0
Efaecium_consensus	360032	A	G	R:234:121:113:48.29%:1.3139E-42	Pass:55:66:52:61:1E0
Efaecium_consensus	360047	T	C	Y:295:141:154:52.2%:4.6294E-59	Pass:71:70:74:80:1E0
Efaecium_consensus	360059	A	G	R:333:132:201:60.36%:1.2964E-80	Pass:65:67:83:118:1E0
Efaecium_consensus	360062	A	G	R:356:236:120:33.71%:4.044E-42	Pass:95:141:60:60:1E0
Efaecium_consensus	360068	C	T	Y:330:242:88:26.67%:3.927E-30	Pass:98:144:43:45:1E0
Efaecium_consensus	360071	T	G	K:334:251:82:24.55%:6.917E-28	Pass:104:147:42:40:1E0
Efaecium_consensus	360074	T	A	W:337:257:80:23.74%:4.0015E-27	Pass:104:153:42:38:1E0
Efaecium_consensus	360080	C	G	S:343:296:47:13.7%:1.3086E-15	Pass:124:172:26:21:1E0
Efaecium_consensus	360086	G	A	A:295:0:262:88.81%:5.2265E-157	Pass:0:0:116:146:1E0
Efaecium_consensus	360098	G	A	A:415:0:409:98.55%:2.0513E-245	Pass:0:0:201:208:1E0
Efaecium_consensus	360107	G	A	A:562:0:562:100%:0E0	Pass:0:0:280:282:1E0
Efaecium_consensus	360140	A	G	G:520:0:520:100%:3.4315E-312	Pass:0:0:242:278:1E0
Efaecium_consensus	360152	G	A	A:375:0:375:100%:5.7975E-225	Pass:0:0:174:201:1E0
Efaecium_consensus	360179	C	T	T:224:0:224:100%:3.6518E-134	Pass:0:0:111:113:1E0
Efaecium_consensus	360194	G	A	A:219:0:219:100%:3.6975E-131	Pass:0:0:112:107:1E0
Efaecium_consensus	360221	T	C	C:294:0:294:100%:3.0012E-176	Pass:0:0:140:154:1E0
Efaecium_consensus	360227	A	G	G:314:0:314:100%:2.8208E-188	Pass:0:0:151:163:1E0
Efaecium_consensus	360239	G	T	T:367:0:367:100%:3.7587E-220	Pass:0:0:175:192:1E0
Efaecium_consensus	360275	G	A	A:637:0:637:100%:0E0	Pass:0:0:311:326:1E0
Efaecium_consensus	360290	T	C	C:769:0:769:100%:0E0	Pass:0:0:374:395:1E0
Efaecium_consensus	360323	G	A	A:504:0:504:100%:1.451E-302	Pass:0:0:268:236:1E0
Efaecium_consensus	360332	A	G	G:379:0:377:99.47%:3.6331E-226	Pass:0:0:209:168:1E0
Efaecium_consensus	360359	T	G	G:339:0:339:100%:2.6031E-203	Pass:0:0:156:183:1E0
Efaecium_consensus	360362	G	A	A:381:1:380:99.74%:5.4499E-226	Pass:0:1:182:198:1E0
Efaecium_consensus	360365	G	A	A:439:3:436:99.32%:2.6349E-256	Pass:3:0:218:218:1E0
Efaecium_consensus	360419	G	T	T:534:0:534:100%:1.2954E-320	Pass:0:0:272:262:1E0
Efaecium_consensus	360425	T	A	A:412:0:412:100%:3.2169E-247	Pass:0:0:204:208:1E0
Efaecium_consensus	360482	A	T	T:391:0:390:99.74%:5.5062E-234	Pass:0:0:191:199:1E0
Efaecium_consensus	360500	A	T	T:239:0:239:100%:3.5129E-143	Pass:0:0:121:118:1E0
Efaecium_consensus	360509	C	T	T:161:0:161:100%:2.6343E-96	Pass:0:0:77:84:1E0
Efaecium_consensus	360569	C	T	T:168:0:168:100%:1.6424E-100	Pass:0:0:91:77:1E0
Efaecium_consensus	360581	G	T	T:311:0:311:100%:1.7967E-186	Pass:0:0:172:139:1E0
Efaecium_consensus	360596	A	C	C:484:0:484:100%:1.5634E-290	Pass:0:0:263:221:1E0
Efaecium_consensus	360686	A	G	G:609:0:595:97.7%:0E0	Pass:0:0:317:278:1E0
Efaecium_consensus	360689	A	G	G:606:15:590:97.36%:0E0	Pass:4:11:313:277:1E0
Efaecium_consensus	360710	C	A	A:610:0:560:91.8%:0E0	Pass:0:0:298:262:1E0
Efaecium_consensus	360740	G	A	R:367:329:37:10.05%:2.7914E-12	Pass:161:168:17:20:1E0
Efaecium_consensus	360743	A	G	R:302:265:37:12.25%:2.2484E-12	Pass:129:136:17:20:1E0
Efaecium_consensus	360745	C	T	Y:284:248:36:12.68%:4.4538E-12	Pass:124:124:16:20:1E0
Efaecium_consensus	360751	G	A	R:266:227:38:14.23%:8.7165E-13	Pass:104:123:17:21:1E0
Efaecium_consensus	360753	C	T	Y:273:236:37:13.55%:1.9666E-12	Pass:115:121:18:19:1E0
Efaecium_consensus	360758	T	C	Y:331:281:50:15.11%:1.1994E-16	Pass:132:149:27:23:1E0
Efaecium_consensus	360767	T	A	W:436:330:106:24.31%:8.4663E-36	Pass:156:174:46:60:1E0
Efaecium_consensus	360774	G	T	K:534:411:123:23.03%:3.2905E-41	Pass:197:214:59:64:1E0
Efaecium_consensus	360775	C	T	Y:533:411:122:22.89%:7.4307E-41	Pass:198:213:59:63:1E0
Efaecium_consensus	360776	T	C	Y:609:486:123:20.2%:9.8317E-41	Pass:237:249:59:64:1E0
Efaecium_consensus	360779	T	A	W:567:442:125:20.23%:1.0682E-41	Pass:214:228:60:65:1E0
Efaecium_consensus	360826	T	A	W:1603:1222:381:23.77%:3.0466E-124	Pass:596:626:172:209:1E0
Efaecium_consensus	360832	G	T	K:1379:1144:235:17.04%:4.2787E-74	Pass:553:591:108:127:1E0
Efaecium_consensus	360835	G	A	R:1298:1119:179:13.79%:1.7315E-55	Pass:541:578:86:93:1E0
Efaecium_consensus	360838	T	A	W:1285:1110:175:13.62%:3.4222E-54	Pass:534:576:85:90:1E0
Efaecium_consensus	360859	C	A	A:834:0:819:98.2%:0E0	Pass:0:0:410:409:1E0
Efaecium_consensus	360877	G	A	A:628:2:626:99.68%:0E0	Pass:0:2:323:303:1E0
Efaecium_consensus	360916	C	T	T:885:1:884:99.89%:0E0	Pass:1:0:460:424:1E0
Efaecium_consensus	360928	G	A	A:735:0:735:100%:0E0	Pass:0:0:386:349:1E0
Efaecium_consensus	360982	G	A	A:319:0:319:100%:2.7765E-191	Pass:0:0:177:142:1E0
Efaecium_consensus	360991	G	A	A:240:0:240:100%:8.8005E-144	Pass:0:0:138:102:1E0
Efaecium_consensus	360994	C	A	A:229:0:229:100%:3.6057E-137	Pass:0:0:132:97:1E0
Efaecium_consensus	361012	C	T	T:111:15:96:86.49%:2.8541E-47	Pass:5:10:67:29:1E0
Efaecium_consensus	361026	T	C	Y:102:57:45:44.12%:5.2718E-17	Pass:39:18:19:26:1E0
Efaecium_consensus	361033	C	T	Y:108:54:54:50%:7.0419E-21	Pass:33:21:26:28:1E0
Efaecium_consensus	361036	G	C	S:109:63:46:42.2%:3.2794E-17	Pass:28:35:28:18:1E0
Efaecium_consensus	361039	G	A	R:115:50:65:56.52%:6.7235E-26	Pass:27:23:31:34:1E0
Efaecium_consensus	361045	A	G	R:143:75:68:47.55%:8.4583E-26	Pass:36:39:32:36:1E0
Efaecium_consensus	361048	C	T	Y:139:70:69:49.64%:1.8841E-26	Pass:33:37:34:35:1E0
Efaecium_consensus	361060	G	A	R:220:68:152:69.09%:1.1772E-64	Pass:31:37:71:81:1E0
Efaecium_consensus	361063	T	A	W:221:70:151:68.33%:6.7394E-64	Pass:34:36:71:80:1E0
Efaecium_consensus	361068	A	G	G:396:0:396:100%:1.3546E-237	Pass:0:0:185:211:1E0
Efaecium_consensus	361081	G	C	C:579:0:565:97.58%:0E0	Pass:0:0:269:296:1E0
Efaecium_consensus	361087	T	C	C:730:14:715:97.95%:0E0	Pass:8:6:349:366:1E0
Efaecium_consensus	361131	G	A	A:513:0:513:100%:5.5842E-308	Pass:0:0:261:252:1E0
Efaecium_consensus	361135	G	A	A:469:0:465:99.57%:4.2123E-279	Pass:0:0:244:221:1E0
Efaecium_consensus	361156	G	T	T:340:0:340:100%:6.5174E-204	Pass:0:0:175:165:1E0
Efaecium_consensus	361186	A	G	G:489:1:488:99.8%:7.5197E-291	Pass:1:0:228:260:1E0
Efaecium_consensus	361231	A	G	G:486:0:485:99.79%:3.9126E-291	Pass:0:0:231:254:1E0
Efaecium_consensus	361237	G	A	A:526:0:526:100%:8.4259E-316	Pass:0:0:250:276:1E0
Efaecium_consensus	361327	G	T	T:715:0:715:100%:0E0	Pass:0:0:380:335:1E0
Efaecium_consensus	361333	A	T	T:614:3:611:99.51%:0E0	Pass:2:1:325:286:1E0
Efaecium_consensus	361348	A	G	G:457:3:454:99.34%:4.4108E-267	Pass:0:3:240:214:1E0
Efaecium_consensus	361360	T	G	G:456:1:453:99.34%:7.9432E-270	Pass:1:0:236:217:1E0
Efaecium_consensus	361413	A	G	G:826:0:824:99.76%:0E0	Pass:0:0:425:399:1E0
Efaecium_consensus	361420	G	A	A:794:0:794:100%:0E0	Pass:0:0:395:399:1E0
Efaecium_consensus	361455	A	G	G:811:0:811:100%:0E0	Pass:0:0:413:398:1E0
Efaecium_consensus	361574	T	A	W:725:589:133:18.34%:1.1253E-43	Pass:300:289:64:69:1E0
Efaecium_consensus	361578	A	G	R:778:630:148:19.02%:1.2226E-48	Pass:326:304:73:75:1E0
Efaecium_consensus	361607	G	A	R:1254:1092:161:12.84%:1.2221E-49	Pass:575:517:74:87:1E0
Efaecium_consensus	361609	T	A	A:161:3:157:96.91%:7.4431E-90	Pass:3:0:71:86:1E0
Efaecium_consensus	361613	A	T	W:1256:1103:153:12.18%:5.2107E-47	Pass:591:512:74:79:1E0
Efaecium_consensus	361616	G	T	K:1267:1115:152:12%:1.1565E-46	Pass:595:520:72:80:1E0
Efaecium_consensus	364565	A	G	R:1664:1442:222:13.34%:6.5749E-69	Pass:719:723:88:134:1E0
Efaecium_consensus	364569	G	T	K:1739:1504:235:13.51%:4.7544E-73	Pass:746:758:97:138:1E0
Efaecium_consensus	364575	A	G	R:1858:1560:297:15.98%:1.6284E-93	Pass:796:764:129:168:1E0
Efaecium_consensus	372216	G	T	K:110:99:11:10%:3.755E-4	Pass:50:49:3:8:1E0
Efaecium_consensus	373349	C	A	M:1353:1159:194:14.34%:2.4221E-60	Pass:575:584:94:100:1E0
Efaecium_consensus	373361	G	A	R:1567:1195:371:23.68%:6.5516E-121	Pass:577:618:181:190:1E0
Efaecium_consensus	373364	A	T	W:1573:1200:373:23.71%:1.402E-121	Pass:588:612:179:194:1E0
Efaecium_consensus	373391	G	A	R:1372:1054:317:23.1%:6.8484E-103	Pass:498:556:149:168:1E0
Efaecium_consensus	373403	A	T	W:863:772:91:10.54%:3.2985E-29	Pass:383:389:37:54:1E0
Efaecium_consensus	373406	T	C	Y:706:634:72:10.2%:3.1431E-23	Pass:340:294:34:38:1E0
Efaecium_consensus	373664	A	T	W:568:499:68:11.97%:3.9967E-22	Pass:270:229:37:31:1E0
Efaecium_consensus	373667	T	C	Y:554:469:85:15.34%:7.8685E-28	Pass:253:216:46:39:1E0
Efaecium_consensus	373673	A	C	M:696:513:179:25.72%:2.2655E-60	Pass:282:231:86:93:1E0
Efaecium_consensus	373682	G	A	R:960:565:395:41.15%:4.8555E-142	Pass:317:248:202:193:1E0
Efaecium_consensus	373712	C	T	Y:976:566:409:41.91%:1.2267E-147	Pass:296:270:224:185:1E0
Efaecium_consensus	373730	G	C	S:613:482:131:21.37%:1.5184E-43	Pass:257:225:73:58:1E0
Efaecium_consensus	373736	T	C	Y:591:505:86:14.55%:4.5952E-28	Pass:273:232:48:38:1E0
Efaecium_consensus	373739	C	T	Y:609:528:81:13.3%:2.3906E-26	Pass:285:243:44:37:1E0
Efaecium_consensus	373745	A	G	R:616:546:70:11.36%:1.0596E-22	Pass:295:251:37:33:1E0
Efaecium_consensus	373748	G	A	R:651:579:70:10.75%:1.185E-22	Pass:320:259:37:33:1E0
Efaecium_consensus	373985	A	T	W:567:490:77:13.58%:4.1494E-25	Pass:246:244:32:45:1E0
Efaecium_consensus	373997	T	C	Y:589:490:99:16.81%:1.7527E-32	Pass:248:242:43:56:1E0
Efaecium_consensus	374000	A	T	W:526:426:100:19.01%:4.3243E-33	Pass:211:215:44:56:1E0
Efaecium_consensus	374033	C	T	Y:418:342:76:18.18%:3.101E-25	Pass:178:164:29:47:1E0
Efaecium_consensus	374034	C	T	Y:438:363:75:17.12%:8.2592E-25	Pass:194:169:29:46:1E0
Efaecium_consensus	374035	T	C	Y:454:383:71:15.64%:2.1713E-23	Pass:204:179:27:44:1E0
Efaecium_consensus	374084	A	T	T:243:0:243:100%:1.3836E-145	Pass:0:0:116:127:1E0
Efaecium_consensus	375407	C	A	M:191:167:23:12.04%:5.8717E-8	Pass:75:92:5:18:1E0
Efaecium_consensus	378364	G	A	R:967:834:133:13.75%:6.9977E-43	Pass:447:387:63:70:1E0
Efaecium_consensus	381345	G	A	R:703:594:109:15.5%:1.6417E-35	Pass:285:309:48:61:1E0
Efaecium_consensus	381351	C	T	Y:799:631:168:21.03%:1.4399E-55	Pass:309:322:77:91:1E0
Efaecium_consensus	381354	T	C	Y:798:631:166:20.8%:7.1793E-55	Pass:294:337:78:88:1E0
Efaecium_consensus	381357	C	T	Y:938:767:170:18.1%:1.4413E-55	Pass:358:409:78:92:1E0
Efaecium_consensus	381366	A	T	W:1172:803:369:31.48%:1.7711E-124	Pass:380:423:170:199:1E0
Efaecium_consensus	381414	G	A	R:1507:1294:211:14%:1.2621E-65	Pass:639:655:102:109:1E0
Efaecium_consensus	381417	C	T	Y:1414:1203:211:14.92%:7.3025E-66	Pass:602:601:101:110:1E0
Efaecium_consensus	381419	G	A	R:1324:1116:208:15.71%:4.0416E-65	Pass:553:563:98:110:1E0
Efaecium_consensus	381420	T	A	W:1290:1081:208:16.12%:3.1189E-65	Pass:543:538:99:109:1E0
Efaecium_consensus	381423	G	A	R:1301:1089:212:16.3%:1.5099E-66	Pass:535:554:104:108:1E0
Efaecium_consensus	381435	A	G	R:1186:1016:170:14.33%:9.0366E-53	Pass:494:522:77:93:1E0
Efaecium_consensus	381515	G	A	A:272:0:272:100%:5.0786E-163	Pass:0:0:137:135:1E0
Efaecium_consensus	383987	G	A	R:308:253:54:17.53%:4.3043E-18	Pass:129:124:29:25:1E0
Efaecium_consensus	384026	G	A	R:449:342:107:23.83%:4.663E-36	Pass:181:161:55:52:1E0
Efaecium_consensus	384041	T	A	W:428:373:55:12.85%:4.3459E-18	Pass:196:177:27:28:1E0
Efaecium_consensus	384044	T	A	W:419:369:50:11.93%:1.8765E-16	Pass:194:175:27:23:1E0
Efaecium_consensus	384047	T	C	Y:396:348:48:12.12%:7.8003E-16	Pass:192:156:26:22:1E0
Efaecium_consensus	385241	C	T	Y:207:138:69:33.33%:1.8213E-24	Pass:67:71:30:39:1E0
Efaecium_consensus	385258	A	G	R:149:114:35:23.33%:3.0232E-12	Pass:55:59:15:20:1E0
Efaecium_consensus	388256	G	T	T:171:9:162:94.74%:1.1549E-87	Pass:2:7:81:81:1E0
Efaecium_consensus	388935	C	T	Y:220:192:27:12.27%:3.1732E-9	Pass:116:76:20:7:1E0
Efaecium_consensus	388936	G	A	R:226:198:27:11.95%:3.2509E-9	Pass:117:81:21:6:1E0
Efaecium_consensus	388939	T	C	Y:225:197:28:12.39%:1.5217E-9	Pass:113:84:21:7:1E0
Efaecium_consensus	394786	A	T	W:606:468:138:22.77%:4.2328E-46	Pass:225:243:35:103:1E0
Efaecium_consensus	394795	G	C	S:1453:496:957:65.86%:0E0	Pass:229:267:434:523:1E0
Efaecium_consensus	394807	T	A	A:2753:544:2207:80.2%:0E0	Pass:259:285:1197:1010:1E0
Efaecium_consensus	394809	A	G	G:2785:557:2228:79.97%:0E0	Pass:273:284:1175:1053:1E0
Efaecium_consensus	394813	T	A	A:3453:570:2880:83.41%:0E0	Pass:280:290:1497:1383:1E0
Efaecium_consensus	394816	A	G	G:4218:568:3650:86.53%:0E0	Pass:279:289:1805:1845:1E0
Efaecium_consensus	394821	T	G	G:6356:570:5786:91.03%:0E0	Pass:276:294:3022:2764:1E0
Efaecium_consensus	394825	A	C	C:7347:436:6908:94.01%:0E0	Pass:230:206:3911:2997:1E0
Efaecium_consensus	394828	C	G	G:7870:461:7405:94.07%:0E0	Pass:236:225:4220:3185:1E0
Efaecium_consensus	394830	A	T	T:7824:434:7388:94.43%:0E0	Pass:223:211:4170:3218:1E0
Efaecium_consensus	394834	C	T	T:8306:454:7850:94.51%:0E0	Pass:224:230:4542:3308:1E0
Efaecium_consensus	394885	A	G	G:19689:419:19268:97.86%:0E0	Pass:222:197:9583:9685:1E0
Efaecium_consensus	394903	C	G	G:19246:490:18744:97.41%:0E0	Pass:263:227:8282:10462:1E0
Efaecium_consensus	394912	C	T	T:16622:397:16222:97.59%:0E0	Pass:211:186:7592:8630:1E0
Efaecium_consensus	394915	A	G	G:16831:399:16430:97.62%:0E0	Pass:206:193:7659:8771:1E0
Efaecium_consensus	394946	A	T	T:7060:232:6826:96.67%:0E0	Pass:125:107:3419:3407:1E0
Efaecium_consensus	394962	A	G	G:3558:207:3350:94.15%:0E0	Pass:105:102:1728:1622:1E0
Efaecium_consensus	394983	G	A	R:619:316:303:48.95%:1.4491E-113	Pass:147:169:188:115:1E0
Efaecium_consensus	394986	C	T	Y:620:314:302:48.87%:3.0745E-113	Pass:142:172:188:114:1E0
Efaecium_consensus	394988	G	A	R:638:335:299:47.16%:5.0955E-111	Pass:155:180:185:114:1E0
Efaecium_consensus	394998	C	T	Y:777:594:183:23.55%:4.1933E-61	Pass:282:312:133:50:1E0
Efaecium_consensus	395084	C	A	M:410:332:78:19.02%:5.7541E-26	Pass:179:153:34:44:1E0
Efaecium_consensus	395094	T	G	K:475:304:171:36%:2.2905E-60	Pass:166:138:45:126:1E0
Efaecium_consensus	395096	T	G	K:521:335:186:35.7%:1.6406E-65	Pass:171:164:53:133:1E0
Efaecium_consensus	395112	G	A	R:1861:605:1256:67.49%:0E0	Pass:307:298:672:584:1E0
Efaecium_consensus	395115	C	T	Y:2004:745:1258:62.74%:0E0	Pass:378:367:691:567:1E0
Efaecium_consensus	395127	A	T	T:4337:1036:3296:76.01%:0E0	Pass:537:499:1728:1568:1E0
Efaecium_consensus	395132	C	A	A:4833:1120:3713:76.83%:0E0	Pass:575:545:1841:1872:1E0
Efaecium_consensus	395133	T	C	C:5187:1113:4073:78.52%:0E0	Pass:583:530:2180:1893:1E0
Efaecium_consensus	395136	G	A	A:5442:1133:4308:79.16%:0E0	Pass:570:563:2228:2080:1E0
Efaecium_consensus	395148	G	C	C:10219:1148:9065:88.71%:0E0	Pass:569:579:4810:4255:1E0
Efaecium_consensus	395151	C	A	A:9197:1146:8051:87.54%:0E0	Pass:584:562:3857:4194:1E0
Efaecium_consensus	395178	A	C	C:8283:802:7478:90.29%:0E0	Pass:397:405:3824:3654:1E0
Efaecium_consensus	395187	A	G	G:6327:583:5744:90.79%:0E0	Pass:281:302:2871:2873:1E0
Efaecium_consensus	396514	A	C	C:796:0:796:100%:0E0	Pass:0:0:402:394:1E0
Efaecium_consensus	397361	T	C	Y:450:401:49:10.89%:4.4607E-16	Pass:289:112:26:23:1E0
Efaecium_consensus	397368	C	T	Y:461:413:48:10.41%:9.7746E-16	Pass:295:118:25:23:1E0
Efaecium_consensus	397369	T	A	W:455:406:49:10.77%:4.5329E-16	Pass:290:116:26:23:1E0
Efaecium_consensus	397696	A	G	R:746:667:79:10.59%:1.8686E-25	Pass:332:335:41:38:1E0
Efaecium_consensus	397705	T	C	Y:842:743:97:11.52%:3.3291E-31	Pass:378:365:59:38:1E0
Efaecium_consensus	397711	G	A	R:941:825:116:12.33%:2.7512E-37	Pass:408:417:59:57:1E0
Efaecium_consensus	397714	G	A	R:911:785:125:13.72%:2.4229E-40	Pass:392:393:64:61:1E0
Efaecium_consensus	397720	C	T	Y:895:770:124:13.85%:4.7941E-40	Pass:386:384:59:65:1E0
Efaecium_consensus	397753	A	T	W:586:488:98:16.72%:3.7613E-32	Pass:233:255:39:59:1E0
Efaecium_consensus	397771	A	G	R:631:559:72:11.41%:2.4709E-23	Pass:281:278:29:43:1E0
Efaecium_consensus	397774	T	A	W:681:611:70:10.28%:1.3063E-22	Pass:312:299:28:42:1E0
Efaecium_consensus	397783	A	T	W:698:620:77:11.03%:7.1719E-25	Pass:315:305:34:43:1E0
Efaecium_consensus	397786	T	A	W:739:658:81:10.96%:4.0657E-26	Pass:327:331:36:45:1E0
Efaecium_consensus	397963	C	A	M:757:489:267:35.27%:1.4008E-93	Pass:244:245:120:147:1E0
Efaecium_consensus	397969	C	T	Y:1449:615:834:57.56%:4.9E-324	Pass:312:303:412:422:1E0
Efaecium_consensus	397972	T	C	Y:1718:595:1123:65.37%:0E0	Pass:293:302:498:625:1E0
Efaecium_consensus	397978	A	T	W:2293:676:1617:70.52%:0E0	Pass:331:345:705:912:1E0
Efaecium_consensus	397993	C	A	A:5681:776:4904:86.32%:0E0	Pass:371:405:2371:2533:1E0
Efaecium_consensus	397996	T	A	A:6154:827:5326:86.55%:0E0	Pass:410:417:2584:2742:1E0
Efaecium_consensus	398005	G	A	A:8180:870:7309:89.35%:0E0	Pass:435:435:3546:3763:1E0
Efaecium_consensus	398035	C	G	G:6904:787:6114:88.57%:0E0	Pass:410:377:3117:2997:1E0
Efaecium_consensus	398041	G	A	A:5274:656:4616:87.54%:0E0	Pass:337:319:2419:2197:1E0
Efaecium_consensus	398050	A	T	T:2760:565:2195:79.53%:0E0	Pass:290:275:1201:994:1E0
Efaecium_consensus	398056	A	C	C:2407:494:1912:79.43%:0E0	Pass:250:244:1022:890:1E0
Efaecium_consensus	398062	T	A	W:1404:493:911:64.89%:0E0	Pass:237:256:457:454:1E0
Efaecium_consensus	398065	A	C	M:1390:457:932:67.05%:0E0	Pass:221:236:484:448:1E0
Efaecium_consensus	398071	T	A	W:1135:499:634:55.86%:9.5942E-244	Pass:236:263:352:282:1E0
Efaecium_consensus	398077	A	T	W:917:523:394:42.92%:5.6664E-143	Pass:244:279:218:176:1E0
Efaecium_consensus	398086	T	A	W:651:520:131:20.12%:2.5227E-43	Pass:243:277:71:60:1E0
Efaecium_consensus	398494	T	C	Y:414:355:59:14.25%:1.8734E-19	Pass:196:159:36:23:1E0
Efaecium_consensus	398503	C	G	S:422:369:53:12.56%:1.9442E-17	Pass:197:172:33:20:1E0
Efaecium_consensus	398506	G	A	R:386:333:53:13.73%:1.6327E-17	Pass:183:150:34:19:1E0
Efaecium_consensus	398581	A	G	R:755:639:115:15.23%:2.1694E-37	Pass:316:323:50:65:1E0
Efaecium_consensus	398590	T	A	W:712:581:130:18.26%:1.1064E-42	Pass:292:289:47:83:1E0
Efaecium_consensus	398649	C	T	Y:148:107:41:27.7%:1.8116E-14	Pass:55:52:12:29:1E0
Efaecium_consensus	398681	A	T	W:167:134:32:19.16%:4.4554E-11	Pass:63:71:11:21:1E0
Efaecium_consensus	398686	T	A	W:189:159:29:15.34%:5.783E-10	Pass:67:92:9:20:1E0
Efaecium_consensus	398869	C	G	S:568:278:289:50.88%:1.5513E-109	Pass:147:131:140:149:1E0
Efaecium_consensus	398940	T	C	Y:2794:2365:427:15.28%:1.6763E-132	Pass:1202:1163:196:231:1E0
Efaecium_consensus	399545	T	G	K:844:742:102:12.09%:7.6546E-33	Pass:396:346:45:57:1E0
Efaecium_consensus	399548	G	A	R:851:748:103:12.1%:3.6868E-33	Pass:386:362:46:57:1E0
Efaecium_consensus	399578	C	T	Y:1028:846:180:17.51%:1.1774E-56	Pass:451:395:90:90:1E0
Efaecium_consensus	399584	C	T	Y:977:821:156:15.97%:1.3069E-50	Pass:429:392:82:74:1E0
Efaecium_consensus	399590	G	A	R:906:765:141:15.56%:9.7115E-46	Pass:393:372:73:68:1E0
Efaecium_consensus	399593	A	G	R:815:681:134:16.44%:1.1817E-43	Pass:355:326:75:59:1E0
Efaecium_consensus	399599	A	G	R:793:683:110:13.87%:1.3235E-35	Pass:349:334:64:46:1E0
Efaecium_consensus	399611	T	A	W:710:625:85:11.97%:1.7813E-27	Pass:309:316:42:43:1E0
Efaecium_consensus	399617	C	T	Y:620:556:63:10.16%:2.057E-20	Pass:271:285:30:33:1E0
Efaecium_consensus	399638	T	A	W:624:513:110:17.63%:3.9107E-36	Pass:247:266:64:46:1E0
Efaecium_consensus	399668	A	G	R:758:580:178:23.48%:1.9512E-59	Pass:304:276:98:80:1E0
Efaecium_consensus	399811	G	T	K:707:609:98:13.86%:8.5051E-32	Pass:341:268:50:48:1E0
Efaecium_consensus	399863	T	G	K:784:587:197:25.13%:3.6528E-66	Pass:293:294:83:114:1E0
Efaecium_consensus	399944	A	G	R:807:617:187:23.17%:2.3921E-62	Pass:288:329:86:101:1E0
Efaecium_consensus	399998	T	C	Y:462:334:128:27.71%:1.0404E-43	Pass:154:180:71:57:1E0
Efaecium_consensus	400043	G	A	R:187:158:29:15.51%:5.7439E-10	Pass:68:90:19:10:1E0
Efaecium_consensus	400054	A	T	W:164:138:26:15.85%:5.0824E-9	Pass:56:82:17:9:1E0
Efaecium_consensus	400707	T	G	G:414:0:414:100%:2.0154E-248	Pass:0:0:186:228:1E0
Efaecium_consensus	401184	T	C	C:548:0:547:99.82%:0E0	Pass:0:0:252:295:1E0
Efaecium_consensus	403942	T	C	C:437:0:437:100%:2.9425E-262	Pass:0:0:242:195:1E0
Efaecium_consensus	404675	C	T	Y:1308:1143:165:12.61%:7.6033E-51	Pass:573:570:85:80:1E0
Efaecium_consensus	406920	C	A	M:733:611:122:16.64%:7.7074E-40	Pass:316:295:63:59:1E0
Efaecium_consensus	406923	G	A	R:708:580:127:17.94%:1.164E-41	Pass:294:286:65:62:1E0
Efaecium_consensus	406929	G	A	R:756:567:188:24.87%:4.1157E-63	Pass:276:291:90:98:1E0
Efaecium_consensus	406999	A	G	R:873:398:473:54.18%:3.0939E-182	Pass:210:188:235:238:1E0
Efaecium_consensus	407034	A	G	R:895:483:412:46.03%:7.776E-152	Pass:234:249:204:208:1E0
Efaecium_consensus	407036	T	A	W:877:458:419:47.78%:8.0465E-156	Pass:216:242:204:215:1E0
Efaecium_consensus	407085	A	G	R:574:402:172:29.97%:4.45E-59	Pass:190:212:99:73:1E0
Efaecium_consensus	407088	A	T	W:556:386:170:30.58%:1.4774E-58	Pass:183:203:100:70:1E0
Efaecium_consensus	407094	T	C	Y:530:378:152:28.68%:5.3927E-52	Pass:178:200:89:63:1E0
Efaecium_consensus	408352	C	T	Y:1243:1106:135:10.86%:3.5182E-41	Pass:531:575:45:90:1E0
Efaecium_consensus	408367	T	G	K:999:821:172:17.22%:4.986E-56	Pass:389:432:63:109:1E0
Efaecium_consensus	408412	T	C	Y:614:440:173:28.18%:5.7651E-59	Pass:221:219:83:90:1E0
Efaecium_consensus	408450	G	A	R:716:637:76:10.61%:1.6023E-24	Pass:284:353:47:29:1E0
Efaecium_consensus	408887	T	C	Y:503:448:55:10.93%:5.8234E-18	Pass:196:252:29:26:1E0
Efaecium_consensus	408888	C	T	Y:474:421:53:11.18%:2.3809E-17	Pass:178:243:26:27:1E0
Efaecium_consensus	408941	C	A	M:644:572:72:11.18%:2.5871E-23	Pass:274:298:40:32:1E0
Efaecium_consensus	410903	C	T	T:4286:1:4270:99.6%:0E0	Pass:1:0:2186:2084:1E0
Efaecium_consensus	417725	C	T	Y:498:442:56:11.22%:2.6964E-18	Pass:240:202:30:26:1E0
Efaecium_consensus	419030	C	T	Y:472:416:56:11.86%:2.4495E-18	Pass:206:210:33:23:1E0
Efaecium_consensus	420333	A	C	M:234:203:31:13.25%:1.6073E-10	Pass:104:99:9:22:1E0
Efaecium_consensus	420337	A	G	R:229:196:33:14.41%:3.3618E-11	Pass:96:100:11:22:1E0
Efaecium_consensus	420352	G	A	R:178:144:34:19.1%:1.0189E-11	Pass:75:69:12:22:1E0
Efaecium_consensus	420355	T	A	W:179:144:34:18.99%:1.0189E-11	Pass:75:69:12:22:1E0
Efaecium_consensus	420890	G	A	R:341:283:57:16.72%:5.3467E-19	Pass:144:139:22:35:1E0
Efaecium_consensus	420919	C	A	M:359:251:107:29.81%:5.3475E-37	Pass:132:119:47:60:1E0
Efaecium_consensus	420965	G	A	R:352:262:90:25.57%:1.166E-30	Pass:131:131:51:39:1E0
Efaecium_consensus	420971	T	A	W:328:265:63:19.21%:4.0119E-21	Pass:135:130:36:27:1E0
Efaecium_consensus	420974	T	A	W:328:275:53:16.16%:1.1285E-17	Pass:135:140:29:24:1E0
Efaecium_consensus	420980	A	T	W:342:295:47:13.74%:1.3017E-15	Pass:139:156:30:17:1E0
Efaecium_consensus	421253	A	G	R:329:294:35:10.64%:1.1202E-11	Pass:139:155:19:16:1E0
Efaecium_consensus	421271	G	A	R:486:416:70:14.4%:5.8159E-23	Pass:202:214:30:40:1E0
Efaecium_consensus	421277	G	A	R:532:441:91:17.11%:5.9811E-30	Pass:216:225:45:46:1E0
Efaecium_consensus	421292	G	A	R:519:424:95:18.3%:2.2052E-31	Pass:212:212:48:47:1E0
Efaecium_consensus	421322	G	A	R:416:338:78:18.75%:6.1385E-26	Pass:163:175:45:33:1E0
Efaecium_consensus	421328	C	T	Y:433:359:73:16.86%:3.809E-24	Pass:183:176:46:27:1E0
Efaecium_consensus	421358	T	A	W:193:173:20:10.36%:5.6774E-7	Pass:93:80:12:8:1E0
Efaecium_consensus	421359	T	G	K:193:171:22:11.4%:1.2646E-7	Pass:89:82:12:10:1E0
Efaecium_consensus	421361	G	A	R:191:168:23:12.04%:5.8949E-8	Pass:90:78:13:10:1E0
Efaecium_consensus	421425	A	G	R:361:298:63:17.45%:5.5858E-21	Pass:162:136:24:39:1E0
Efaecium_consensus	421435	A	T	W:373:330:43:11.53%:3.1472E-14	Pass:179:151:16:27:1E0
Efaecium_consensus	421834	A	G	R:640:570:70:10.94%:1.1508E-22	Pass:274:296:34:36:1E0
Efaecium_consensus	421843	T	A	W:583:505:78:13.38%:2.0917E-25	Pass:241:264:36:42:1E0
Efaecium_consensus	423039	T	C	Y:437:391:46:10.53%:4.072E-15	Pass:201:190:17:29:1E0
Efaecium_consensus	423042	C	T	Y:432:387:45:10.42%:8.4867E-15	Pass:203:184:16:29:1E0
Efaecium_consensus	423075	T	C	Y:492:441:51:10.37%:1.1324E-16	Pass:213:228:16:35:1E0
Efaecium_consensus	423207	T	A	W:237:205:32:13.5%:7.5827E-11	Pass:107:98:11:21:1E0
Efaecium_consensus	427294	T	C	Y:1425:967:455:31.93%:3.7898E-154	Pass:502:465:238:217:1E0
Efaecium_consensus	427295	A	G	R:1425:970:455:31.93%:4.2299E-154	Pass:507:463:233:222:1E0
Efaecium_consensus	427322	G	T	K:1500:1224:267:17.8%:1.2755E-84	Pass:640:584:132:135:1E0
Efaecium_consensus	427325	A	G	R:1542:1267:275:17.83%:3.6758E-87	Pass:666:601:133:142:1E0
Efaecium_consensus	427334	T	A	W:1545:1268:277:17.93%:7.756E-88	Pass:669:599:147:130:1E0
Efaecium_consensus	427358	G	A	R:931:787:143:15.38%:2.4123E-46	Pass:401:386:84:59:1E0
Efaecium_consensus	427370	T	C	Y:929:740:188:20.24%:6.6267E-62	Pass:378:362:101:87:1E0
Efaecium_consensus	427382	G	A	R:1008:701:307:30.46%:7.021E-103	Pass:348:353:158:149:1E0
Efaecium_consensus	427436	A	G	R:1217:744:473:38.87%:1.3235E-165	Pass:357:387:222:251:1E0
Efaecium_consensus	427442	A	G	R:1316:776:540:41.03%:2.6781E-191	Pass:371:405:267:273:1E0
Efaecium_consensus	427475	A	G	R:1628:1084:542:33.29%:5.0748E-185	Pass:532:552:268:274:1E0
Efaecium_consensus	427478	G	T	K:1609:1134:475:29.52%:3.5225E-159	Pass:570:564:261:214:1E0
Efaecium_consensus	427517	T	G	K:891:565:326:36.59%:8.5926E-115	Pass:301:264:169:157:1E0
Efaecium_consensus	427532	A	T	W:573:370:202:35.25%:5.819E-71	Pass:201:169:115:87:1E0
Efaecium_consensus	427595	G	A	R:300:187:113:37.67%:1.973E-40	Pass:116:71:69:44:1E0
Efaecium_consensus	427622	T	C	Y:297:222:75:25.25%:1.2442E-25	Pass:130:92:44:31:1E0
Efaecium_consensus	427625	T	C	Y:302:236:66:21.85%:2.4993E-22	Pass:133:103:39:27:1E0
Efaecium_consensus	427628	A	G	R:312:241:71:22.76%:4.6963E-24	Pass:132:109:42:29:1E0
Efaecium_consensus	427649	A	G	R:351:314:37:10.54%:2.6733E-12	Pass:158:156:14:23:1E0
Efaecium_consensus	427814	T	C	Y:948:832:116:12.24%:2.8343E-37	Pass:435:397:64:52:1E0
Efaecium_consensus	427841	G	T	K:1391:1246:145:10.42%:3.3109E-44	Pass:628:618:78:67:1E0
Efaecium_consensus	427921	A	G	R:1346:979:366:27.19%:4.1644E-121	Pass:477:502:164:202:1E0
Efaecium_consensus	427960	A	G	R:1070:789:281:26.26%:2.5053E-92	Pass:365:424:127:154:1E0
Efaecium_consensus	427972	A	G	R:808:535:273:33.79%:5.4111E-95	Pass:227:308:121:152:1E0
Efaecium_consensus	428074	T	A	W:1141:942:198:17.35%:2.3002E-62	Pass:467:475:87:111:1E0
Efaecium_consensus	428076	C	A	M:1147:951:196:17.09%:1.179E-61	Pass:467:484:84:112:1E0
Efaecium_consensus	428079	C	T	Y:1075:876:196:18.23%:5.8675E-62	Pass:430:446:85:111:1E0
Efaecium_consensus	428081	G	A	R:1083:884:198:18.28%:1.3271E-62	Pass:423:461:87:111:1E0
Efaecium_consensus	428103	A	T	W:958:773:183:19.1%:5.2721E-60	Pass:369:404:87:96:1E0
Efaecium_consensus	428110	G	A	R:942:757:184:19.53%:1.9825E-60	Pass:367:390:81:103:1E0
Efaecium_consensus	428146	T	A	W:791:512:249:31.48%:2.7939E-86	Pass:249:263:118:131:1E0
Efaecium_consensus	428173	A	G	R:672:448:224:33.28%:6.662E-78	Pass:226:222:106:118:1E0
Efaecium_consensus	428188	C	A	M:542:350:187:34.44%:1.3596E-65	Pass:180:170:93:94:1E0
Efaecium_consensus	428254	C	A	M:387:331:56:14.47%:1.6239E-18	Pass:157:174:27:29:1E0
Efaecium_consensus	428256	G	A	R:404:349:55:13.61%:3.8609E-18	Pass:163:186:26:29:1E0
Efaecium_consensus	428260	T	G	K:501:443:58:11.58%:6.0217E-19	Pass:216:227:29:29:1E0
Efaecium_consensus	428315	A	T	W:587:515:72:12.27%:2.081E-23	Pass:254:261:42:30:1E0
Efaecium_consensus	430563	T	C	C:219:0:219:100%:3.6975E-131	Pass:0:0:101:118:1E0
Efaecium_consensus	437245	T	C	C:1258:7:1251:99.44%:0E0	Pass:3:4:650:601:1E0
Efaecium_consensus	438415	G	A	A:1203:0:1203:100%:0E0	Pass:0:0:636:567:1E0
Efaecium_consensus	440292	C	T	T:1202:2:1200:99.83%:0E0	Pass:2:0:618:582:1E0
Efaecium_consensus	445517	A	G	G:954:0:954:100%:0E0	Pass:0:0:501:453:1E0
Efaecium_consensus	446641	A	T	W:1069:853:215:20.11%:1.4101E-68	Pass:429:424:94:121:1E0
Efaecium_consensus	447020	T	C	C:641:4:637:99.38%:0E0	Pass:3:1:334:303:1E0
Efaecium_consensus	447498	A	C	M:788:683:105:13.32%:6.0123E-34	Pass:357:326:47:58:1E0
Efaecium_consensus	447522	T	C	Y:696:595:101:14.51%:7.8719E-33	Pass:302:293:54:47:1E0
Efaecium_consensus	448005	A	C	M:480:429:51:10.62%:1.0923E-16	Pass:240:189:25:26:1E0
Efaecium_consensus	448011	G	C	S:539:477:61:11.32%:7.1463E-20	Pass:252:225:33:28:1E0
Efaecium_consensus	448014	T	C	Y:473:403:70:14.8%:5.3708E-23	Pass:219:184:37:33:1E0
Efaecium_consensus	448042	C	T	Y:478:429:48:10.04%:1.0231E-15	Pass:221:208:23:25:1E0
Efaecium_consensus	449213	C	T	Y:263:140:123:46.77%:5.8728E-46	Pass:71:69:68:55:1E0
Efaecium_consensus	449249	A	G	R:711:585:126:17.72%:2.6802E-41	Pass:311:274:65:61:1E0
Efaecium_consensus	449264	C	T	Y:1243:814:429:34.51%:5.6576E-147	Pass:411:403:247:182:1E0
Efaecium_consensus	449337	C	T	Y:320:283:37:11.56%:2.4117E-12	Pass:142:141:18:19:1E0
Efaecium_consensus	449388	C	T	Y:489:176:313:64.01%:4.2152E-128	Pass:81:95:149:164:1E0
Efaecium_consensus	450118	A	G	G:604:0:604:99.83%:0E0	Pass:0:0:309:295:1E0
Efaecium_consensus	453445	C	T	T:453:0:453:100%:6.9754E-272	Pass:0:0:221:232:1E0
Efaecium_consensus	454472	C	T	Y:491:433:58:11.81%:5.7975E-19	Pass:237:196:24:34:1E0
Efaecium_consensus	454475	C	G	S:587:527:60:10.22%:1.7707E-19	Pass:299:228:25:35:1E0
Efaecium_consensus	455894	C	T	T:326:0:326:100%:1.7131E-195	Pass:0:0:173:153:1E0
Efaecium_consensus	457714	T	C	Y:773:673:100:12.92%:2.5683E-32	Pass:344:329:55:45:1E0
Efaecium_consensus	458673	C	G	S:528:475:53:10.04%:2.8104E-17	Pass:258:217:22:31:1E0
Efaecium_consensus	458679	C	A	M:582:519:63:10.82%:1.8394E-20	Pass:280:239:25:38:1E0
Efaecium_consensus	458682	C	T	Y:616:552:64:10.39%:9.6478E-21	Pass:297:255:26:38:1E0
Efaecium_consensus	458691	C	T	Y:660:543:117:17.73%:2.1226E-38	Pass:285:258:51:66:1E0
Efaecium_consensus	458721	A	G	R:484:359:125:25.83%:2.3248E-42	Pass:190:169:59:66:1E0
Efaecium_consensus	458728	T	C	Y:496:381:115:23.19%:1.343E-38	Pass:196:185:55:60:1E0
Efaecium_consensus	458733	A	T	W:461:362:99:21.48%:4.3012E-33	Pass:194:168:46:53:1E0
Efaecium_consensus	458742	A	C	M:343:292:50:14.58%:1.2858E-16	Pass:153:139:28:22:1E0
Efaecium_consensus	458745	C	T	Y:344:295:49:14.2%:2.8192E-16	Pass:159:136:26:23:1E0
Efaecium_consensus	461958	G	A	R:213:180:33:15.49%:3.0381E-11	Pass:98:82:18:15:1E0
Efaecium_consensus	461997	C	A	M:117:88:29:24.79%:2.5665E-10	Pass:63:25:17:12:1E0
Efaecium_consensus	461998	C	A	M:114:85:29:25.44%:2.417E-10	Pass:63:22:18:11:1E0
Efaecium_consensus	464258	T	C	C:533:1:532:99.81%:2.7644E-317	Pass:0:1:257:275:1E0
Efaecium_consensus	467361	T	C	C:809:0:809:100%:0E0	Pass:0:0:423:386:1E0
Efaecium_consensus	469207	C	T	Y:1327:1183:144:10.85%:5.7124E-44	Pass:600:583:77:67:1E0
Efaecium_consensus	469291	G	A	R:806:646:152:18.86%:6.1205E-50	Pass:333:313:80:72:1E0
Efaecium_consensus	469315	T	A	W:867:710:157:18.11%:2.298E-51	Pass:354:356:74:83:1E0
Efaecium_consensus	469402	G	A	R:805:636:169:20.99%:6.9052E-56	Pass:288:348:77:92:1E0
Efaecium_consensus	469405	A	G	R:730:557:173:23.7%:7.7286E-58	Pass:245:312:79:94:1E0
Efaecium_consensus	469422	T	A	W:583:453:130:22.3%:2.2059E-43	Pass:210:243:63:67:1E0
Efaecium_consensus	469426	T	C	Y:510:396:114:22.31%:3.8784E-38	Pass:181:215:53:61:1E0
Efaecium_consensus	469435	G	A	R:607:468:137:22.57%:9.5454E-46	Pass:218:250:69:68:1E0
Efaecium_consensus	469488	C	A	M:1398:1171:226:16.17%:5.7007E-71	Pass:572:599:76:150:1E0
Efaecium_consensus	469489	T	C	Y:1409:1165:243:17.25%:1.0172E-76	Pass:572:593:95:148:1E0
Efaecium_consensus	469521	T	A	W:913:785:127:13.91%:5.2515E-41	Pass:380:405:46:81:1E0
Efaecium_consensus	472694	A	G	G:767:0:767:99.87%:0E0	Pass:0:0:367:400:1E0
Efaecium_consensus	474722	A	C	C:277:0:277:100%:5.0049E-166	Pass:0:0:149:128:1E0
Efaecium_consensus	475635	T	A	W:885:794:89:10.06%:1.5633E-28	Pass:419:375:42:47:1E0
Efaecium_consensus	475800	G	A	R:739:664:74:10.01%:7.7093E-24	Pass:302:362:39:35:1E0
Efaecium_consensus	475803	A	T	W:733:657:76:10.37%:1.7027E-24	Pass:301:356:39:37:1E0
Efaecium_consensus	476082	C	T	Y:1118:1003:115:10.29%:6.741E-35	Pass:485:518:58:57:1E0
Efaecium_consensus	476237	A	T	W:266:236:30:11.28%:3.9168E-10	Pass:131:105:19:11:1E0
Efaecium_consensus	476240	T	C	Y:265:237:28:10.57%:1.7551E-9	Pass:131:106:18:10:1E0
Efaecium_consensus	476275	G	A	R:289:259:30:10.38%:4.2122E-10	Pass:128:131:18:12:1E0
Efaecium_consensus	476276	T	G	K:283:251:30:10.64%:4.1129E-10	Pass:124:127:18:12:1E0
Efaecium_consensus	477009	C	T	T:539:0:538:99.81%:4.9E-323	Pass:0:0:285:253:1E0
Efaecium_consensus	478800	G	T	K:507:449:58:11.44%:6.1556E-19	Pass:211:238:21:37:1E0
Efaecium_consensus	478805	C	T	Y:553:481:72:13.02%:1.7863E-23	Pass:217:264:26:46:1E0
Efaecium_consensus	478820	C	T	Y:611:527:82:13.42%:1.1102E-26	Pass:252:275:38:44:1E0
Efaecium_consensus	478823	A	C	M:604:421:182:30.13%:1.5608E-62	Pass:192:229:94:88:1E0
Efaecium_consensus	480648	G	A	R:414:333:80:19.32%:1.1904E-26	Pass:160:173:36:44:1E0
Efaecium_consensus	480654	A	T	W:460:361:97:21.09%:2.1228E-32	Pass:183:178:47:50:1E0
Efaecium_consensus	480657	T	A	W:420:316:102:24.29%:1.7358E-34	Pass:157:159:48:54:1E0
Efaecium_consensus	480700	T	A	W:294:239:55:18.71%:1.7076E-18	Pass:119:120:31:24:1E0
Efaecium_consensus	480702	T	C	Y:281:227:54:19.22%:3.3109E-18	Pass:114:113:30:24:1E0
Efaecium_consensus	480710	C	G	S:224:176:48:21.43%:2.111E-16	Pass:104:72:27:21:1E0
Efaecium_consensus	480717	G	A	R:187:151:36:19.25%:2.255E-12	Pass:84:67:23:13:1E0
Efaecium_consensus	480725	T	C	Y:150:125:22:14.67%:1.0205E-7	Pass:74:51:11:11:1E0
Efaecium_consensus	480733	A	C	M:137:122:15:10.95%:2.0358E-5	Pass:69:53:8:7:1E0
Efaecium_consensus	480734	T	A	W:134:120:14:10.45%:4.268E-5	Pass:67:53:8:6:1E0
Efaecium_consensus	480735	A	G	R:133:118:15:11.11%:2.0097E-5	Pass:63:55:8:7:1E0
Efaecium_consensus	480736	T	C	Y:126:113:13:10.32%:8.8126E-5	Pass:60:53:7:6:1E0
Efaecium_consensus	480744	T	C	Y:111:98:13:11.71%:8.4105E-5	Pass:50:48:5:8:1E0
Efaecium_consensus	484797	C	T	Y:262:193:69:26.34%:9.6303E-24	Pass:103:90:33:36:1E0
Efaecium_consensus	487214	G	T	T:229:0:229:100%:3.6057E-137	Pass:0:0:115:114:1E0
Efaecium_consensus	488676	G	T	K:415:335:80:19.28%:1.2177E-26	Pass:162:173:38:42:1E0
Efaecium_consensus	490072	C	T	Y:145:125:20:13.79%:4.7216E-7	Pass:65:60:10:10:1E0
Efaecium_consensus	490235	T	C	Y:135:92:43:31.85%:2.0977E-15	Pass:43:49:16:27:1E0
Efaecium_consensus	490262	A	C	M:119:83:36:30.25%:6.3795E-13	Pass:39:44:17:19:1E0
Efaecium_consensus	490274	G	A	R:126:92:34:26.98%:4.421E-12	Pass:43:49:17:17:1E0
Efaecium_consensus	490293	G	A	R:112:92:20:17.86%:3.7609E-7	Pass:47:45:11:9:1E0
Efaecium_consensus	490295	T	A	W:111:92:19:17.12%:8.2223E-7	Pass:46:46:11:8:1E0
Efaecium_consensus	490298	T	C	Y:113:93:20:17.7%:3.795E-7	Pass:49:44:11:9:1E0
Efaecium_consensus	490299	T	A	W:112:92:20:17.86%:3.7609E-7	Pass:48:44:11:9:1E0
Efaecium_consensus	490317	T	A	W:185:137:48:25.95%:1.0617E-16	Pass:70:67:26:22:1E0
Efaecium_consensus	490341	C	T	Y:277:180:97:35.02%:2.2227E-34	Pass:90:90:53:44:1E0
Efaecium_consensus	490389	T	C	Y:261:161:100:38.31%:5.7639E-36	Pass:79:82:55:45:1E0
Efaecium_consensus	490924	C	G	G:116:0:116:100%:2.7689E-69	Pass:0:0:51:65:1E0
Efaecium_consensus	492284	G	A	R:528:468:60:11.36%:1.4667E-19	Pass:225:243:21:39:1E0
Efaecium_consensus	492287	G	A	R:532:469:63:11.84%:1.5405E-20	Pass:225:244:21:42:1E0
Efaecium_consensus	492302	G	A	R:487:364:123:25.26%:1.359E-41	Pass:179:185:54:69:1E0
Efaecium_consensus	492305	G	A	R:474:346:128:27%:1.4076E-43	Pass:170:176:58:70:1E0
Efaecium_consensus	492332	T	A	W:467:257:210:44.97%:2.7494E-77	Pass:121:136:101:109:1E0
Efaecium_consensus	492362	G	A	R:398:256:142:35.68%:3.6157E-50	Pass:127:129:75:67:1E0
Efaecium_consensus	492371	G	A	R:327:232:95:29.05%:8.3113E-33	Pass:123:109:54:41:1E0
Efaecium_consensus	492374	T	A	W:328:234:94:28.66%:2.0545E-32	Pass:124:110:53:41:1E0
Efaecium_consensus	492377	G	A	R:328:226:102:31.1%:1.7288E-35	Pass:121:105:53:49:1E0
Efaecium_consensus	492386	A	G	R:359:240:119:33.15%:1.1418E-41	Pass:129:111:74:45:1E0
Efaecium_consensus	492398	G	A	R:399:238:161:40.35%:4.6195E-58	Pass:143:95:95:66:1E0
Efaecium_consensus	492404	T	A	W:403:249:154:38.21%:5.3229E-55	Pass:145:104:88:66:1E0
Efaecium_consensus	492434	T	A	W:397:235:162:40.81%:1.5096E-58	Pass:121:114:98:64:1E0
Efaecium_consensus	492459	T	C	Y:217:188:29:13.36%:6.8382E-10	Pass:79:109:21:8:1E0
Efaecium_consensus	492504	T	C	Y:333:217:116:34.83%:6.0145E-41	Pass:85:132:71:45:1E0
Efaecium_consensus	492575	C	G	S:129:85:44:34.11%:6.6987E-16	Pass:50:35:12:32:1E0
Efaecium_consensus	492579	A	T	W:147:107:37:25.17%:5.1023E-13	Pass:60:47:10:27:1E0
Efaecium_consensus	494045	A	G	G:367:0:367:100%:3.7587E-220	Pass:0:0:220:147:1E0
Efaecium_consensus	496847	A	C	C:401:0:400:99.75%:5.3179E-240	Pass:0:0:222:178:1E0
Efaecium_consensus	496985	T	C	Y:282:252:29:10.28%:8.699E-10	Pass:119:133:17:12:1E0
Efaecium_consensus	497509	G	A	R:451:394:56:12.42%:2.2376E-18	Pass:181:213:33:23:1E0
Efaecium_consensus	497513	C	T	Y:485:426:58:11.96%:5.64E-19	Pass:204:222:34:24:1E0
Efaecium_consensus	497528	G	C	S:612:528:84:13.73%:2.4258E-27	Pass:253:275:52:32:1E0
Efaecium_consensus	497530	G	A	R:597:523:74:12.4%:4.744E-24	Pass:248:275:43:31:1E0
Efaecium_consensus	497558	A	T	W:517:459:56:10.83%:2.8552E-18	Pass:212:247:22:34:1E0
Efaecium_consensus	498191	A	T	W:319:280:39:12.23%:5.2803E-13	Pass:142:138:24:15:1E0
Efaecium_consensus	498193	G	T	K:325:286:39:12%:5.4102E-13	Pass:142:144:24:15:1E0
Efaecium_consensus	498194	C	T	Y:333:295:38:11.41%:1.1879E-12	Pass:151:144:23:15:1E0
Efaecium_consensus	498196	G	C	S:316:278:38:12.03%:1.1142E-12	Pass:143:135:23:15:1E0
Efaecium_consensus	498203	T	G	K:307:255:52:16.94%:2.0952E-17	Pass:134:121:26:26:1E0
Efaecium_consensus	498227	A	G	R:267:205:62:23.22%:3.9184E-21	Pass:89:116:31:31:1E0
Efaecium_consensus	498242	G	A	R:172:145:26:15.12%:5.3306E-9	Pass:63:82:7:19:1E0
Efaecium_consensus	498245	A	T	W:160:135:25:15.62%:1.0785E-8	Pass:58:77:7:18:1E0
Efaecium_consensus	498309	C	T	Y:184:161:23:12.5%:5.7288E-8	Pass:93:68:17:6:1E0
Efaecium_consensus	498786	T	C	C:159:1:158:99.37%:6.7019E-93	Pass:0:1:71:87:1E0
Efaecium_consensus	499475	C	T	Y:675:523:152:22.52%:1.1852E-50	Pass:257:266:86:66:1E0
Efaecium_consensus	499518	G	T	K:307:268:38:12.38%:1.0692E-12	Pass:149:119:25:13:1E0
Efaecium_consensus	499521	A	T	W:280:239:40:14.29%:2.0176E-13	Pass:120:119:26:14:1E0
Efaecium_consensus	499580	G	A	R:317:155:162:51.1%:1.0037E-61	Pass:85:70:77:85:1E0
Efaecium_consensus	499603	C	A	M:205:78:127:61.95%:1.1733E-51	Pass:40:38:56:71:1E0
Efaecium_consensus	502119	A	T	W:538:478:60:11.15%:1.519E-19	Pass:228:250:21:39:1E0
Efaecium_consensus	502143	G	A	R:592:464:127:21.45%:2.9457E-42	Pass:226:238:42:85:1E0
Efaecium_consensus	502149	T	C	Y:581:459:121:20.83%:3.4306E-40	Pass:228:231:42:79:1E0
Efaecium_consensus	502173	G	T	K:511:432:79:15.46%:6.2922E-26	Pass:199:233:31:48:1E0
Efaecium_consensus	502176	T	C	Y:499:422:77:15.43%:2.7549E-25	Pass:194:228:30:47:1E0
Efaecium_consensus	502194	G	A	R:443:373:70:15.8%:4.3834E-23	Pass:168:205:38:32:1E0
Efaecium_consensus	502218	T	C	Y:327:252:75:22.94%:2.1743E-25	Pass:116:136:39:36:1E0
Efaecium_consensus	502224	G	A	R:319:239:80:25.08%:2.8313E-27	Pass:104:135:37:43:1E0
Efaecium_consensus	502270	T	A	W:218:163:55:25.23%:5.5854E-19	Pass:57:106:30:25:1E0
Efaecium_consensus	502289	A	C	M:249:224:25:10.04%:1.5811E-8	Pass:90:134:11:14:1E0
Efaecium_consensus	503277	G	A	R:656:582:72:10.98%:2.6767E-23	Pass:292:290:32:40:1E0
Efaecium_consensus	503307	G	T	K:589:512:77:13.07%:4.6357E-25	Pass:254:258:36:41:1E0
Efaecium_consensus	503317	T	C	Y:417:375:42:10.07%:7.6682E-14	Pass:174:201:24:18:1E0
Efaecium_consensus	503468	T	C	Y:354:312:42:11.86%:6.2423E-14	Pass:153:159:17:25:1E0
Efaecium_consensus	503480	G	A	R:359:303:56:15.6%:1.354E-18	Pass:142:161:24:32:1E0
Efaecium_consensus	503487	C	A	M:350:292:58:16.57%:2.6389E-19	Pass:139:153:26:32:1E0
Efaecium_consensus	503886	A	G	R:399:351:48:12.03%:7.8955E-16	Pass:177:174:19:29:1E0
Efaecium_consensus	503940	A	C	M:749:515:234:31.24%:1.3874E-80	Pass:269:246:121:113:1E0
Efaecium_consensus	503982	T	A	W:634:444:190:29.97%:3.4391E-65	Pass:218:226:91:99:1E0
Efaecium_consensus	504009	T	C	Y:823:559:264:32.08%:3.5933E-91	Pass:289:270:137:127:1E0
Efaecium_consensus	504015	T	C	Y:869:606:263:30.26%:4.3066E-90	Pass:309:297:132:131:1E0
Efaecium_consensus	504021	A	G	R:787:538:249:31.64%:7.3626E-86	Pass:282:256:121:128:1E0
Efaecium_consensus	504051	C	A	M:627:518:109:17.38%:8.9705E-36	Pass:263:255:62:47:1E0
Efaecium_consensus	504052	A	T	W:611:504:107:17.51%:3.7892E-35	Pass:263:241:62:45:1E0
Efaecium_consensus	507929	C	T	T:291:0:290:99.66%:7.6307E-174	Pass:0:0:140:150:1E0
Efaecium_consensus	509760	A	G	G:270:0:270:100%:8.0958E-162	Pass:0:0:142:128:1E0
Efaecium_consensus	509957	T	C	Y:643:578:65:10.11%:4.9338E-21	Pass:275:303:31:34:1E0
Efaecium_consensus	511076	C	A	A:126:0:125:99.21%:1.0964E-74	Pass:0:0:63:62:1E0
Efaecium_consensus	511773	A	T	W:218:92:126:57.8%:5.4216E-50	Pass:50:42:54:72:1E0
Efaecium_consensus	511989	C	T	Y:734:539:195:26.57%:6.6583E-66	Pass:267:272:84:111:1E0
Efaecium_consensus	512048	C	A	M:584:486:98:16.78%:3.6994E-32	Pass:255:231:41:57:1E0
Efaecium_consensus	516279	T	A	A:135:12:70:84.34%:3.2827E-34	Pass:6:6:31:39:1E0
Efaecium_consensus	516521	C	T	Y:233:193:40:17.17%:1.4568E-13	Pass:101:92:18:22:1E0
Efaecium_consensus	517148	G	A	R:762:560:202:26.51%:3.157E-68	Pass:297:263:104:98:1E0
Efaecium_consensus	517968	G	A	R:499:437:61:12.22%:6.1238E-20	Pass:210:227:23:38:1E0
Efaecium_consensus	518284	C	A	M:320:251:68:21.25%:6.191E-23	Pass:130:121:23:45:1E0
Efaecium_consensus	518286	G	A	R:319:253:65:20.38%:7.0639E-22	Pass:128:125:21:44:1E0
Efaecium_consensus	518292	C	T	Y:312:255:57:18.27%:4.1484E-19	Pass:128:127:15:42:1E0
Efaecium_consensus	518295	C	T	Y:304:252:51:16.78%:4.4595E-17	Pass:129:123:15:36:1E0
Efaecium_consensus	518298	C	A	M:321:272:49:15.26%:2.4436E-16	Pass:142:130:13:36:1E0
Efaecium_consensus	518642	G	A	R:663:522:141:21.27%:8.5211E-47	Pass:274:248:61:80:1E0
Efaecium_consensus	518970	G	T	K:279:242:37:13.26%:2.0268E-12	Pass:122:120:14:23:1E0
Efaecium_consensus	522994	T	G	K:552:415:137:24.82%:3.6569E-46	Pass:231:184:74:63:1E0
Efaecium_consensus	523022	A	G	R:627:425:202:32.22%:5.7966E-70	Pass:227:198:96:106:1E0
Efaecium_consensus	523572	G	A	R:110:96:14:12.73%:3.927E-5	Pass:43:53:4:10:1E0
Efaecium_consensus	523586	A	G	R:122:98:24:19.67%:1.7008E-8	Pass:42:56:10:14:1E0
Efaecium_consensus	523621	T	C	Y:100:77:23:23%:2.8551E-8	Pass:28:49:11:12:1E0
Efaecium_consensus	523638	T	G	K:106:84:22:20.75%:7.0729E-8	Pass:27:57:11:11:1E0
Efaecium_consensus	523650	A	T	W:108:96:12:11.11%:1.7677E-4	Pass:30:66:6:6:1E0
Efaecium_consensus	523688	T	C	Y:172:142:30:17.44%:2.3309E-10	Pass:64:78:16:14:1E0
Efaecium_consensus	523692	T	G	K:173:143:30:17.34%:2.3515E-10	Pass:62:81:16:14:1E0
Efaecium_consensus	523719	T	A	W:169:137:32:18.93%:4.6025E-11	Pass:68:69:16:16:1E0
Efaecium_consensus	523722	T	C	Y:161:130:31:19.25%:9.4193E-11	Pass:66:64:15:16:1E0
Efaecium_consensus	523833	A	G	R:127:113:14:11.02%:4.1799E-5	Pass:54:59:11:3:1E0
Efaecium_consensus	523857	A	G	R:113:100:13:11.5%:8.4695E-5	Pass:47:53:6:7:1E0
Efaecium_consensus	523866	A	G	R:125:110:15:12%:1.9534E-5	Pass:47:63:8:7:1E0
Efaecium_consensus	523881	A	G	R:171:149:22:12.87%:1.159E-7	Pass:69:80:9:13:1E0
Efaecium_consensus	523895	T	C	Y:216:185:31:14.35%:1.4608E-10	Pass:97:88:17:14:1E0
Efaecium_consensus	523929	G	A	R:291:256:35:12.03%:9.8099E-12	Pass:125:131:18:17:1E0
Efaecium_consensus	523932	T	A	W:282:245:37:13.12%:2.0565E-12	Pass:126:119:20:17:1E0
Efaecium_consensus	523941	T	A	W:268:236:32:11.94%:8.7053E-11	Pass:122:114:16:16:1E0
Efaecium_consensus	523944	G	C	S:269:237:31:11.52%:1.8549E-10	Pass:120:117:16:15:1E0
Efaecium_consensus	524118	C	T	Y:124:89:35:28.23%:1.7714E-12	Pass:42:47:13:22:1E0
Efaecium_consensus	524121	A	G	R:139:102:37:26.62%:4.5668E-13	Pass:50:52:14:23:1E0
Efaecium_consensus	524150	A	G	R:172:126:46:26.74%:4.3742E-16	Pass:65:61:19:27:1E0
Efaecium_consensus	524157	T	A	W:174:128:46:26.44%:4.5818E-16	Pass:63:65:20:26:1E0
Efaecium_consensus	524163	A	G	R:159:120:39:24.53%:1.2729E-13	Pass:57:63:20:19:1E0
Efaecium_consensus	524211	T	C	Y:136:98:38:27.94%:1.7919E-13	Pass:53:45:21:17:1E0
Efaecium_consensus	524216	A	G	R:106:85:21:19.81%:1.5893E-7	Pass:45:40:11:10:1E0
Efaecium_consensus	524285	T	A	W:142:127:15:10.56%:2.0666E-5	Pass:65:62:9:6:1E0
Efaecium_consensus	524301	T	A	W:130:110:20:15.38%:4.3244E-7	Pass:58:52:13:7:1E0
Efaecium_consensus	524347	G	A	R:169:152:17:10.06%:4.9968E-6	Pass:74:78:12:5:1E0
Efaecium_consensus	524368	A	T	W:159:136:23:14.47%:5.0596E-8	Pass:69:67:10:13:1E0
Efaecium_consensus	524371	T	C	Y:162:139:23:14.2%:5.1468E-8	Pass:70:69:10:13:1E0
Efaecium_consensus	524456	G	A	R:126:91:35:27.78%:1.8658E-12	Pass:41:50:18:17:1E0
Efaecium_consensus	524527	G	A	R:276:210:66:23.91%:1.6269E-22	Pass:114:96:31:35:1E0
Efaecium_consensus	524635	A	C	M:176:119:57:32.39%:3.028E-20	Pass:50:69:24:33:1E0
Efaecium_consensus	524690	G	C	S:386:144:242:62.69%:2.3794E-98	Pass:71:73:117:125:1E0
Efaecium_consensus	524693	C	G	S:420:140:280:66.67%:1.1164E-116	Pass:68:72:125:155:1E0
Efaecium_consensus	524977	C	T	Y:119:85:34:28.57%:3.7001E-12	Pass:42:43:11:23:1E0
Efaecium_consensus	524980	A	G	R:104:68:36:34.62%:3.6764E-13	Pass:35:33:11:25:1E0
Efaecium_consensus	524998	T	A	W:108:63:45:41.67%:8.2747E-17	Pass:36:27:15:30:1E0
Efaecium_consensus	525061	T	C	Y:183:99:84:45.9%:1.8771E-31	Pass:55:44:43:41:1E0
Efaecium_consensus	525124	C	T	Y:467:331:136:29.12%:1.1035E-46	Pass:189:142:70:66:1E0
Efaecium_consensus	525149	T	G	K:318:214:104:32.7%:1.9803E-36	Pass:106:108:59:45:1E0
Efaecium_consensus	525150	C	T	Y:311:206:105:33.65%:5.9989E-37	Pass:102:104:59:46:1E0
Efaecium_consensus	525211	T	C	Y:216:133:81:37.5%:3.3909E-29	Pass:70:63:38:43:1E0
Efaecium_consensus	525272	T	G	K:183:116:67:36.61%:3.9631E-24	Pass:62:54:34:33:1E0
Efaecium_consensus	525273	T	G	K:182:115:67:36.81%:3.7664E-24	Pass:61:54:34:33:1E0
Efaecium_consensus	525369	G	C	S:235:141:94:40%:4.0558E-34	Pass:62:79:46:48:1E0
Efaecium_consensus	525493	A	G	R:119:87:32:26.89%:2.0884E-11	Pass:55:32:24:8:1E0
Efaecium_consensus	525495	C	T	Y:118:86:31:26.27%:4.6985E-11	Pass:54:32:22:9:1E0
Efaecium_consensus	525506	T	G	K:139:100:39:28.06%:8.134E-14	Pass:61:39:20:19:1E0
Efaecium_consensus	525526	C	A	M:268:179:89:33.21%:2.4139E-31	Pass:73:106:35:54:1E0
Efaecium_consensus	525989	G	A	R:464:270:192:41.38%:1.5981E-69	Pass:133:137:88:104:1E0
Efaecium_consensus	526117	C	A	M:183:121:62:33.88%:4.1731E-22	Pass:60:61:35:27:1E0
Efaecium_consensus	526174	G	A	R:256:151:105:41.02%:3.2161E-38	Pass:69:82:53:52:1E0
Efaecium_consensus	526426	C	T	Y:304:205:99:32.57%:1.0887E-34	Pass:114:91:56:43:1E0
Efaecium_consensus	526432	C	T	Y:242:194:48:19.83%:2.6671E-16	Pass:104:90:25:23:1E0
Efaecium_consensus	526435	A	G	R:249:201:48:19.28%:2.8914E-16	Pass:104:97:25:23:1E0
Efaecium_consensus	526438	A	T	W:237:199:38:16.03%:7.2535E-13	Pass:99:100:20:18:1E0
Efaecium_consensus	526442	T	C	Y:226:193:33:14.6%:3.3025E-11	Pass:93:100:17:16:1E0
Efaecium_consensus	526447	A	T	W:234:205:29:12.39%:7.3902E-10	Pass:110:95:15:14:1E0
Efaecium_consensus	526523	G	C	S:192:166:26:13.54%:6.0142E-9	Pass:78:88:13:13:1E0
Efaecium_consensus	526525	T	A	W:189:161:28:14.81%:1.2656E-9	Pass:76:85:12:16:1E0
Efaecium_consensus	526534	C	T	Y:190:151:39:20.53%:2.0677E-13	Pass:70:81:15:24:1E0
Efaecium_consensus	526537	A	T	W:193:152:41:21.24%:4.2136E-14	Pass:71:81:15:26:1E0
Efaecium_consensus	526539	C	T	Y:197:156:41:20.81%:4.4478E-14	Pass:74:82:15:26:1E0
Efaecium_consensus	526540	T	G	K:196:156:40:20.41%:9.9035E-14	Pass:73:83:15:25:1E0
Efaecium_consensus	526570	T	C	Y:148:111:37:25%:5.541E-13	Pass:54:57:12:25:1E0
Efaecium_consensus	526579	A	T	W:116:87:29:25%:2.5167E-10	Pass:42:45:12:17:1E0
Efaecium_consensus	529423	A	G	R:608:501:107:17.6%:3.686E-35	Pass:286:215:60:47:1E0
Efaecium_consensus	529523	G	A	R:746:558:188:25.2%:3.4196E-63	Pass:282:276:86:102:1E0
Efaecium_consensus	529679	A	G	R:206:176:30:14.56%:2.9834E-10	Pass:100:76:15:15:1E0
Efaecium_consensus	530002	T	C	Y:180:152:28:15.56%:1.1936E-9	Pass:82:70:17:11:1E0
Efaecium_consensus	533607	G	A	R:1040:664:376:36.15%:1.1595E-129	Pass:313:351:187:189:1E0
Efaecium_consensus	533649	T	G	K:1237:639:597:48.26%:9.1341E-220	Pass:307:332:310:287:1E0
Efaecium_consensus	533753	T	C	C:397:0:396:99.75%:1.3546E-237	Pass:0:0:181:215:1E0
Efaecium_consensus	533765	G	A	A:399:1:395:99.5%:5.3777E-235	Pass:0:1:166:229:1E0
Efaecium_consensus	533954	G	A	A:320:0:320:100%:6.9522E-192	Pass:0:0:163:157:1E0
Efaecium_consensus	534005	C	T	T:500:1:499:99.8%:1.8536E-297	Pass:1:0:235:264:1E0
Efaecium_consensus	534057	C	T	T:1015:1:1006:99.11%:0E0	Pass:1:0:472:534:1E0
Efaecium_consensus	534070	A	G	G:868:5:863:99.42%:0E0	Pass:4:1:414:449:1E0
Efaecium_consensus	534124	C	G	G:763:0:763:100%:0E0	Pass:0:0:407:356:1E0
Efaecium_consensus	534282	C	A	A:167:0:165:98.8%:1.0417E-98	Pass:0:0:65:100:1E0
Efaecium_consensus	534324	T	C	C:189:0:187:98.94%:6.3033E-112	Pass:0:0:100:87:1E0
Efaecium_consensus	534449	T	C	C:771:1:770:99.87%:0E0	Pass:0:1:359:411:1E0
Efaecium_consensus	534455	A	T	T:811:1:810:99.88%:0E0	Pass:0:1:373:437:1E0
Efaecium_consensus	534458	G	A	A:799:0:799:100%:0E0	Pass:0:0:375:424:1E0
Efaecium_consensus	534463	G	A	A:861:0:860:99.88%:0E0	Pass:0:0:389:471:1E0
Efaecium_consensus	534594	G	C	C:482:1:481:99.79%:1.2057E-286	Pass:1:0:232:249:1E0
Efaecium_consensus	534608	C	T	T:521:0:521:100%:8.587E-313	Pass:0:0:247:274:1E0
Efaecium_consensus	534610	T	G	G:517:1:516:99.81%:1.1343E-307	Pass:1:0:245:271:1E0
Efaecium_consensus	534647	A	G	G:951:0:951:100%:0E0	Pass:0:0:475:476:1E0
Efaecium_consensus	534890	A	T	T:304:0:304:100%:2.9104E-182	Pass:0:0:132:172:1E0
Efaecium_consensus	534956	C	T	T:513:0:512:99.81%:2.2315E-307	Pass:0:0:274:238:1E0
Efaecium_consensus	534983	G	T	T:820:0:820:100%:0E0	Pass:0:0:406:414:1E0
Efaecium_consensus	535001	G	A	R:1148:965:183:15.94%:3.0699E-57	Pass:474:491:97:86:1E0
Efaecium_consensus	535024	G	A	A:1583:1:1581:99.94%:0E0	Pass:1:0:842:739:1E0
Efaecium_consensus	535051	A	G	G:1276:2:1274:99.84%:0E0	Pass:1:1:677:597:1E0
Efaecium_consensus	535057	G	T	T:1277:0:1277:100%:0E0	Pass:0:0:686:591:1E0
Efaecium_consensus	535103	A	C	M:1346:815:531:39.45%:1.2886E-186	Pass:439:376:286:245:1E0
Efaecium_consensus	535121	G	A	A:1457:2:1455:99.86%:0E0	Pass:2:0:769:686:1E0
Efaecium_consensus	535130	A	G	G:1244:0:1242:99.84%:0E0	Pass:0:0:643:599:1E0
Efaecium_consensus	535133	A	G	G:1267:3:1264:99.76%:0E0	Pass:2:1:653:611:1E0
Efaecium_consensus	535136	T	C	C:1289:0:1289:100%:0E0	Pass:0:0:682:607:1E0
Efaecium_consensus	535181	T	G	G:964:38:926:96.06%:0E0	Pass:12:26:465:461:1E0
Efaecium_consensus	535211	T	C	C:524:0:524:100%:1.3456E-314	Pass:0:0:274:250:1E0
Efaecium_consensus	535237	T	G	G:354:0:354:100%:2.4774E-212	Pass:0:0:185:169:1E0
Efaecium_consensus	535253	T	C	C:310:0:310:100%:7.1752E-186	Pass:0:0:150:160:1E0
Efaecium_consensus	535256	T	A	A:280:0:280:100%:7.8623E-168	Pass:0:0:129:151:1E0
Efaecium_consensus	535271	A	T	T:476:0:476:100%:1.0161E-285	Pass:0:0:218:258:1E0
Efaecium_consensus	535288	C	T	T:1295:0:1295:100%:0E0	Pass:0:0:613:682:1E0
Efaecium_consensus	535319	G	C	C:2180:0:2174:99.72%:0E0	Pass:0:0:1084:1090:1E0
Efaecium_consensus	535353	G	T	T:1216:0:1214:99.92%:0E0	Pass:0:0:626:588:1E0
Efaecium_consensus	535358	A	T	T:1158:0:1158:100%:0E0	Pass:0:0:598:560:1E0
Efaecium_consensus	535373	A	G	G:857:22:835:97.43%:0E0	Pass:13:9:428:407:1E0
Efaecium_consensus	535394	G	A	A:826:4:822:99.52%:0E0	Pass:4:0:435:387:1E0
Efaecium_consensus	535481	G	A	A:1030:1:1029:99.9%:0E0	Pass:0:1:538:491:1E0
Efaecium_consensus	535493	A	G	G:1371:1:1370:99.93%:0E0	Pass:1:0:667:703:1E0
Efaecium_consensus	535579	G	A	R:688:361:327:47.46%:1.3688E-121	Pass:174:187:177:150:1E0
Efaecium_consensus	535588	C	A	M:539:317:222:41.19%:3.8925E-80	Pass:168:149:109:113:1E0
Efaecium_consensus	535596	T	A	W:421:212:208:49.52%:2.1218E-78	Pass:103:109:119:89:1E0
Efaecium_consensus	535627	G	T	K:539:320:219:40.63%:7.574E-79	Pass:156:164:111:108:1E0
Efaecium_consensus	535644	G	A	R:558:244:313:56.09%:4.03E-122	Pass:102:142:144:169:1E0
Efaecium_consensus	535656	C	T	Y:616:377:238:38.64%:7.8224E-85	Pass:181:196:107:131:1E0
Efaecium_consensus	535659	C	T	Y:645:391:254:39.38%:8.6682E-91	Pass:186:205:116:138:1E0
Efaecium_consensus	535661	A	G	R:664:291:373:56.17%:2.1399E-145	Pass:133:158:176:197:1E0
Efaecium_consensus	535691	T	C	Y:1384:610:773:55.85%:1.9845E-297	Pass:289:321:382:391:1E0
Efaecium_consensus	535693	G	T	K:1566:790:776:49.55%:4.4647E-288	Pass:382:408:376:400:1E0
Efaecium_consensus	535697	A	G	R:1694:813:881:52.01%:0E0	Pass:406:407:451:430:1E0
Efaecium_consensus	535720	G	T	K:2190:1512:677:30.91%:1.288E-226	Pass:751:761:337:340:1E0
Efaecium_consensus	535736	A	C	C:1420:0:1420:100%:0E0	Pass:0:0:697:723:1E0
Efaecium_consensus	535741	T	C	C:1374:307:1067:77.66%:0E0	Pass:138:169:549:518:1E0
Efaecium_consensus	535742	G	A	R:1343:1114:229:17.05%:3.5068E-72	Pass:571:543:96:133:1E0
Efaecium_consensus	535763	A	G	R:806:649:156:19.35%:2.6454E-51	Pass:326:323:67:89:1E0
Efaecium_consensus	535769	C	T	T:691:0:691:100%:0E0	Pass:0:0:346:345:1E0
Efaecium_consensus	535781	C	T	Y:763:474:289:37.88%:1.8287E-102	Pass:253:221:133:156:1E0
Efaecium_consensus	535790	G	C	S:806:444:362:44.91%:1.0169E-132	Pass:219:225:176:186:1E0
Efaecium_consensus	535793	C	T	T:749:0:749:100%:0E0	Pass:0:0:353:396:1E0
Efaecium_consensus	535808	G	A	R:1071:607:464:43.24%:4.3435E-166	Pass:297:310:195:269:1E0
Efaecium_consensus	535827	A	G	G:1596:3:1593:99.81%:0E0	Pass:2:1:746:847:1E0
Efaecium_consensus	535838	T	C	Y:2033:1131:901:44.32%:3.5E-323	Pass:519:612:438:463:1E0
Efaecium_consensus	535844	T	C	Y:2115:1198:917:43.36%:0E0	Pass:563:635:437:480:1E0
Efaecium_consensus	535870	C	A	M:1852:982:868:46.87%:6.7568E-318	Pass:493:489:402:466:1E0
Efaecium_consensus	535889	A	G	R:1071:594:477:44.54%:7.5226E-172	Pass:281:313:249:228:1E0
Efaecium_consensus	535910	G	A	A:757:2:755:99.74%:0E0	Pass:2:0:379:376:1E0
Efaecium_consensus	535948	C	T	Y:1276:972:304:23.82%:6.36E-99	Pass:521:451:182:122:1E0
Efaecium_consensus	535975	T	C	C:1098:0:1098:100%:0E0	Pass:0:0:600:498:1E0
Efaecium_consensus	535976	T	A	A:1079:0:1079:100%:0E0	Pass:0:0:586:493:1E0
Efaecium_consensus	535978	A	G	G:1092:0:1092:100%:0E0	Pass:0:0:588:504:1E0
Efaecium_consensus	535991	G	A	A:1065:0:1065:100%:0E0	Pass:0:0:547:518:1E0
Efaecium_consensus	536084	A	C	C:1751:1:1749:99.89%:0E0	Pass:1:0:836:913:1E0
Efaecium_consensus	536090	A	G	G:1943:0:1943:100%:0E0	Pass:0:0:908:1035:1E0
Efaecium_consensus	536120	A	C	C:1638:1:1637:99.94%:0E0	Pass:0:1:771:866:1E0
Efaecium_consensus	536134	G	A	A:1075:1:1074:99.91%:0E0	Pass:1:0:491:583:1E0
Efaecium_consensus	536135	C	T	T:1076:1:1075:99.91%:0E0	Pass:1:0:489:586:1E0
Efaecium_consensus	536165	T	C	C:1026:1:1025:99.9%:0E0	Pass:0:1:470:555:1E0
Efaecium_consensus	536168	C	T	T:1146:1:1144:99.65%:0E0	Pass:1:0:522:622:1E0
Efaecium_consensus	536264	T	C	Y:2092:929:1161:55.5%:0E0	Pass:459:470:620:541:1E0
Efaecium_consensus	536390	T	C	C:997:0:997:100%:0E0	Pass:0:0:514:483:1E0
Efaecium_consensus	536411	T	C	C:425:0:425:100%:4.8686E-255	Pass:0:0:241:184:1E0
Efaecium_consensus	536414	G	C	C:416:1:415:99.76%:5.2654E-247	Pass:0:1:236:179:1E0
Efaecium_consensus	536420	C	T	T:237:0:237:100%:5.5971E-142	Pass:0:0:129:108:1E0
Efaecium_consensus	536423	C	T	T:193:0:193:100%:1.5634E-115	Pass:0:0:100:93:1E0
Efaecium_consensus	536507	A	C	C:174:0:174:100%:4.0806E-104	Pass:0:0:70:104:1E0
Efaecium_consensus	536510	A	G	G:176:0:176:100%:2.565E-105	Pass:0:0:72:104:1E0
Efaecium_consensus	536522	T	C	C:643:0:643:100%:0E0	Pass:0:0:297:346:1E0
Efaecium_consensus	536531	A	G	G:1190:0:1190:100%:0E0	Pass:0:0:530:660:1E0
Efaecium_consensus	536534	C	A	M:1388:991:396:28.53%:6.4641E-132	Pass:481:510:161:235:1E0
Efaecium_consensus	536537	A	G	G:1425:1:1423:99.86%:0E0	Pass:0:1:673:750:1E0
Efaecium_consensus	536549	C	A	A:1809:2:1806:99.83%:0E0	Pass:0:2:859:947:1E0
Efaecium_consensus	536684	C	T	Y:1690:704:986:58.34%:0E0	Pass:372:332:530:456:1E0
Efaecium_consensus	536765	C	A	M:2032:1:1402:69%:0E0	Pass:0:1:692:710:1E0
Efaecium_consensus	536819	A	G	R:1866:1529:337:18.06%:3.7126E-107	Pass:787:742:184:153:1E0
Efaecium_consensus	536822	C	T	Y:1919:1593:326:16.99%:3.6143E-103	Pass:819:774:183:143:1E0
Efaecium_consensus	536840	G	A	R:1845:1652:193:10.46%:4.0877E-59	Pass:872:780:95:98:1E0
Efaecium_consensus	536873	G	A	A:791:1:790:99.87%:0E0	Pass:0:1:376:414:1E0
Efaecium_consensus	536897	C	T	T:852:11:841:98.71%:0E0	Pass:2:9:393:448:1E0
Efaecium_consensus	536902	T	C	C:850:0:839:98.71%:0E0	Pass:0:0:393:446:1E0
Efaecium_consensus	536906	A	G	G:933:0:933:100%:0E0	Pass:0:0:447:486:1E0
Efaecium_consensus	536939	A	G	G:1245:1:1244:99.92%:0E0	Pass:0:1:570:674:1E0
Efaecium_consensus	536942	T	C	C:1210:1:1209:99.92%:0E0	Pass:0:1:560:649:1E0
Efaecium_consensus	536945	A	G	G:1226:0:1226:100%:0E0	Pass:0:0:572:654:1E0
Efaecium_consensus	536948	C	T	T:1518:0:1518:100%:0E0	Pass:0:0:705:813:1E0
Efaecium_consensus	536975	A	G	R:1315:675:640:48.67%:3.5714E-236	Pass:291:384:317:323:1E0
Efaecium_consensus	536978	C	G	S:1265:687:577:45.61%:2.1901E-209	Pass:349:338:245:332:1E0
Efaecium_consensus	536990	A	G	G:1185:1:1182:99.92%:0E0	Pass:1:0:555:627:1E0
Efaecium_consensus	536996	C	T	Y:1255:556:699:55.7%:1.728E-268	Pass:251:305:340:359:1E0
Efaecium_consensus	537008	T	C	Y:1434:506:927:64.64%:0E0	Pass:229:277:480:447:1E0
Efaecium_consensus	537038	G	A	R:1576:1237:339:21.51%:2.3267E-109	Pass:651:586:172:167:1E0
Efaecium_consensus	537053	T	C	C:1340:335:1005:75%:0E0	Pass:185:150:530:475:1E0
Efaecium_consensus	537071	G	C	C:1282:0:1049:81.89%:0E0	Pass:0:0:531:518:1E0
Efaecium_consensus	537079	G	A	A:1074:0:1074:99.91%:0E0	Pass:0:0:548:526:1E0
Efaecium_consensus	537080	A	G	G:1079:154:925:85.73%:0E0	Pass:95:59:454:471:1E0
Efaecium_consensus	537082	A	C	C:1076:0:1076:100%:0E0	Pass:0:0:554:522:1E0
Efaecium_consensus	537083	A	G	G:1059:149:910:85.93%:0E0	Pass:92:57:447:463:1E0
Efaecium_consensus	537119	A	G	G:1155:0:1155:99.91%:0E0	Pass:0:0:517:638:1E0
Efaecium_consensus	537140	C	T	T:877:0:877:100%:0E0	Pass:0:0:430:447:1E0
Efaecium_consensus	537149	G	A	R:1087:462:625:57.44%:1.8177E-242	Pass:218:244:312:313:1E0
Efaecium_consensus	537152	G	A	R:1230:507:723:58.78%:6.3549E-283	Pass:249:258:376:347:1E0
Efaecium_consensus	537161	T	C	Y:1714:614:1100:64.18%:0E0	Pass:314:300:534:566:1E0
Efaecium_consensus	537218	A	G	R:1510:495:1015:67.22%:0E0	Pass:269:226:498:517:1E0
Efaecium_consensus	537275	T	C	C:1678:4:1674:99.76%:0E0	Pass:2:2:832:842:1E0
Efaecium_consensus	537377	G	C	S:2165:850:1309:60.46%:0E0	Pass:401:449:606:703:1E0
Efaecium_consensus	537395	C	T	Y:1860:806:1054:56.67%:0E0	Pass:383:423:488:566:1E0
Efaecium_consensus	537424	G	A	R:820:622:198:24.15%:3.2048E-66	Pass:289:333:101:97:1E0
Efaecium_consensus	537425	T	C	Y:811:607:204:25.15%:1.6924E-68	Pass:283:324:109:95:1E0
Efaecium_consensus	537428	C	T	Y:835:631:204:24.43%:2.7422E-68	Pass:303:328:105:99:1E0
Efaecium_consensus	537430	C	A	M:838:632:205:24.46%:1.2275E-68	Pass:302:330:107:98:1E0
Efaecium_consensus	537437	G	A	R:844:655:189:22.37%:8.8347E-63	Pass:300:355:93:96:1E0
Efaecium_consensus	537446	G	A	R:741:613:128:17.27%:7.2146E-42	Pass:286:327:63:65:1E0
Efaecium_consensus	537464	T	G	G:538:0:538:100%:4.9E-323	Pass:0:0:257:281:1E0
Efaecium_consensus	537473	G	A	R:600:485:115:19.17%:5.6767E-38	Pass:234:251:71:44:1E0
Efaecium_consensus	537494	G	C	S:630:458:172:27.3%:2.1422E-58	Pass:231:227:106:66:1E0
Efaecium_consensus	537518	T	C	Y:721:360:360:49.93%:1.4262E-135	Pass:196:164:200:160:1E0
Efaecium_consensus	537536	A	G	R:1348:489:859:63.72%:0E0	Pass:275:214:454:405:1E0
Efaecium_consensus	537585	T	C	Y:1287:447:840:65.27%:0E0	Pass:247:200:448:392:1E0
Efaecium_consensus	537599	A	G	R:1273:388:885:69.52%:0E0	Pass:198:190:474:411:1E0
Efaecium_consensus	537653	A	G	R:1322:519:801:60.64%:2.5217E-317	Pass:247:272:403:398:1E0
Efaecium_consensus	537665	G	A	R:673:500:173:25.71%:2.4871E-58	Pass:245:255:80:93:1E0
Efaecium_consensus	537667	T	C	Y:660:484:176:26.67%:1.4187E-59	Pass:233:251:84:92:1E0
Efaecium_consensus	537668	A	G	R:631:455:176:27.89%:6.8549E-60	Pass:219:236:83:93:1E0
Efaecium_consensus	537671	G	C	S:648:471:176:27.16%:1.0337E-59	Pass:227:244:84:92:1E0
Efaecium_consensus	537677	G	A	R:533:454:79:14.82%:7.2812E-26	Pass:216:238:33:46:1E0
Efaecium_consensus	537680	G	T	K:504:449:55:10.91%:5.8426E-18	Pass:213:236:25:30:1E0
Efaecium_consensus	537742	A	G	R:241:135:106:43.98%:3.8443E-39	Pass:69:66:46:60:1E0
Efaecium_consensus	537874	A	T	W:773:366:407:52.65%:1.9377E-155	Pass:181:185:230:177:1E0
Efaecium_consensus	537888	A	C	M:981:477:504:51.38%:5.6121E-191	Pass:238:239:285:219:1E0
Efaecium_consensus	538519	T	G	K:546:254:292:53.48%:3.2422E-112	Pass:111:143:147:145:1E0
Efaecium_consensus	541097	A	G	R:897:400:497:55.41%:1.1519E-192	Pass:214:186:271:226:1E0
Efaecium_consensus	542994	G	A	R:541:409:130:24.03%:1.0347E-43	Pass:221:188:53:77:1E0
Efaecium_consensus	543546	C	T	Y:509:324:184:36.15%:5.6888E-65	Pass:154:170:85:99:1E0
Efaecium_consensus	543612	A	G	R:810:586:224:27.65%:5.8688E-76	Pass:276:310:118:106:1E0
Efaecium_consensus	543983	A	G	R:285:212:72:25.26%:1.2086E-24	Pass:88:124:35:37:1E0
Efaecium_consensus	544124	T	C	Y:238:147:91:38.24%:8.9047E-33	Pass:83:64:47:44:1E0
Efaecium_consensus	544416	C	A	M:226:133:93:41.15%:5.9922E-34	Pass:74:59:41:52:1E0
Efaecium_consensus	544532	C	T	Y:784:270:514:65.56%:3.9094E-212	Pass:147:123:257:257:1E0
Efaecium_consensus	544586	A	C	M:459:386:72:15.69%:1.0228E-23	Pass:199:187:37:35:1E0
Efaecium_consensus	544653	T	C	Y:534:475:58:10.86%:6.7303E-19	Pass:262:213:26:32:1E0
Efaecium_consensus	545190	C	T	Y:434:383:51:11.75%:9.3261E-17	Pass:200:183:31:20:1E0
Efaecium_consensus	545195	A	T	W:419:235:184:43.91%:1.9399E-67	Pass:109:126:95:89:1E0
Efaecium_consensus	545231	A	T	W:552:473:79:14.31%:8.1764E-26	Pass:252:221:41:38:1E0
Efaecium_consensus	546305	C	T	T:178:0:178:100%:1.6122E-106	Pass:0:0:98:80:1E0
Efaecium_consensus	546310	T	C	C:191:0:191:100%:2.4884E-114	Pass:0:0:104:87:1E0
Efaecium_consensus	546317	A	T	T:272:1:271:99.63%:1.3864E-160	Pass:1:0:150:121:1E0
Efaecium_consensus	546350	G	A	A:302:0:286:94.7%:1.9399E-171	Pass:0:0:172:114:1E0
Efaecium_consensus	546380	A	C	C:232:0:232:100%:5.6707E-139	Pass:0:0:124:108:1E0
Efaecium_consensus	546383	G	A	A:240:1:239:99.58%:2.1209E-141	Pass:1:0:127:112:1E0
Efaecium_consensus	546389	G	C	C:185:0:185:100%:1.0031E-110	Pass:0:0:102:83:1E0
Efaecium_consensus	547709	A	C	C:136:0:136:100%:2.7264E-81	Pass:0:0:70:66:1E0
Efaecium_consensus	548348	C	T	Y:515:440:73:14.17%:6.7092E-24	Pass:218:222:35:38:1E0
Efaecium_consensus	548847	G	A	A:347:3:344:99.14%:2.8471E-201	Pass:1:2:169:175:1E0
Efaecium_consensus	548870	A	T	T:126:0:126:100%:2.7519E-75	Pass:0:0:61:65:1E0
Efaecium_consensus	548889	C	T	T:117:0:117:100%:6.952E-70	Pass:0:0:49:68:1E0
Efaecium_consensus	548928	C	T	T:376:0:376:100%:1.4513E-225	Pass:0:0:180:196:1E0
Efaecium_consensus	548956	A	G	G:497:1:496:99.8%:1.1756E-295	Pass:1:0:234:262:1E0
Efaecium_consensus	549244	C	T	T:323:0:323:100%:1.0914E-193	Pass:0:0:151:172:1E0
Efaecium_consensus	549260	G	A	A:273:0:273:100%:1.272E-163	Pass:0:0:140:133:1E0
Efaecium_consensus	549264	G	A	A:292:0:292:100%:4.7856E-175	Pass:0:0:148:144:1E0
Efaecium_consensus	549320	C	T	T:317:0:317:100%:4.4285E-190	Pass:0:0:187:130:1E0
Efaecium_consensus	549344	A	G	G:244:0:244:100%:3.4662E-146	Pass:0:0:125:119:1E0
Efaecium_consensus	549364	G	A	A:151:0:151:100%:2.6752E-90	Pass:0:0:73:78:1E0
Efaecium_consensus	549381	C	T	T:270:0:270:100%:8.0958E-162	Pass:0:0:137:133:1E0
Efaecium_consensus	549383	C	T	T:266:1:265:99.62%:5.4925E-157	Pass:1:0:136:129:1E0
Efaecium_consensus	549470	A	T	T:272:0:272:100%:5.0786E-163	Pass:0:0:144:128:1E0
Efaecium_consensus	549504	A	T	T:469:0:469:100%:1.6525E-281	Pass:0:0:253:216:1E0
Efaecium_consensus	549622	T	C	C:471:0:471:100%:1.035E-282	Pass:0:0:225:246:1E0
Efaecium_consensus	549648	C	T	T:526:0:526:100%:8.4259E-316	Pass:0:0:247:279:1E0
Efaecium_consensus	549709	T	C	C:1093:1:1092:99.91%:0E0	Pass:1:0:513:579:1E0
Efaecium_consensus	549757	T	A	A:630:0:630:100%:0E0	Pass:0:0:285:345:1E0
Efaecium_consensus	549847	A	G	G:1050:0:1049:99.9%:0E0	Pass:0:0:532:517:1E0
Efaecium_consensus	549914	T	G	G:391:0:391:100%:1.3783E-234	Pass:0:0:184:207:1E0
Efaecium_consensus	549993	T	C	C:386:0:386:100%:1.4023E-231	Pass:0:0:218:168:1E0
Efaecium_consensus	550246	T	C	C:359:0:359:100%:2.4363E-215	Pass:0:0:184:175:1E0
Efaecium_consensus	550369	G	A	A:361:1:360:99.72%:5.5275E-214	Pass:0:1:162:198:1E0
Efaecium_consensus	550443	G	A	A:434:0:434:99.77%:1.8768E-260	Pass:0:0:230:204:1E0
Efaecium_consensus	550552	G	A	A:530:0:530:100%:3.3038E-318	Pass:0:0:268:262:1E0
Efaecium_consensus	550704	G	A	R:462:415:47:10.17%:2.0717E-15	Pass:207:208:24:23:1E0
Efaecium_consensus	550711	T	C	Y:586:473:113:19.28%:2.4257E-37	Pass:238:235:54:59:1E0
Efaecium_consensus	550717	C	T	Y:656:485:170:25.91%:2.1602E-57	Pass:247:238:91:79:1E0
Efaecium_consensus	550720	G	A	R:669:482:187:27.95%:1.3161E-63	Pass:246:236:93:94:1E0
Efaecium_consensus	550726	G	A	R:806:532:273:33.87%:4.7676E-95	Pass:262:270:130:143:1E0
Efaecium_consensus	550762	A	T	W:973:652:321:32.99%:3.6049E-111	Pass:327:325:173:148:1E0
Efaecium_consensus	550774	C	G	S:814:703:111:13.64%:6.8696E-36	Pass:350:353:72:39:1E0
Efaecium_consensus	550775	G	T	K:824:714:109:13.23%:3.34E-35	Pass:357:357:71:38:1E0
Efaecium_consensus	550801	G	A	A:665:1:664:99.85%:0E0	Pass:0:1:328:336:1E0
Efaecium_consensus	550867	T	G	K:993:841:152:15.31%:3.3385E-49	Pass:473:368:85:67:1E0
Efaecium_consensus	550873	T	C	Y:922:777:145:15.73%:4.7815E-47	Pass:435:342:85:60:1E0
Efaecium_consensus	550879	C	T	Y:991:857:134:13.52%:3.6861E-43	Pass:471:386:74:60:1E0
Efaecium_consensus	550915	C	T	T:485:0:485:100%:3.9126E-291	Pass:0:0:266:219:1E0
Efaecium_consensus	551142	T	G	K:431:324:107:24.83%:3.3035E-36	Pass:152:172:47:60:1E0
Efaecium_consensus	551158	C	A	M:468:277:191:40.81%:6.5264E-69	Pass:138:139:87:104:1E0
Efaecium_consensus	551164	T	C	Y:482:269:213:44.19%:4.498E-78	Pass:129:140:97:116:1E0
Efaecium_consensus	551167	G	A	R:450:240:210:46.67%:5.7716E-78	Pass:108:132:95:115:1E0
Efaecium_consensus	551173	T	C	Y:496:246:250:50.4%:1.5071E-94	Pass:122:124:117:133:1E0
Efaecium_consensus	551209	C	T	Y:517:352:165:31.91%:3.3981E-57	Pass:188:164:79:86:1E0
Efaecium_consensus	551212	C	A	M:536:419:117:21.83%:4.8689E-39	Pass:221:198:53:64:1E0
Efaecium_consensus	551218	G	A	R:559:455:104:18.6%:2.4892E-34	Pass:236:219:52:52:1E0
Efaecium_consensus	551221	C	A	M:544:459:85:15.62%:7.3383E-28	Pass:241:218:35:50:1E0
Efaecium_consensus	551224	T	A	W:583:480:103:17.67%:7.0056E-34	Pass:245:235:51:52:1E0
Efaecium_consensus	551248	C	T	Y:376:316:59:15.69%:1.4567E-19	Pass:172:144:30:29:1E0
Efaecium_consensus	551680	G	A	A:169:1:168:99.41%:7.0008E-99	Pass:1:0:85:83:1E0
Efaecium_consensus	551706	A	G	G:102:1:101:99.02%:7.18E-59	Pass:0:1:50:51:1E0
Efaecium_consensus	551897	A	G	G:407:3:404:99.26%:3.7334E-237	Pass:2:1:193:211:1E0
Efaecium_consensus	552919	A	G	R:382:339:43:11.26%:3.2498E-14	Pass:198:141:22:21:1E0
Efaecium_consensus	552922	C	T	Y:383:341:42:10.97%:6.9237E-14	Pass:198:143:21:21:1E0
Efaecium_consensus	552931	C	T	Y:454:365:89:19.6%:1.3458E-29	Pass:212:153:43:46:1E0
Efaecium_consensus	552934	C	T	Y:441:355:86:19.5%:1.3022E-28	Pass:204:151:42:44:1E0
Efaecium_consensus	552940	G	A	R:504:361:143:28.37%:6.8363E-49	Pass:204:157:69:74:1E0
Efaecium_consensus	552958	T	C	Y:864:497:367:42.48%:6.7965E-133	Pass:270:227:192:175:1E0
Efaecium_consensus	552988	A	C	M:932:564:367:39.38%:6.5813E-131	Pass:291:273:196:171:1E0
Efaecium_consensus	552997	C	T	Y:771:569:201:26.07%:8.9447E-68	Pass:279:290:99:102:1E0
Efaecium_consensus	553000	T	A	W:756:557:197:26.06%:1.905E-66	Pass:269:288:98:99:1E0
Efaecium_consensus	553003	C	A	M:692:527:165:23.81%:3.1402E-55	Pass:253:274:94:71:1E0
Efaecium_consensus	553012	T	C	Y:560:438:122:21.79%:1.1377E-40	Pass:194:244:72:50:1E0
Efaecium_consensus	553021	A	T	W:381:328:53:13.91%:1.5891E-17	Pass:151:177:28:25:1E0
Efaecium_consensus	553027	C	T	Y:339:305:34:10.03%:2.4366E-11	Pass:147:158:13:21:1E0
Efaecium_consensus	555530	C	A	A:134:0:134:100%:4.3301E-80	Pass:0:0:65:69:1E0
Efaecium_consensus	556507	G	C	C:123:0:123:100%:1.7402E-73	Pass:0:0:64:59:1E0
Efaecium_consensus	557325	A	G	G:481:0:481:100%:9.9748E-289	Pass:0:0:259:222:1E0
Efaecium_consensus	557707	A	G	G:215:0:215:100%:9.3788E-129	Pass:0:0:127:88:1E0
Efaecium_consensus	559472	A	G	R:270:243:27:10%:3.7601E-9	Pass:118:125:11:16:1E0
Efaecium_consensus	559606	A	G	R:1040:412:627:60.29%:1.6364E-247	Pass:202:210:463:164:1E0
Efaecium_consensus	559612	G	A	R:1164:476:688:59.11%:1.1055E-269	Pass:239:237:490:198:1E0
Efaecium_consensus	559615	A	G	R:1230:458:771:62.68%:2.2835E-309	Pass:225:233:559:212:1E0
Efaecium_consensus	559617	G	A	R:1229:442:786:62.53%:4.9584E-318	Pass:219:223:570:216:1E0
Efaecium_consensus	559648	G	A	A:2761:534:2226:80.65%:0E0	Pass:268:266:1306:920:1E0
Efaecium_consensus	559663	G	A	R:1234:611:623:50.49%:3.7798E-232	Pass:303:308:347:276:1E0
Efaecium_consensus	559666	G	A	R:1148:609:539:46.95%:7.6107E-197	Pass:307:302:313:226:1E0
Efaecium_consensus	559673	T	A	W:850:655:195:22.94%:6.7208E-65	Pass:350:305:121:74:1E0
Efaecium_consensus	559674	G	T	K:839:651:188:22.41%:1.8663E-62	Pass:342:309:116:72:1E0
Efaecium_consensus	559686	C	A	M:551:467:84:15.25%:1.6802E-27	Pass:242:225:48:36:1E0
Efaecium_consensus	559687	A	T	W:530:446:84:15.85%:1.4494E-27	Pass:225:221:48:36:1E0
Efaecium_consensus	559700	G	T	K:484:391:93:19.21%:7.5532E-31	Pass:209:182:51:42:1E0
Efaecium_consensus	559704	A	T	W:674:578:88:13.06%:1.4873E-28	Pass:309:269:43:45:1E0
Efaecium_consensus	559705	C	A	M:687:505:120:17.29%:1.3439E-39	Pass:273:232:61:59:1E0
Efaecium_consensus	559709	C	T	Y:1132:683:449:39.66%:9.4653E-158	Pass:364:319:233:216:1E0
Efaecium_consensus	559791	A	G	R:10403:9211:1183:11.37%:0E0	Pass:4606:4605:556:627:1E0
Efaecium_consensus	559793	G	A	R:10296:9104:1190:11.56%:0E0	Pass:4512:4592:569:621:1E0
Efaecium_consensus	559797	G	C	S:10677:9074:1599:14.98%:0E0	Pass:4494:4580:777:822:1E0
Efaecium_consensus	559828	G	T	K:17260:14963:2231:12.93%:0E0	Pass:7486:7477:1224:1007:1E0
Efaecium_consensus	559830	G	A	R:16818:14594:2219:13.19%:0E0	Pass:7273:7321:1216:1003:1E0
Efaecium_consensus	560362	T	A	W:300:260:40:13.33%:2.2591E-13	Pass:136:124:22:18:1E0
Efaecium_consensus	560364	G	A	R:309:248:61:19.74%:1.6173E-20	Pass:124:124:37:24:1E0
Efaecium_consensus	560560	C	A	A:3125:761:2359:75.49%:0E0	Pass:390:371:1134:1225:1E0
Efaecium_consensus	560567	T	G	K:2606:783:1823:69.95%:0E0	Pass:397:386:845:978:1E0
Efaecium_consensus	560571	A	C	M:2297:710:1587:69.09%:0E0	Pass:363:347:738:849:1E0
Efaecium_consensus	560573	T	A	W:2237:666:1571:70.23%:0E0	Pass:359:307:719:852:1E0
Efaecium_consensus	560577	T	G	K:2306:705:1600:69.38%:0E0	Pass:370:335:735:865:1E0
Efaecium_consensus	560722	C	A	M:278:231:47:16.91%:8.4893E-16	Pass:129:102:23:24:1E0
Efaecium_consensus	560724	T	C	Y:283:236:47:16.61%:8.8446E-16	Pass:128:108:24:23:1E0
Efaecium_consensus	560725	C	A	M:285:238:47:16.38%:8.987E-16	Pass:130:108:24:23:1E0
Efaecium_consensus	560739	G	A	R:301:128:151:54.12%:1.5286E-58	Pass:72:56:77:74:1E0
Efaecium_consensus	560809	G	A	R:368:305:63:17.12%:5.9421E-21	Pass:156:149:30:33:1E0
Efaecium_consensus	560898	A	T	W:4554:3940:611:13.42%:1.6643E-185	Pass:2012:1928:289:322:1E0
Efaecium_consensus	560912	A	T	W:4211:3265:945:22.45%:1.1863E-301	Pass:1656:1609:454:491:1E0
Efaecium_consensus	560914	T	A	W:4199:3255:943:22.46%:5.0838E-301	Pass:1650:1605:459:484:1E0
Efaecium_consensus	560941	T	G	K:4488:2351:2136:47.59%:0E0	Pass:1169:1182:1055:1081:1E0
Efaecium_consensus	560971	A	T	W:4879:4028:850:17.42%:6.3329E-265	Pass:2090:1938:503:347:1E0
Efaecium_consensus	560975	C	T	Y:4875:4166:708:14.52%:6.1685E-217	Pass:2199:1967:435:273:1E0
Efaecium_consensus	560982	A	G	R:4687:4136:550:11.73%:3.0861E-165	Pass:2159:1977:337:213:1E0
Efaecium_consensus	560983	G	C	S:4752:4195:557:11.72%:2.0883E-167	Pass:2175:2020:346:211:1E0
[truncated: 9,875 more rows]
